# Supplementary material for: High concentrations of atmospheric ammonia induce alterations of gene expression in the breast muscle of broilers (Gallus gallus) based on RNA-Seq
Source: BMC Genomics. 2016 Aug 11;17:598. doi: 10.1186/s12864-016-2961-2 (PMC4982197; doi:10.1186/s12864-016-2961-2)
Supplement: Additional file 3: Table S3. — Genes expressed in the breast muscle tissues of broilers are identified using sequencing. (XLSX 2831 kb) [file 12864_2016_2961_MOESM3_ESM.xlsx]

## Sheet: FPKM(≥0.5)11340
		control			treatment
transcripts	Control_1	Control_2	Control_3	Treatment_1	Treatment_2	Treatment_3
NM_001001127.1	2.80476	3.34679	3.28867	1.68295	1.37834	1.82543
NM_001001189.1	15.8109	17.3359	18.0852	16.7093	18.7239	21.5053
NM_001001192.1	2.08628	1.20198	1.23139	1.73117	1.41875	1.17402
NM_001001201.1	1.60101	2.37414	1.73171	2.36158	1.94084	2.68332
NM_001001292.1	3.50431	5.09917	3.36125	2.73603	4.94567	3.43566
NM_001001293.1	51.6258	48.04	42.336	33.3455	40.7044	29.5694
NM_001001296.4	3.30266	3.73563	9.40963	5.9604	7.19848	46.6393
NM_001001299.2	105.012	126.853	64.27	52.0095	66.9967	75.0262
NM_001001300.1	4.0834	5.77918	6.35601	4.63793	4.32926	5.783
NM_001001304.1	12.9647	11.0197	10.667	9.46692	10.6957	5.41246
NM_001001305.3	29.1066	24.1255	24.1611	26.9452	27.6725	25.2435
NM_001001315.1	255.515	215.985	253.263	269.323	300.572	251.517
NM_001001316.1	37.9966	20.3707	20.4409	17.8202	17.4144	16.3236
NM_001001328.2	19.724	19.2021	17.4875	19.5842	30.6312	9.54905
NM_001001337.1	0.722994	2.62761	3.08231	2.03758	1.98829	2.53164
NM_001001338.1	1.31379	3.64301	2.80441	2.90346	2.72744	3.59188
NM_001001461.1	40.8812	30.06	22.7354	42.4346	43.3952	98.3846
NM_001001462.1	61.6161	44.769	52.3548	41.1837	47.0736	42.4912
NM_001001463.1	16.3913	7.62158	8.97573	6.95866	3.87753	5.02295
NM_001001464.1	3.67583	2.07603	3.74135	1.91063	2.69157	2.27547
NM_001001465.1	18.9254	7.57733	11.1142	10.8611	8.87199	4.96186
NM_001001466.1	1.74513	1.56349	1.78535	0.991148	1.06022	1.24055
NM_001001467.1	418.441	264.348	348.757	337.336	366.543	363.845
NM_001001468.1	71.6234	65.7207	55.9463	46.6413	69.5122	49.7125
NM_001001469.1	9.90592	14.6646	19.8376	11.8683	8.62671	8.98908
NM_001001471.1	177.692	139.035	133.658	86.938	95.1572	114.082
NM_001001472.2	46.2822	27.9279	33.1534	20.6042	14.6067	27.9182
NM_001001527.1	75.1708	87.2917	107.769	91.2031	129.86	105.732
NM_001001528.1	87.7098	67.4646	68.3886	60.5039	58.5732	46.8447
NM_001001529.1	5.0363	4.4132	4.32034	5.41944	4.85297	3.90071
NM_001001530.1	5.49218	2.23789	3.57414	3.14409	3.2935	4.23191
NM_001001531.1	19.793	30.3143	23.7041	26.1051	20.4261	28.7112
NM_001001603.1	2.16931	0.960962	1.63558	3.56391	2.37623	5.58264
NM_001001604.1	9.83986	17.3033	6.92014	3.73355	7.54139	7.60879
NM_001001613.1	223.84	154.384	132.32	189.828	171.596	145.265
NM_001001614.1	2.94115	1.81601	1.5648	1.98052	2.41585	2.21006
NM_001001615.1	3.05721	1.45711	1.97661	3.07039	1.97775	0.587405
NM_001001733.1	1.95655	1.1041	0.880771	0.959414	2.02175	1.20465
NM_001001743.1	32.571	28.3569	22.3636	24.5244	27.6187	31.4686
NM_001001748.2	31.5996	31.1011	30.3059	28.7544	32.1454	32.0059
NM_001001749.1	30.1604	18.8085	21.8496	15.7251	12.9336	11.8679
NM_001001760.1	27.2284	17.7018	17.5437	14.6253	19.518	13.9509
NM_001001764.1	452.344	466.645	285.135	208.953	191.131	308.341
NM_001001765.1	1.61036	0.84809	1.96298	1.64455	1.68597	1.94457
NM_001001766.1	6.11131	7.98867	12.2238	18.5426	37.1629	27.8092
NM_001001767.2	34.8222	30.4907	31.3017	33.3163	35.0083	35.9568
NM_001001776.1	9.94827	10.4651	15.0665	12.7731	11.2448	8.12
NM_001001778.2	7.81339	5.66458	6.56967	7.26237	6.6703	5.86093
NM_001001783.1	302.886	354.398	378.815	404.035	378.232	453.981
NM_001001785.1	6.27004	4.46918	4.24845	5.72238	5.15531	4.27814
NM_001001858.2	37.1764	28.9313	38.955	37.595	34.7812	25.6661
NM_001001876.1	36.4442	34.7921	28.5938	22.7552	30.3635	22.7856
NM_001001879.1	1.22559	1.51723	1.33603	1.30069	1.20723	1.49433
NM_001001897.1	14.6621	13.38	12.4852	7.26394	7.07503	6.35031
NM_001001899.1	14.5175	9.91693	9.89356	8.74952	7.80272	6.8812
NM_001002242.1	37.3729	32.9387	34.8278	30.8021	28.4989	30.9254
NM_001002856.1	15.4063	12.0649	8.6813	17.9821	15.6791	46.679
NM_001003797.1	1.0061	0.533017	0.710407	0.769527	0.783796	1.12041
NM_001004368.1	2.23617	1.82169	2.06476	2.3034	1.43219	1.5297
NM_001004369.1	4.88863	3.31905	5.94738	4.98632	5.01578	4.15612
NM_001004371.1	2.71225	2.60862	2.22823	2.28753	2.4911	2.02032
NM_001004372.1	20.8986	20.6363	15.492	19.1493	16.976	25.2811
NM_001004373.1	2.00604	2.97964	2.45975	2.2862	2.76518	1.98958
NM_001004377.2	51.5257	50.8424	54.9611	51.1868	53.3173	71.741
NM_001004378.2	745.92	701.855	690.05	891.247	943.868	1052.85
NM_001004379.1	887.144	967.165	1095.92	1100.78	1290.92	1268.84
NM_001004380.1	436.893	427.236	352.251	413.799	394.962	412.643
NM_001004383.1	14.708	10.5553	9.4728	7.027	6.40983	6.77284
NM_001004386.1	8.91663	7.38396	8.16385	8.9156	9.52497	9.09534
NM_001004388.2	23.9707	13.2166	18.7262	17.4207	14.3639	11.234
NM_001004389.1	111.261	93.5358	94.6608	109.847	86.6691	116.647
NM_001004391.1	3.12782	2.18646	4.52288	2.39622	2.33306	1.60736
NM_001004392.1	6.2274	3.05623	2.6444	3.4708	2.08446	1.96433
NM_001004396.1	5.35046	5.86361	7.30997	6.26972	5.80657	7.85292
NM_001004397.1	20.0341	20.7488	22.1807	21.253	19.5414	18.8049
NM_001004398.1	7.0285	1.87402	3.68889	5.82744	2.79255	2.25593
NM_001004399.1	11.5962	10.2227	7.90265	9.35568	6.82786	7.67698
NM_001004400.2	8.9377	5.72803	6.86362	7.95221	9.62292	6.23607
NM_001004401.1	6.6113	4.7808	5.44289	4.65554	7.37902	6.01514
NM_001004402.1	44.9125	51.5215	34.2945	38.5092	46.5953	51.5503
NM_001004404.2	28.2653	13.6748	14.9497	22.5394	22.2584	28.2876
NM_001004405.1	107.926	71.9246	94.2273	88.3191	108.607	109.216
NM_001004406.1	316.481	333.706	321.807	306.168	291.959	341.546
NM_001004407.1	8.75699	6.28224	8.47489	6.90659	7.60121	5.49474
NM_001004409.2	8.49476	5.2349	5.26667	5.48517	4.63846	5.30958
NM_001004410.1	8.90419	4.51362	5.99286	4.78565	4.65191	4.35882
NM_001004411.1	2.3606	2.22943	2.34701	2.34399	3.44164	2.09157
NM_001004412.1	3.85847	5.25526	4.51557	1.74557	2.30281	4.21151
NM_001004413.2	3.86091	4.6639	4.30553	4.21222	4.08114	4.39779
NM_001004429.2	4.2714	3.4274	4.0997	2.82467	3.06034	4.12288
NM_001004766.1	2.12291	1.307	2.13117	1.56458	1.6135	1.46258
NM_001004767.1	11.0827	8.07143	9.31347	7.47142	5.5549	5.17754
NM_001004768.1	44.496	22.3186	22.3132	23.608	19.8414	17.3802
NM_001004769.1	13.0091	14.6872	9.83422	14.31	11.3363	21.0629
NM_001005345.1	9.99598	7.62282	8.3446	9.66621	8.92874	7.59728
NM_001005346.1	1.31942	1.75147	1.82842	1.52464	2.19752	1.27721
NM_001005347.2	1.1039	0.587556	0.830082	0.788449	0.7205	0.619644
NM_001005427.1	6.16973	6.58587	8.57776	7.17555	7.5554	6.67153
NM_001005431.1	182.982	54.6465	25.2556	5.65759	1.46121	13.8627
NM_001005618.1	34.9953	23.0412	35.9187	43.0822	35.9396	31.6681
NM_001005791.1	25.0016	25.5231	24.0184	22.2566	19.1104	21.3424
NM_001005796.2	11.4665	12.2755	13.103	10.3246	9.70941	11.4217
NM_001005798.1	17.6466	12.7934	10.3826	3.99288	4.77584	2.66488
NM_001005800.1	1.73584	1.11894	1.52746	0.958171	1.20351	1.16028
NM_001005802.1	13.5217	10.7113	11.3936	12.3363	10.3772	12.0126
NM_001005805.1	13.626	18.3208	19.9423	17.0872	19.0631	22.6627
NM_001005808.1	140.813	181.017	176.975	131.16	128.667	125.664
NM_001005811.1	11.2693	10.6136	12.0854	7.10593	7.31247	8.98141
NM_001005813.1	6.55077	3.31532	5.53747	3.14045	3.83151	2.87103
NM_001005816.1	5.15706	1.7733	2.87808	1.00879	3.85206	2.50345
NM_001005819.1	84.565	81.2422	82.8247	77.495	77.2927	75.7249
NM_001005821.1	54.3791	65.5691	64.0865	65.4144	63.346	75.2855
NM_001005822.1	13.008	8.8994	9.70105	9.53031	10.6187	11.9682
NM_001005823.1	46.0164	66.1956	32.918	41.8263	42.4394	49.2938
NM_001005825.1	6.39388	6.86615	6.26108	7.24131	8.29577	8.17108
NM_001005827.1	51.0338	44.9001	51.3862	40.5901	39.3245	44.9067
NM_001005830.1	56.8192	52.2197	55.4382	55.2835	50.1492	53.7377
NM_001005831.1	6.82528	5.04986	7.43545	7.1168	6.31979	6.36046
NM_001005833.1	16.7694	13.5118	19.7976	21.8843	24.0136	18.6757
NM_001005834.1	45.138	39.3883	51.2919	41.181	39.7445	61.008
NM_001005835.1	10.2186	6.41952	11.1471	7.95424	9.11712	7.48441
NM_001005836.1	64.6433	78.7378	61.1713	79.4737	67.5709	74.4149
NM_001005837.1	2.52646	2.98503	2.99912	3.17464	2.69809	3.55354
NM_001005838.1	23.8643	22.6251	29.1045	21.8495	22.7545	21.8285
NM_001005839.1	37.8108	37.1261	40.5087	43.0622	45.4303	45.5565
NM_001005840.1	41.2232	43.0531	44.4163	48.7794	52.5843	35.1743
NM_001005841.1	95.2333	93.8136	101.436	89.3351	82.859	85.4794
NM_001005842.1	21.7053	16.7769	21.0543	17.4269	19.4427	15.7287
NM_001005843.1	303.104	355.621	310.364	276.74	272.864	281.431
NM_001005848.1	3.65084	3.0476	2.25508	7.93462	6.31201	6.3349
NM_001006128.1	2457.99	2503.31	2596.54	3008.62	2959.21	2748.8
NM_001006129.2	16.8652	14.5729	17.1887	14.7796	15.1967	18.2909
NM_001006130.1	29.8699	22.6979	26.6562	27.2244	24.777	26.0107
NM_001006131.2	1.89949	1.93704	2.21549	2.7918	2.18247	1.91424
NM_001006132.1	15.1891	10.2094	13.5719	13.0108	12.6898	11.896
NM_001006133.1	1.40408	0.894214	1.19888	1.20709	0.742901	0.665171
NM_001006134.1	25.2708	16.3864	18.2057	16.1131	16.1246	15.5721
NM_001006135.1	20.1897	16.3407	17.6372	16.9113	15.6674	14.4258
NM_001006136.2	81.948	70.6206	81.4656	39.1641	41.4418	57.5323
NM_001006137.1	9.34146	8.86266	9.73485	9.30926	8.97425	8.46931
NM_001006138.1	23.4662	27.2692	22.561	24.6742	24.3026	23.0839
NM_001006139.1	1.81368	1.69813	2.61668	2.34803	1.88144	1.56319
NM_001006140.1	3.68674	4.32053	5.05249	4.21875	4.42316	4.5711
NM_001006141.1	9.87504	9.7054	10.79	6.87371	6.92633	6.90237
NM_001006142.1	25.8172	20.8073	26.3674	21.3964	21.3328	19.1335
NM_001006143.1	4.09663	3.30127	3.51675	2.61788	2.73503	2.73198
NM_001006144.1	29.7691	25.5688	34.191	31.3467	31.9992	29.4793
NM_001006145.1	48.74	54.774	61.4897	57.2901	56.4373	60.6938
NM_001006146.1	11.3054	9.92874	11.6407	9.55739	9.7431	12.2657
NM_001006147.1	120.069	108.898	116.32	96.8924	83.2204	87.141
NM_001006148.1	7.07533	7.78409	7.16085	7.57028	7.3536	8.39879
NM_001006150.1	157.16	165.007	175.945	273.26	270.284	207.483
NM_001006151.1	35.1179	33.8163	36.2499	36.8835	36.6371	37.5099
NM_001006152.1	33.8496	33.5336	31.407	28.2418	31.8272	29.5668
NM_001006153.1	144.183	148.703	153.47	158.787	155.516	157.625
NM_001006154.2	57.2876	66.3649	58.5968	77.3325	64.8253	76.6574
NM_001006155.1	17.4373	10.2162	10.8172	15.2679	13.8269	15.8516
NM_001006158.1	7.56856	7.48151	7.26569	7.25446	6.40052	8.2768
NM_001006159.1	32.4729	33.142	32.5054	33.6405	30.5481	34.8655
NM_001006160.2	4.0593	2.60978	6.62219	8.73028	3.16139	3.07014
NM_001006162.1	21.5014	24.1807	24.1797	16.8636	19.5673	20.1934
NM_001006163.1	98.7808	89.6915	79.2806	107.685	114.352	103.336
NM_001006164.1	34.5053	32.7796	28.1485	35.319	39.9391	34.5565
NM_001006165.1	13.1555	18.4149	9.88952	10.5209	10.0287	16.8861
NM_001006166.1	3.40856	2.95362	3.945	4.62849	3.08651	3.89587
NM_001006167.2	5.46127	6.80162	6.34685	7.05053	7.57544	6.63348
NM_001006169.1	36.9554	27.6441	42.4561	64.8195	25.3429	20.4449
NM_001006170.1	1.89306	3.18003	2.38521	1.95587	2.69999	2.88808
NM_001006171.1	25.148	20.1888	22.8923	20.8154	17.576	20.5383
NM_001006172.1	18.1851	17.9058	12.2646	14.5855	12.5314	13.1739
NM_001006174.1	4.19013	4.87465	3.28528	3.08499	3.25484	3.76826
NM_001006175.1	37.9029	32.8923	39.9331	42.1431	34.0463	35.7077
NM_001006176.1	5.03803	3.95703	5.53482	5.98076	5.58673	5.65254
NM_001006177.1	4.4853	5.15625	4.19642	3.08267	5.1745	3.53363
NM_001006178.1	2.14113	3.42914	4.34277	3.64201	2.99939	3.43382
NM_001006179.1	4.37243	2.82779	3.39011	3.79653	4.06436	4.53575
NM_001006180.1	125.854	140.742	138.545	122.025	122.221	130.126
NM_001006181.1	6.9958	6.13724	7.98684	9.24273	8.38063	8.2668
NM_001006182.1	64.7241	69.3321	67.032	63.4608	67.6669	55.9638
NM_001006183.1	10.9567	7.23998	10.221	10.2767	10.5605	7.68554
NM_001006184.1	2.8054	2.81917	3.32399	4.50497	4.43513	4.26235
NM_001006185.1	3.20611	3.08187	2.64432	2.99775	3.09781	3.1204
NM_001006186.1	94.1481	84.3684	90.6162	81.2537	80.77	86.8115
NM_001006187.1	2.45923	2.9909	3.38882	2.72863	2.97678	2.43975
NM_001006188.1	21.1128	19.2553	18.5943	16.4408	18.5427	15.5218
NM_001006189.1	33.9238	33.7467	32.7941	34.6145	38.0758	39.1753
NM_001006190.1	66.2269	51.5367	42.4883	51.177	50.4162	45.2574
NM_001006191.1	1.93964	1.56709	1.79951	2.34503	2.13283	3.19606
NM_001006192.2	33.1912	22.9363	32.9234	40.5817	30.4293	31.3915
NM_001006193.1	26.4153	26.0555	24.035	20.4841	20.2259	24.4334
NM_001006194.1	21.3482	17.2271	18.6972	18.3249	20.5464	17.1817
NM_001006195.1	24.1109	20.5119	24.1094	24.527	24.1302	25.8418
NM_001006197.1	35.2165	27.1072	32.4687	30.6905	27.1775	31.9453
NM_001006198.1	21.754	20.9086	19.8393	20.3732	20.1846	21.522
NM_001006199.1	9.46935	8.92456	9.84621	7.76515	7.67491	7.5693
NM_001006201.2	10.797	8.19791	11.2733	10.8053	9.66367	9.37282
NM_001006202.1	16.4114	14.6784	15.187	15.4649	17.0096	17.7356
NM_001006203.1	234.996	256.739	257.035	263.095	233.995	270.588
NM_001006204.1	14.8165	10.6357	13.7909	12.4908	14.0878	12.5107
NM_001006205.1	15.0876	13.2939	15.6057	11.7679	11.2161	12.7395
NM_001006206.1	42.9443	40.7219	52.4489	43.0583	42.0854	44.7241
NM_001006207.1	13.7821	15.9062	15.199	15.7238	14.9844	12.182
NM_001006208.1	27.5066	27.6834	30.1799	27.0093	25.8371	27.043
NM_001006209.1	3.65894	2.53619	4.46824	3.47243	3.83679	2.51105
NM_001006210.1	1.22157	1.25406	1.26289	2.13003	1.85844	1.31096
NM_001006211.1	26.5468	27.7572	53.5314	19.6574	17.9988	26.6775
NM_001006212.1	3.99904	3.63622	5.54447	3.55965	3.35284	3.67037
NM_001006214.2	20.7913	17.1153	20.5579	17.213	19.4488	17.137
NM_001006215.1	9.0438	7.46138	9.12436	7.29762	8.03328	7.3938
NM_001006216.1	103.415	100.276	124.196	133.541	129.629	124.634
NM_001006217.2	845.771	994.686	938.293	1040.81	1231.08	1063.39
NM_001006218.1	1582.42	1797.72	1655.71	1528.2	1401.75	1601.1
NM_001006219.1	211.82	209.113	217.339	217.832	216.861	215.999
NM_001006220.2	7.7688	6.56169	8.43137	6.90426	7.17631	7.67906
NM_001006221.1	11.1877	9.77109	9.88623	10.6424	11.6314	10.9638
NM_001006222.1	10.4487	7.3593	10.2736	8.22364	7.51534	8.83535
NM_001006223.1	12.803	13.774	23.923	11.5176	14.3211	13.2012
NM_001006224.1	2.0723	1.9213	2.30611	2.1338	2.29618	2.63169
NM_001006225.1	123.986	153.781	168.423	157.957	155.887	158.913
NM_001006226.1	32.8647	28.6687	30.6427	36.8296	34.0191	32.7031
NM_001006230.1	15.7138	14.2366	17.6155	12.9112	11.2093	12.7917
NM_001006231.1	13.6867	13.6191	12.6729	11.889	11.8233	11.4123
NM_001006232.1	1.66036	1.7189	1.71325	1.38699	1.54183	1.3876
NM_001006233.1	70.6564	72.7568	74.1127	70.9227	63.3672	69.0316
NM_001006234.1	11.7264	11.446	14.5369	14.6174	13.3503	11.8305
NM_001006235.1	56.1109	45.023	44.9091	72.294	54.4302	54.901
NM_001006236.1	428.946	445.594	416.121	380.605	391.609	355.078
NM_001006237.1	20.5673	17.9251	21.7117	16.5211	19.3218	21.9698
NM_001006238.1	3.24364	3.04962	4.50241	3.77281	3.68476	4.00554
NM_001006239.3	20.6706	16.8646	21.7667	23.2993	19.682	20.3414
NM_001006240.1	5.82342	5.50904	7.00523	7.19134	8.75941	7.83183
NM_001006241.1	89.1279	85.8168	119.991	108.641	88.1081	93.2756
NM_001006242.1	3.38997	4.51828	5.73172	4.56545	4.23108	4.88108
NM_001006243.1	1.16456	1.57926	1.28611	2.29966	2.38152	1.70174
NM_001006244.1	20.8566	17.7969	14.6495	21.0052	17.0171	19.8342
NM_001006245.1	6.26323	5.27814	3.99414	3.72496	3.29247	5.73544
NM_001006246.1	83.8218	75.8347	89.5058	91.183	88.7691	82.3811
NM_001006247.2	46.7139	47.8232	54.9567	48.3357	51.1173	43.9267
NM_001006248.1	6.95787	7.79323	7.18725	8.49126	5.86961	5.26748
NM_001006249.1	3.43306	2.15388	3.22955	3.27351	2.52074	2.47343
NM_001006250.1	62.8233	48.2447	56.1152	53.7248	48.8186	51.4027
NM_001006251.1	2.30468	1.49721	2.30888	2.88341	2.77491	3.58093
NM_001006252.1	50.2639	60.9993	52.9456	48.6374	60.6241	71.9654
NM_001006253.1	25.9754	21.7766	21.7385	25.3539	25.6159	26.6975
NM_001006254.1	3.558	1.35602	1.788	1.08414	1.18825	1.59496
NM_001006257.1	3.94374	4.04975	2.01052	3.57735	3.38773	3.6233
NM_001006258.1	9.51229	10.6341	12.8444	11.0917	11.0663	9.64029
NM_001006259.1	82.0408	78.8566	65.3888	57.1999	53.5825	47.3197
NM_001006260.1	156.854	183.935	185.025	155.912	147.064	176.59
NM_001006261.1	15.1852	16.8428	16.9784	15.1745	19.1253	17.0431
NM_001006263.1	42.7103	36.7304	37.2805	34.3751	36.0125	42.0533
NM_001006264.1	6.57078	2.57245	6.21459	5.70945	6.0868	6.6515
NM_001006265.1	5.26448	5.75588	4.03842	6.35055	5.03542	5.36612
NM_001006266.1	13.8728	10.3833	11.5133	9.36816	12.6825	11.45
NM_001006267.1	55.7496	49.0029	54.7955	58.9835	56.7136	51.5451
NM_001006268.1	38.3139	36.7971	40.7988	41.506	43.1805	40.458
NM_001006269.1	6.47018	3.65921	4.46509	3.54681	4.09622	3.78286
NM_001006270.1	3.74528	5.63568	3.47817	5.11775	3.78862	4.79496
NM_001006271.2	178.291	182.3	168.61	144.412	122.09	133.022
NM_001006272.2	1.61034	2.21244	1.66587	1.6995	3.47453	1.44936
NM_001006273.1	43.7721	38.4986	40.2792	39.6795	38.8885	43.429
NM_001006274.1	1.95786	1.59764	2.04432	1.92632	2.571	1.71885
NM_001006275.1	10.4699	8.80636	9.51144	8.47793	7.53885	10.0581
NM_001006276.1	1.23034	1.29711	2.06885	1.30463	1.2314	1.21474
NM_001006277.1	31.1855	38.5909	28.2119	29.3328	32.2182	34.8284
NM_001006279.1	6.98674	4.89978	6.79652	4.97771	5.3665	4.41692
NM_001006280.1	12.5229	12.3893	13.0385	12.0088	10.5722	11.309
NM_001006281.1	123.46	126.242	129.686	113.719	108.665	97.7211
NM_001006284.1	7.08412	10.182	9.13157	7.71727	7.40225	10.1137
NM_001006285.1	24.5879	22.8184	23.3196	27.2549	24.3852	26.4821
NM_001006286.1	78.4937	80.849	65.7868	71.9361	65.4299	68.5193
NM_001006287.1	17.4673	9.8172	13.9879	16.9871	11.7785	11.4277
NM_001006288.1	26.6898	21.516	22.4946	22.4567	23.2001	17.4089
NM_001006289.1	23.8898	19.2649	23.9125	21.6215	20.1835	19.0156
NM_001006290.2	7.00183	5.4043	5.75339	4.85547	4.4896	7.55004
NM_001006291.1	48.0976	41.632	38.5805	35.9051	32.2518	33.0632
NM_001006293.1	15.2393	14.2391	17.2976	15.3086	13.7551	15.2506
NM_001006294.1	15.9471	13.2891	15.8165	12.0459	15.6919	13.8346
NM_001006295.1	23.188	23.7592	21.6791	25.1806	27.4659	25.4257
NM_001006296.1	25.7968	18.9496	21.9587	18.5514	15.0568	17.4717
NM_001006297.1	52.1373	70.6553	52.07	52.8178	56.9468	55.3614
NM_001006298.1	9.33783	5.40601	8.99262	9.33751	7.50228	9.11633
NM_001006299.1	2.33915	2.45858	2.89931	3.1237	2.94618	3.23943
NM_001006300.1	33.5746	32.7747	30.6925	30.2029	30.4299	32.2057
NM_001006301.1	13.4739	9.16556	11.0423	11.3904	9.32702	8.56699
NM_001006302.1	21.3315	22.1594	19.8368	18.2575	20.2517	17.9877
NM_001006303.1	9.46098	9.98326	9.6693	9.29338	9.41978	7.61092
NM_001006304.1	2.74484	2.1295	2.44761	2.88092	2.29412	2.01581
NM_001006305.2	39.1702	56.5376	50.6361	44.2961	48.8794	45.9716
NM_001006306.2	88.6437	78.0775	79.2212	81.2478	76.6924	82.7699
NM_001006307.1	78.5208	82.1547	80.5892	92.8833	102.929	114.615
NM_001006308.1	8.20669	9.52564	11.3255	8.62672	9.11036	9.06872
NM_001006309.3	30.5503	32.21	36.5245	30.9591	28.8212	29.5631
NM_001006310.1	4.60667	2.18734	2.97662	1.08805	2.4445	2.4258
NM_001006311.1	51.1366	39.6543	48.029	45.7011	46.1361	49.5599
NM_001006312.1	18.6548	16.0403	18.4746	15.6005	16.0845	14.4121
NM_001006313.2	3.69609	3.61871	3.05497	3.62093	2.58234	3.1249
NM_001006314.1	13.6862	12.7723	17.0877	18.9318	17.1738	17.5552
NM_001006315.1	23.2312	31.6125	38.5109	41.3909	33.0482	40.9741
NM_001006316.1	104.089	90.8922	93.3822	93.8736	90.0002	97.8844
NM_001006317.2	49.7007	33.6946	42.9046	41.5472	45.6838	33.5786
NM_001006318.1	26.0266	28.7517	25.511	24.1158	29.3038	37.7707
NM_001006319.2	13.4506	9.50697	11.9194	10.0925	10.7408	8.66258
NM_001006320.1	12.8716	12.3354	15.3719	18.1478	14.5614	15.0484
NM_001006321.1	217.371	263.028	222.787	197.626	198.982	197.218
NM_001006322.2	16.2775	19.8619	16.8202	19.784	19.936	21.5993
NM_001006323.1	23.4421	16.2387	23.9627	11.2	10.0807	17.7544
NM_001006324.2	96.4697	85.7261	90.9148	90	97.4799	102.277
NM_001006325.1	11.4841	9.50323	12.7423	11.0999	9.53559	10.6841
NM_001006327.2	42.294	42.4941	40.0226	34.799	42.2383	37.9666
NM_001006329.1	9.66937	11.0313	12.0473	13.6089	12.9528	14.0929
NM_001006330.1	1.42447	0.720074	0.923964	1.24217	2.32877	2.41854
NM_001006331.1	35.8253	34.6708	35.9815	38.0473	42.4907	39.971
NM_001006332.1	30.8149	33.9595	34.3753	32.6091	31.3237	31.9423
NM_001006333.1	60.8824	48.135	56.8107	47.0402	47.4532	43.115
NM_001006334.1	11.0791	9.51742	10.7711	10.0383	7.61242	9.81355
NM_001006335.2	31.4689	39.306	34.187	33.4682	35.311	35.5104
NM_001006336.1	10.779	8.86222	12.4411	11.0775	8.38034	10.3393
NM_001006337.2	11.8174	15.7762	13.4062	16.2966	16.4422	14.5272
NM_001006338.2	14.3991	12.3177	14.6564	13.8562	14.5825	14.4007
NM_001006339.1	21.8451	24.5229	29.2503	24.1498	26.3733	27.8224
NM_001006341.2	8.34669	6.93208	7.70831	7.23562	7.56665	7.22245
NM_001006342.1	8.24465	7.24822	9.0331	7.73875	7.27069	8.84481
NM_001006343.1	1.42206	0.662935	1.14327	1.04884	1.27336	1.42972
NM_001006345.2	983.709	1083.5	1042.31	1174.4	1173.58	1407.65
NM_001006346.1	78.8037	91.2519	106.988	87.5832	78.7644	167.067
NM_001006347.1	84.0813	75.4348	82.7337	74.6921	72.0683	83.4004
NM_001006348.1	14.9287	15.9209	19.9087	15.9468	15.4102	13.163
NM_001006349.1	134	176.261	157.591	151.883	119.634	168.136
NM_001006350.2	19.4675	20.0207	18.0422	15.4032	17.7048	15.4331
NM_001006352.1	182.801	153.838	167.794	170.423	155.804	143.989
NM_001006353.1	18.8392	15.8173	19.9411	17.6239	19.4544	17.9258
NM_001006354.1	22.9877	24.1527	30.2002	24.5831	23.0357	28.9845
NM_001006355.1	63.1989	58.9417	64.3512	50.2413	44.4455	43.4832
NM_001006356.1	33.2499	34.0502	32.3777	29.8805	34.7112	32.9932
NM_001006358.1	258.634	238.907	298.199	340.956	408.975	354.135
NM_001006359.1	3.26851	2.76771	2.04944	0.812468	1.00628	1.83879
NM_001006360.1	38.382	36.3117	37.6044	37.5947	35.8116	38.0184
NM_001006361.1	1.96553	2.14385	1.70648	1.59067	1.79071	2.24745
NM_001006362.2	127.123	148.251	107.278	124.109	111.908	132.231
NM_001006363.2	25.3696	23.9801	37.3366	30.5944	17.0764	20.4821
NM_001006364.2	6.20171	6.19972	8.04141	7.17265	7.90277	6.98105
NM_001006366.1	32.1218	27.8697	29.3838	28.0228	33.5491	28.7989
NM_001006367.1	2.68448	3.32511	2.74362	1.6432	2.88078	2.72886
NM_001006369.1	7.87374	8.56277	7.58724	7.80745	7.48764	10.0975
NM_001006370.1	28.7195	26.7793	27.597	22.4198	23.8507	21.8155
NM_001006371.3	1.41476	0.889755	1.18546	1.01468	0.848236	0.951469
NM_001006372.1	4.78941	5.7858	5.38007	6.19065	5.61925	4.48681
NM_001006373.1	36.6081	21.4982	25.5017	28.1391	30.3905	30.7997
NM_001006374.1	13.6299	9.37398	9.14973	9.30733	11.002	6.20473
NM_001006375.1	70.2396	61.8755	58.4811	57.2967	66.3529	65.1836
NM_001006376.2	10.7817	7.93672	8.74866	7.31985	8.30758	7.93558
NM_001006377.1	6.5734	9.95311	6.52222	4.99606	10.6642	8.84739
NM_001006378.2	20.6183	20.7691	19.3848	18.5696	21.1396	18.179
NM_001006379.1	2.14635	1.99986	1.97334	1.99771	2.24169	1.55506
NM_001006381.1	21.2825	18.007	17.7585	16.182	15.3531	15.5583
NM_001006382.1	119.184	120.364	118.167	122.075	97.1899	98.8784
NM_001006383.1	20.4504	18.9083	17.3501	18.1528	14.8766	21.2525
NM_001006384.1	12.7356	11.3112	12.0838	11.773	10.4283	11.105
NM_001006385.1	32.816	27.7035	32.4059	29.9548	23.7928	26.6548
NM_001006387.1	7.98944	5.98673	7.52257	5.89164	6.83727	5.25088
NM_001006388.1	55.5145	53.904	65.7784	43.242	59.2272	43.0223
NM_001006389.1	3.68695	1.69144	3.73462	2.83313	2.06073	2.57607
NM_001006390.1	2.42151	1.48461	2.91088	1.73909	1.48112	1.81879
NM_001006391.1	28.1385	22.2341	23.1767	21.8579	19.7845	18.752
NM_001006392.2	14.9961	10.813	12.1752	10.5397	11.0373	10.5501
NM_001006393.2	42.8725	24.2934	33.2152	27.0057	20.9962	20.7182
NM_001006394.1	1.01474	0.69185	1.28351	1.09939	0.735959	0.930633
NM_001006395.1	312.656	377.422	368.752	277.352	285.053	268.646
NM_001006396.1	15.0983	12.1656	15.9362	11.6293	11.0624	11.2056
NM_001006397.1	15.0278	15.6098	19.9807	12.5413	11.7031	12.301
NM_001006398.1	42.9006	36.7148	44.0421	43.4781	34.7175	39.1029
NM_001006399.1	2.54917	2.05586	2.61934	3.6295	2.75565	2.37443
NM_001006400.1	54.8785	52.7206	50.7303	50.1595	39.0017	46.0546
NM_001006401.1	3.07161	2.22111	2.60795	2.65465	2.80554	1.26934
NM_001006402.1	5.77754	4.09106	4.01225	4.30202	4.18177	5.13763
NM_001006403.1	7.22296	7.49289	8.06729	7.82845	8.10118	8.55938
NM_001006404.1	8.43698	5.11526	4.66926	5.65241	3.8665	4.00808
NM_001006405.1	90.2007	96.8571	101.786	109.874	86.0454	118
NM_001006406.1	82.2044	91.1338	98.1375	87.205	86.6878	107.513
NM_001006407.1	9.44988	10.9372	11.4885	9.6421	11.8354	12.0536
NM_001006408.1	131.769	90.6102	90.2336	93.8319	99.6218	90.8762
NM_001006409.1	10.7327	14.3875	13.6841	11.0804	11.324	13.286
NM_001006410.1	28.8011	23.2806	24.0941	24.436	24.4748	20.8296
NM_001006411.1	14.9581	19.1638	18.7476	17.6991	21.6738	19.4383
NM_001006412.1	161.792	215.819	168.574	186.885	203.892	181.682
NM_001006413.1	15.2645	12.4931	15.8597	10.1937	11.2726	10.4907
NM_001006414.1	50.5257	62.1162	52.4112	59.4336	46.2902	45.2898
NM_001006415.1	68.1407	55.8472	56.4061	55.24	55.7617	58.4135
NM_001006416.1	5.20906	4.19701	4.43351	3.29443	3.98099	5.01944
NM_001006417.1	9.84636	5.0196	5.25144	1.24294	1.67828	2.51456
NM_001006418.1	4.84576	4.52663	4.42111	4.02582	4.22663	4.39611
NM_001006419.1	12.3606	5.83127	5.73489	2.47452	1.90698	3.92763
NM_001006420.1	23.4685	18.9708	22.1818	17.5037	18.0742	16.8399
NM_001006421.1	0.601457	0.735111	0.78847	1.0275	1.35906	0.634174
NM_001006422.1	12.7005	9.8824	11.8643	12.49	9.71255	8.83974
NM_001006423.1	18.6561	10.86	14.663	10.8073	15.5219	52.595
NM_001006424.1	4.58803	3.36679	4.53538	5.59834	5.06477	3.2947
NM_001006425.1	48.3593	51.2267	53.2816	53.4889	52.9331	50.5344
NM_001006426.1	13.75	14.2052	12.8629	17.1159	15.8804	15.1883
NM_001006427.2	13.7401	9.2838	14.3233	18.727	15.1577	15.4044
NM_001006428.1	25.427	27.5954	28.8499	29.1689	26.0325	30.5027
NM_001006430.1	31.0858	30.7118	37.7187	31.9903	33.2124	37.7323
NM_001006431.1	14.2167	9.62263	14.017	12.8836	10.082	9.65992
NM_001006432.1	5.57564	3.82064	4.54178	3.82717	3.88749	3.65502
NM_001006433.2	6.69005	6.19309	8.38067	7.88046	6.39288	6.34067
NM_001006434.2	7.21149	7.13796	7.17456	7.82995	6.77433	5.76972
NM_001006435.1	16.022	14.4372	19.583	12.74	13.0565	12.638
NM_001006436.1	10.2802	7.6142	13.5931	8.97401	8.30214	9.7248
NM_001006437.1	9.40216	9.02559	9.82794	9.94915	8.42686	9.49304
NM_001006438.1	6.57565	6.7026	6.93164	7.87085	10.7211	9.47872
NM_001006440.1	35.593	33.5771	36.9372	38.076	34.4315	30.4597
NM_001006441.1	11.9117	11.8511	9.56013	10.6348	12.1525	10.2445
NM_001006442.1	195.099	160.149	245.317	236.149	290.713	243.609
NM_001006443.1	2282.47	2367.18	2362.97	1676.34	1695.09	1530.96
NM_001006444.1	1.19801	1.52326	1.64792	1.70943	1.39346	1.19163
NM_001006445.1	11.3754	6.8701	9.21575	9.71636	8.17657	6.22709
NM_001006446.1	5.6516	4.97585	5.31296	3.3855	2.95303	2.3873
NM_001006447.1	95.8781	113.043	97.0297	115.501	114.657	107.692
NM_001006448.1	23.8216	24.6004	25.4189	25.318	25.9673	26.6797
NM_001006449.1	20.0996	21.9649	22.5698	21.6739	21.7812	25.2708
NM_001006450.1	5.43235	5.87748	5.42949	6.02004	5.26568	6.67931
NM_001006451.1	2.71741	1.92913	2.20308	2.36983	2.52035	1.78135
NM_001006452.1	33.6053	29.6405	44.8044	29.9325	33.8394	27.5962
NM_001006453.1	28.2835	21.7395	19.7936	17.2679	18.9455	18.1402
NM_001006454.1	38.7782	36.4181	37.3245	37.9828	38.5042	39.0783
NM_001006456.1	6.62049	4.90329	6.96451	6.51037	7.15883	6.26696
NM_001006457.1	3.48933	1.27615	1.06843	0.854977	0.675485	0.521359
NM_001006458.1	39.3824	34.7074	37.355	35.5376	36.2596	33.7034
NM_001006459.1	1.20778	1.12013	1.2122	0.707392	1.13204	1.54484
NM_001006460.1	11.3523	13.3945	12.7869	10.5313	11.9742	12.289
NM_001006461.2	12.9377	9.81908	13.5654	8.94493	10.3109	9.39849
NM_001006462.1	122.399	113.618	110.811	110.115	99.4561	104.253
NM_001006463.1	13.4044	12.0186	14.122	10.178	10.2166	13.1254
NM_001006464.2	57.7682	57.5182	85.7174	72.3887	72.5476	75.6502
NM_001006465.1	5.01664	3.90231	5.08884	4.34927	4.79259	5.62925
NM_001006466.1	41.0972	38.8305	37.0821	33.6997	31.2405	27.876
NM_001006467.1	18.5724	14.8154	17.119	16.8249	13.7697	15.7306
NM_001006468.1	14.9188	12.3693	14.0914	10.9091	10.5231	9.82424
NM_001006469.2	126.864	162.451	125.608	153.313	174.694	174.244
NM_001006470.1	5.42136	5.82309	5.22872	5.67833	5.91461	5.97207
NM_001006471.1	23.0559	11.914	15.614	12.6035	14.6558	10.5462
NM_001006472.1	27.9155	21.5561	20.8193	15.1322	17.6645	22.3484
NM_001006473.1	32.4436	54.067	34.2917	39.2455	42.1216	31.2115
NM_001006474.1	44.1091	42.0162	42.2105	39.9724	43.0805	40.8555
NM_001006475.1	140.762	139.415	155.188	175.304	166.746	149.23
NM_001006476.2	54.0177	38.302	51.6858	54.8949	47.6195	47.9798
NM_001006477.1	48.0077	53.6721	56.6581	51.6392	50.5648	53.2946
NM_001006478.2	18.911	18.8967	22.2356	23.2919	17.1294	22.2823
NM_001006479.2	1.60122	2.3652	2.8959	1.18151	2.27938	1.00843
NM_001006480.1	6.86331	6.64469	7.19363	7.12712	7.21793	6.10693
NM_001006481.1	48.8558	46.9368	46.136	49.6082	50.2484	49.3613
NM_001006482.1	101.226	79.5426	77.6683	71.1031	82.9237	87.3629
NM_001006483.2	1.89669	1.77227	2.4821	1.5938	1.57445	1.48209
NM_001006484.1	2.54899	2.21363	2.91639	2.998	2.68045	2.21839
NM_001006486.1	24.1931	22.1853	24.2073	35.406	30.2434	28.1313
NM_001006487.1	8.56972	7.05745	9.59575	10.3159	12.2447	8.26016
NM_001006488.1	280.327	223.189	244.842	215.598	231.786	268.939
NM_001006489.1	3.43196	3.852	14.2925	4.77403	5.12488	3.77244
NM_001006490.2	9.01634	6.3824	9.27622	7.79879	7.85607	8.11394
NM_001006491.1	107.369	140.179	127.428	115.479	163.063	151.75
NM_001006492.1	26.9129	28.2766	33.6335	26.59	24.5866	33.525
NM_001006493.1	2.36314	2.16565	2.86781	2.55144	3.91854	3.01685
NM_001006494.1	97.5868	95.3179	108.965	101.71	106.74	99.6559
NM_001006495.1	57.5713	31.9268	52.0997	42.6879	53.4035	43.554
NM_001006496.1	9.93263	13.1605	12.5935	11.5909	12.5	12.4237
NM_001006498.1	9.17438	6.81874	7.37315	7.15257	6.42276	7.21789
NM_001006499.1	6.97969	3.9955	5.66223	5.31254	6.82758	6.32224
NM_001006500.1	4.90269	2.83623	4.3744	3.58346	3.16348	3.0002
NM_001006501.1	10.8256	12.5971	14.4052	14.7284	11.9056	9.22611
NM_001006502.1	120.796	130.964	129.34	172.737	128.244	135.888
NM_001006503.1	11.4072	11.8512	15.2942	13.2655	16.1156	15.7914
NM_001006504.1	4.28402	2.2256	2.22619	2.58039	2.75573	2.44978
NM_001006506.1	19.1542	18.6098	23.3893	17.7685	25.8082	18.2079
NM_001006507.1	25.0654	14.2557	17.4939	13.7885	14.2265	13.8002
NM_001006508.1	16.7288	9.3997	9.49874	13.6343	7.37179	16.4237
NM_001006509.1	8.30147	9.44356	10.7102	13.3016	5.9759	5.81901
NM_001006510.1	130.544	140.946	132.649	134.992	125.44	164.789
NM_001006511.2	120.222	107.052	152.968	105.072	75.0105	65.5159
NM_001006512.1	112.733	142.357	117.517	109.487	93.2962	117.568
NM_001006513.1	5.04876	5.35422	6.12021	4.90288	3.44339	4.78768
NM_001006514.2	1.26268	1.25804	0.990156	3.24172	3.12903	2.86294
NM_001006515.1	2.92845	3.33883	2.86327	3.50794	3.49356	3.38467
NM_001006516.1	90.1521	93.1173	86.2945	79.8733	93.1581	86.7465
NM_001006518.1	156.533	136	145.72	115.386	102.792	108.265
NM_001006519.1	19.1045	11.8989	17.0581	12.2849	12.105	10.5165
NM_001006520.1	5.65803	4.67925	6.00168	5.11294	5.02837	4.73244
NM_001006521.1	52.4596	46.3012	56.1408	42.7613	40.985	44.6366
NM_001006522.1	10.5407	10.4659	9.65679	9.05179	9.25971	9.09216
NM_001006523.1	8.86992	10.588	10.246	9.368	9.14967	8.89554
NM_001006524.2	228.713	192.258	175.572	174.587	199.704	150.578
NM_001006525.1	5.40881	4.24322	8.71184	8.98855	9.8901	4.48978
NM_001006526.1	20.619	17.8389	16.3712	20.5209	20.3767	19.6148
NM_001006527.1	4.00004	3.72973	3.63778	3.50214	3.91251	3.14444
NM_001006528.2	64.7157	61.7798	72.242	75.1479	74.2577	64.606
NM_001006529.1	10.3459	7.87651	9.24071	7.70423	8.48211	7.54196
NM_001006530.1	25.7415	27.8024	26.8644	31.893	28.6785	33.4914
NM_001006531.1	6.88895	4.94396	5.83848	6.62481	6.29365	7.39966
NM_001006532.1	2.40591	1.60235	2.60308	2.16794	1.2209	1.34132
NM_001006533.2	16.8895	15.0051	17.058	17.3693	15.7019	12.5307
NM_001006534.1	77.6462	115.914	83.361	88.6711	105.423	99.901
NM_001006535.1	22.6726	15.4425	20.0075	16.5831	17.066	15.5104
NM_001006536.1	1.35112	1.0005	1.77324	1.69378	1.62991	1.05215
NM_001006537.1	13.6426	12.0578	10.7364	7.32554	7.4215	11.1019
NM_001006538.1	2.20134	1.79387	1.85052	1.84378	2.18305	2.77285
NM_001006539.2	12.7252	12.4377	13.8453	15.8945	12.1414	15.2541
NM_001006540.1	114.691	138.338	101.929	134.827	130.947	113.446
NM_001006541.1	173.6	123.955	134.784	139.463	152.969	139.391
NM_001006543.1	25.2459	24.8207	29.4304	35.6641	24.4554	25.802
NM_001006544.1	6.92094	4.21096	7.67886	6.43428	6.72241	6.55753
NM_001006545.1	0.654732	0.667908	0.721214	0.768178	0.650854	1.08267
NM_001006546.2	2.96715	5.14449	4.93522	3.98883	3.94597	5.27111
NM_001006547.1	81.8299	74.5671	68.9228	75.0546	71.2155	78.1374
NM_001006548.1	5.80306	5.69838	5.57291	5.17275	5.26321	5.414
NM_001006549.1	5.13778	4.31689	6.18949	5.08489	5.11117	5.56744
NM_001006550.2	5.97535	9.46823	4.71359	2.97922	7.14954	5.41913
NM_001006551.1	14.2309	10.5556	14.9318	16.2801	9.85133	8.61827
NM_001006552.1	5.39606	5.35037	6.04795	6.34687	4.49989	5.45446
NM_001006553.1	314.743	346.055	338.098	282.7	288.341	346.969
NM_001006554.1	28.5617	24.6147	22.677	20.4144	23.4806	20.1778
NM_001006556.1	5.91207	4.26921	6.01889	4.43887	4.6036	3.94855
NM_001006557.3	61.3094	62.1803	47.9468	48.4714	47.695	48.7694
NM_001006558.1	210.858	223.025	200.14	219.152	218.487	231.24
NM_001006559.1	55.5638	51.1583	51.2743	48.5647	45.806	42.4488
NM_001006560.1	31.233	37.3159	32.701	31.6675	32.1883	31.7581
NM_001006561.1	66.3389	61.0775	61.6155	57.0069	65.1466	59.6011
NM_001006562.1	199.308	255.135	229.417	279.43	235.992	237.89
NM_001006564.2	31.7582	30.1096	30.8918	30.5866	28.4478	28.831
NM_001006565.1	8.94959	10.0749	11.5854	12.2309	10.156	11.2996
NM_001006566.1	21.1096	15.4016	20.9501	13.9874	17.3608	16.2639
NM_001006567.1	76.1674	75.3617	92.7062	103.324	64.4148	87.8412
NM_001006568.1	73.5206	64.9368	66.3493	74.8321	64.0173	66.9547
NM_001006570.1	13.061	10.5607	12.0295	10.8437	12.8617	10.5157
NM_001006571.2	42.4296	58.1306	51.6709	38.0808	32.742	35.3418
NM_001006572.1	17.0979	12.2747	14.4423	12.0457	13.11	10.8661
NM_001006573.1	2.19496	2.29817	2.25522	1.65396	1.41765	1.98467
NM_001006574.1	6.4483	6.77788	5.96713	5.91754	5.7414	6.33596
NM_001006575.1	19.8245	18.6185	19.7252	17.3569	15.9626	17.3087
NM_001006577.2	2.69654	4.68494	4.43537	3.91786	3.01944	3.02468
NM_001006578.2	132.789	102.362	105.505	97.5054	99.9672	76.9808
NM_001006579.1	70.6694	84.1887	83.5843	83.1212	77.1444	93.9314
NM_001006581.2	9.07512	9.35988	9.83741	9.78358	9.69621	10.2689
NM_001006582.1	6.68093	5.65735	6.67856	5.69422	4.14555	4.51854
NM_001006583.1	47.7602	53.9817	49.8813	64.2394	55.2562	63.3934
NM_001006584.2	1.6008	1.9524	2.18576	1.73195	2.38878	1.80111
NM_001006585.1	25.0072	25.7723	26.3247	21.4656	26.287	31.4232
NM_001006586.1	14.5141	12.1795	13.234	14.0622	11.3779	11.4841
NM_001006588.1	13.6335	10.0396	10.5675	9.53602	9.18353	9.49609
NM_001006685.1	570.62	290.934	417.858	250.367	275.372	318.106
NM_001007081.1	8.42698	4.8101	4.74289	3.08174	1.9464	2.02214
NM_001007086.1	11.8519	11.1931	11.2828	11.4626	12.3844	10.7664
NM_001007473.1	98.7204	93.6246	111.056	101.007	119.067	100.747
NM_001007477.3	2.49117	2.92688	2.90082	9.97274	5.55349	16.1039
NM_001007479.1	584.59	551.983	593.346	655.288	681.961	775.437
NM_001007485.1	37.9276	39.0086	34.3473	36.0295	39.8287	34.8538
NM_001007490.1	32.0929	29.6081	30.4839	28.6761	29.6055	34.6497
NM_001007822.1	53.7227	37.0606	30.359	33.5436	39.1529	36.3163
NM_001007823.1	1041.93	876.067	1116.83	970.28	1153.48	1133.58
NM_001007824.1	18.4053	16.2668	21.9216	16.4494	17.6684	17.5514
NM_001007825.1	12.4286	10.9763	12.1128	11.2576	12.3116	10.6091
NM_001007826.1	8.06357	7.02142	6.79312	8.67095	9.91112	7.00072
NM_001007828.1	8.22386	6.01252	9.57993	7.5081	6.85854	5.91139
NM_001007829.1	8.54354	8.619	9.69794	8.1188	11.7367	10.272
NM_001007830.1	21.7958	19.6732	20.0044	17.7632	15.6902	12.6213
NM_001007831.1	368.31	347.18	336.696	476.613	370.424	355.189
NM_001007832.1	135.196	113.6	128.885	138.122	125.839	129.985
NM_001007833.2	10.9907	10.1903	10.5814	13.3879	14.9641	12.209
NM_001007834.1	5.52992	1.01968	0.859818	0.792454	1.1859	0.557825
NM_001007836.1	9.62015	8.30194	10.7307	7.23267	8.13932	9.18467
NM_001007837.1	17.6794	17.7303	19.1593	20.0006	20.6475	20.9506
NM_001007838.1	70.1658	63.5108	78.3556	81.5503	84.7268	68.5794
NM_001007839.1	171.851	108.316	92.9569	60.9284	43.77	111.211
NM_001007840.1	10.9625	8.26803	9.67751	9.32967	10.4971	9.61746
NM_001007841.1	48.657	51.8644	51.1583	54.8255	52.6665	59.2538
NM_001007842.1	12.5749	12.2647	12.3827	14.497	13.4441	15.2919
NM_001007843.1	25.7135	27.3156	26.5917	29.3617	28.3614	34.5107
NM_001007844.1	12.5756	9.60729	11.6095	10.4147	10.9298	10.3577
NM_001007845.1	31.3022	23.6156	25.3036	21.4486	24.1682	20.9608
NM_001007846.1	13.9735	7.88471	13.0152	8.97047	7.91572	7.48562
NM_001007847.1	26.3856	12.0902	14.4654	13.8912	20.3022	19.8307
NM_001007848.1	8.09344	5.91883	6.63086	6.56987	6.13338	6.46181
NM_001007849.1	5.89471	6.32612	6.46565	5.20806	6.57045	6.42951
NM_001007850.1	10.9031	6.24513	7.39621	6.62089	5.98501	5.82273
NM_001007851.1	42.3942	37.4698	46.6612	65.4357	62.5188	50.6056
NM_001007852.1	13.3508	11.7181	12.9184	12.0071	13.4854	11.4815
NM_001007853.1	18.3728	16.0912	19.1639	18.8607	19.8875	17.0831
NM_001007854.1	98.4611	59.1767	82.3832	67.9701	48.854	47.8278
NM_001007855.1	7.59909	4.62613	5.82921	6.80925	6.58551	5.70337
NM_001007858.1	35.6066	25.5041	26.6031	28.2528	21.2139	24.6832
NM_001007869.1	4.21265	2.01307	3.66251	2.93381	1.82445	2.59508
NM_001007871.1	7.73511	6.69003	8.40644	8.21874	6.81108	7.70223
NM_001007873.1	4.71825	3.64861	3.66325	3.80174	3.41415	4.19282
NM_001007875.1	33.2715	29.0186	35.1681	33.2073	34.4993	36.3296
NM_001007877.1	3.10863	2.60384	2.87538	3.06792	3.19758	3.53816
NM_001007884.1	24.5758	22.4076	22.2473	23.9671	23.7026	24.022
NM_001007886.1	20.7519	21.7586	20.2754	23.629	22.7419	20.5439
NM_001007888.1	22.1726	26.0486	21.3854	27.3053	24.135	32.4826
NM_001007892.2	2.39296	1.7978	2.8595	2.18574	2.11259	2.05521
NM_001007894.1	1.60675	1.30121	0.879519	0.9356	0.912339	0.897986
NM_001007900.1	20.3158	22.1726	29.4343	21.767	19.2403	17.6094
NM_001007905.2	135.126	153.371	151.986	144.653	170.5	155.422
NM_001007913.1	34.5919	33.8459	32.273	33.6212	32.4071	36.2635
NM_001007917.2	30.9088	21.2702	28.535	16.7577	7.86601	15.1723
NM_001007925.1	28.601	30.1808	27.8902	24.6747	30.3384	30.862
NM_001007930.1	29.2924	26.7333	26.7655	20.1191	19.301	18.9345
NM_001007933.1	3.99683	3.64432	4.35204	4.2441	3.36655	3.33665
NM_001007935.1	8.20778	7.31447	7.72563	8.56756	8.36348	6.21084
NM_001007937.1	21.3263	16.0152	18.5034	18.5753	16.1823	18.8574
NM_001007942.1	15.5023	6.22585	9.12366	8.03639	4.6807	12.5275
NM_001007944.1	27.685	24.3936	26.3251	24.1696	24.1869	24.2548
NM_001007946.2	3.05802	2.45659	2.45521	2.02691	1.33582	1.58549
NM_001007948.1	52.9293	42.2176	54.8374	43.2967	42.3736	46.5257
NM_001007953.1	19.3522	13.9871	19.6231	17.6864	17.2831	21.4761
NM_001007956.1	57.465	53.2501	52.4098	50.8226	54.5427	53.8335
NM_001007958.1	16.2095	10.5998	12.9041	12.4276	12.9653	10.9928
NM_001007960.1	7.28124	5.74153	6.69843	6.13108	6.43629	6.50694
NM_001007963.1	135.684	133.115	120.503	118.904	111.182	117.653
NM_001007965.1	46.9091	51.7694	51.8635	45.1307	46.9304	48.9215
NM_001007967.1	457.009	543.924	518.68	576.357	653.495	710.499
NM_001007970.1	6.75656	4.07052	6.00234	5.82555	4.71828	4.67025
NM_001007972.1	14.5376	9.99002	25.2103	31.2799	29.4195	13.8496
NM_001007975.1	25.8622	11.7345	23.9588	26.4831	22.2777	12.5677
NM_001007979.1	38.5647	34.698	38.5384	38.1595	38.2728	33.1737
NM_001007982.1	10.4913	9.93588	11.3081	10.89	10.4677	9.12763
NM_001007988.1	9.94555	11.136	9.20442	10.3058	9.86941	8.80843
NM_001008437.1	39.3395	37.4021	35.7826	34.7549	30.3393	24.5898
NM_001008440.1	5.42792	5.23916	2.59207	4.33577	3.66772	2.81263
NM_001008442.1	4.93989	2.24271	2.60361	2.48566	1.17496	1.25415
NM_001008446.1	2.48676	1.92184	2.30895	2.0878	1.81056	1.93191
NM_001008448.1	23.8302	20.6167	24.4054	23.3188	21.6807	20.4876
NM_001008450.1	22.2759	23.0708	22.1181	22.9269	22.2888	21.5452
NM_001008451.1	44.126	37.3824	48.1873	41.988	45.8915	48.7669
NM_001008453.1	27.9809	22.148	24.763	27.3101	35.7543	25.2458
NM_001008454.1	3.90738	4.45418	4.07728	5.3778	5.85869	4.44399
NM_001008456.1	97.8245	96.7	97.0552	132.644	89.7082	106.557
NM_001008457.1	1.02467	0.843255	0.71377	0.991129	0.613318	0.711333
NM_001008458.1	44.8852	31.9427	36.9387	30.0462	30.9894	30.2672
NM_001008459.1	15.8239	10.5444	13.4363	12.8353	11.1825	9.32668
NM_001008460.1	12.0534	12.01	13.1951	14.6408	13.707	13.1872
NM_001008461.1	261.526	220.297	284.521	327.383	373.42	232.163
NM_001008463.1	6.31269	4.38656	5.40852	4.28143	4.05995	5.56559
NM_001008465.1	5.58306	4.05192	4.38994	3.58718	3.79001	3.30812
NM_001008466.1	50.5936	38.9558	45.2832	41.6346	41.4473	43.7853
NM_001008467.1	4.56121	4.74688	5.14325	5.05499	5.02421	4.97483
NM_001008468.1	15.5651	15.5885	15.8058	15.3209	16.4401	15.9607
NM_001008469.1	25.105	18.3921	17.9706	17.3629	17.4123	15.0067
NM_001008470.1	6.41513	5.74602	8.1145	5.75872	6.81106	3.53499
NM_001008471.1	31.4119	24.4798	28.531	28.9428	23.7705	25.0903
NM_001008472.1	37.4695	40.1079	37.0135	32.5964	30.5334	30.2641
NM_001008473.1	8.13456	6.33529	7.39728	6.78409	6.00873	6.35113
NM_001008474.1	5.33626	3.80566	4.47588	3.49596	3.64653	3.40905
NM_001008475.1	6.12356	5.41961	7.33972	6.05839	8.18629	8.5202
NM_001008477.1	22.2395	21.5968	24.1007	22.5298	21.5287	19.9557
NM_001008478.1	13.5585	12.4984	16.3555	14.6522	12.4384	12.3083
NM_001008479.1	41.6307	51.5338	43.1595	54.0297	53.2278	51.9148
NM_001008674.1	1.35965	1.123	1.12552	0.863153	0.726866	1.31822
NM_001008675.1	37.5883	33.908	36.3286	37.4021	36.5767	34.4218
NM_001008676.2	40.8382	37.9868	39.5364	43.8378	43.5507	44.3758
NM_001008677.2	2.32316	2.23087	1.79589	2.29081	2.16695	2.06877
NM_001008678.1	16.0388	9.47445	15.0442	10.1564	10.0908	10.6395
NM_001008680.1	4.2771	3.44773	2.93014	2.9391	3.6895	2.32979
NM_001008681.1	9.39186	12.0677	12.2122	11.0646	10.7524	11.0118
NM_001008682.1	11.3023	8.74374	9.16342	9.37254	10.6371	9.30138
NM_001008683.1	1.8586	1.86222	1.88785	3.17771	2.40662	2.47611
NM_001008729.1	65	66.2127	70.3621	61.1214	53.3972	50.3715
NM_001008746.1	1.2316	1.44302	1.41082	1.53196	1.25054	1.13764
NM_001008788.1	3.74762	2.32167	2.46084	3.16502	2.65054	1.87319
NM_001008789.1	4.87275	2.72517	5.15113	3.24415	5.68039	3.29975
NM_001009928.1	82.8291	21.7437	29.9169	23.6179	25.4326	30.1976
NM_001010842.1	245.456	133.621	307.761	63.836	86.1044	56.7355
NM_001010843.1	1.8753	1.97663	1.77248	2.14148	2.21641	2.2718
NM_001011689.1	8.81571	5.16376	5.30059	4.60386	4.16232	3.97909
NM_001011692.1	2.37748	1.69422	6.63478	3.52622	2.42333	3.30762
NM_001012290.1	2.90766	2.31576	1.73285	2.70213	2.34133	2.70675
NM_001012291.1	200.728	229.59	239.626	127.884	102.366	158.114
NM_001012292.1	4.64932	4.92235	5.8166	5.08011	4.45417	4.27945
NM_001012294.1	9.42266	7.24346	8.48976	7.44568	7.70641	6.7852
NM_001012318.1	1.10551	1.68052	2.50733	2.47881	1.84349	1.21302
NM_001012403.1	119.685	105.858	134.642	114.191	145.051	182.337
NM_001012521.1	6.1704	3.41759	5.20224	4.38257	4.36441	3.48917
NM_001012522.1	9.84688	13.5254	13.8473	10.3143	17.6436	12.228
NM_001012523.1	11.3254	10.0117	11.3079	9.50845	9.94091	9.70558
NM_001012524.2	14.9407	15.837	13.805	15.6995	12.9245	14.7523
NM_001012525.1	1.12532	5.18419	3.09976	1.22216	2.26513	1.71916
NM_001012526.2	2.1869	2.14916	1.89826	1.83389	2.67997	2.36394
NM_001012527.1	55.9159	48.2832	43.9697	36.9997	43.5935	35.9561
NM_001012528.1	7.01716	5.52079	7.28943	6.41724	6.66609	6.49885
NM_001012529.1	24.9739	19.4982	19.3868	18.8152	15.351	15.5194
NM_001012531.1	44.7695	29.7795	42.0312	35.6494	28.3861	34.0311
NM_001012532.1	5.18336	3.09954	3.58128	3.82099	3.58604	3.63748
NM_001012533.2	56.1502	45.5528	55.4001	52.7053	46.0481	52.9872
NM_001012534.1	48.9357	31.1967	37.5326	22.2431	21.4783	23.1435
NM_001012535.2	89.1285	102.14	106.459	94.8007	86.2199	103.398
NM_001012536.2	15.8235	5.83675	12.2152	14.8184	9.22457	14.2843
NM_001012537.2	9.3334	9.63124	9.85577	9.44946	9.36868	8.93174
NM_001012538.1	4.79711	2.97635	5.21423	3.66579	4.99605	4.62537
NM_001012539.1	11.6628	8.68646	10.2522	8.6856	9.54692	8.13447
NM_001012540.1	17.0456	17.395	15.92	17.1238	17.2098	18.3869
NM_001012541.1	12.0173	10.5412	12.147	12.0423	9.34149	8.35225
NM_001012542.1	1.78416	1.34824	1.72681	1.6973	1.54644	1.65317
NM_001012543.1	11.0397	11.9592	11.4012	13.522	12.8579	13.2223
NM_001012544.2	53.364	52.6062	55.8421	50.9375	42.6468	45.1624
NM_001012545.1	14.0746	8.98393	10.181	7.14725	7.78995	7.11532
NM_001012546.1	2.74817	2.73277	3.05004	2.2915	3.9178	3.58072
NM_001012548.1	3.65457	2.70073	2.85512	2.76552	3.01133	2.62461
NM_001012549.1	6.32622	6.54744	6.8127	5.48964	6.69462	6.86113
NM_001012550.2	25.137	20.7334	25.1453	20.3971	25.1757	19.5977
NM_001012551.1	23.3444	21.1879	21.1371	19.866	21.1385	18.5156
NM_001012552.1	9.84135	8.25053	10.2527	7.52487	8.29233	9.04567
NM_001012554.2	83.7404	86.7844	91.3176	84.5361	96.7299	82.7171
NM_001012556.1	46.2953	37.5524	43.7204	39.6253	35.9548	35.8856
NM_001012557.1	3.42087	2.34153	2.78076	2.57822	2.6097	2.28115
NM_001012558.1	4.34356	3.52271	4.06957	3.64852	2.88992	2.91974
NM_001012559.1	33.9654	36.0036	37.5499	35.2819	35.0235	32.8595
NM_001012560.1	23.3886	27.2598	22.3778	25.364	31.3658	23.1157
NM_001012561.1	10.0892	11.0053	17.8283	6.7233	8.87986	6.75164
NM_001012562.1	12.6653	12.8623	14.1971	13.4436	11.1681	9.63335
NM_001012563.2	65.2798	56.5158	105.196	62.0892	59.972	65.1534
NM_001012565.1	12.3855	12.2092	11.3135	9.2853	10.686	9.60845
NM_001012566.1	24.6896	19.8042	21.2603	24.3597	20.4952	23.1344
NM_001012567.1	6.993	6.90477	7.83014	7.30106	7.38214	8.43699
NM_001012568.1	6.19768	5.04772	5.76067	6.42902	5.98756	4.89008
NM_001012569.1	35.1729	20.5118	23.1087	32.1433	42.6411	17.5675
NM_001012570.1	7.61289	7.40975	7.76539	7.17459	7.25911	7.76911
NM_001012571.1	362.393	333.576	336.581	312.621	297.261	323.58
NM_001012572.1	21.5178	18.7285	23.3095	20.1944	16.5	19.6832
NM_001012573.2	1.94011	1.93314	1.95811	1.30162	2.85628	2.01525
NM_001012574.1	11.0096	11.6012	11.8422	11.6064	12.722	9.58478
NM_001012575.1	12.793	10.2316	12.9578	11.176	9.81171	10.5034
NM_001012576.1	14.6334	6.39154	14.5782	8.90089	11.3894	6.73588
NM_001012577.1	1.76994	1.58031	1.36187	1.93166	1.92095	1.30366
NM_001012578.1	38.8694	31.1024	47.1707	14.1583	14.2021	12.4668
NM_001012580.1	20.4004	16.7304	16.454	15.7324	13.6728	10.3403
NM_001012581.1	9.25406	6.84173	5.53239	4.61959	4.62068	4.60874
NM_001012582.1	17.7285	13.1288	15.0749	14.5928	15.2242	11.9219
NM_001012583.1	16.9464	18.8895	17.0752	18.5501	16.1468	20.6238
NM_001012585.1	0.908524	0.533475	0.803816	0.657648	0.552277	0.679266
NM_001012586.2	15.6785	12.7152	14.7342	13.5914	13.144	11.2998
NM_001012587.2	3.78087	2.85102	3.43632	2.71746	2.061	2.01198
NM_001012588.1	1.23569	0.817414	1.1006	0.824441	0.849956	1.01928
NM_001012589.1	11.3219	9.74895	9.86506	9.59863	12.7832	12.273
NM_001012590.1	128.921	116.399	133.081	124.113	115.205	135.931
NM_001012592.1	80.2705	68.6235	78.0628	79.9384	78.3912	74.2761
NM_001012593.2	10.2186	7.50727	9.90096	8.3368	8.76248	7.89318
NM_001012594.1	101.722	102.909	98.4041	104.002	103.608	105.345
NM_001012595.2	28.8526	23.871	34.8538	29.3036	32.7189	31.6182
NM_001012596.1	4.81014	3.20385	3.1299	2.94933	3.04258	2.71315
NM_001012597.1	10.3692	7.76638	13.1973	10.2268	9.24657	8.45727
NM_001012598.1	33.8634	22.3918	23.7342	5.24225	7.14294	7.40569
NM_001012599.2	3.52022	3.68711	4.04726	3.91148	4.0136	5.29445
NM_001012600.2	77.8123	79.7374	89.5934	79.0491	96.0282	84.2814
NM_001012601.1	256.399	234.181	248.377	257.436	256.302	233.762
NM_001012602.1	17.3916	14.1235	15.3603	12.4766	12.3796	14.4509
NM_001012603.2	0.572711	0.582836	0.73135	1.20804	0.647075	1.13902
NM_001012604.1	31.3736	29.6145	30.3579	29.0722	28.0918	26.074
NM_001012605.1	125.564	125.607	108.531	95.2727	140.599	131.016
NM_001012606.1	12.102	10.3453	13.1912	12.1818	9.69877	10.2261
NM_001012607.2	37.0206	37.5077	40.7634	36.1102	40.0953	43.6709
NM_001012610.1	3.04626	4.85777	5.23635	4.27463	3.6426	4.97938
NM_001012622.1	5.88959	5.94973	8.34874	7.28935	4.47845	6.4442
NM_001012653.2	16.2466	13.9857	17.0808	13.1571	14.7126	15.4177
NM_001012690.1	9.38507	10.7896	9.826	10.0971	10.6503	11.188
NM_001012691.1	25.1062	22.8604	24.5741	21.6076	22.4905	23.0987
NM_001012693.1	3.75384	2.07757	2.59617	2.58442	1.81518	3.36085
NM_001012694.2	15.3629	13.797	20.6214	15.9182	16.3139	12.2655
NM_001012697.1	2.1486	1.21814	1.01279	1.05856	0.987008	1.01197
NM_001012698.1	4.80042	3.87487	5.43506	4.19728	2.72365	4.04065
NM_001012699.1	2.69295	1.48893	2.37584	1.59616	1.83462	2.03531
NM_001012700.1	10.5479	8.0377	13.6875	8.46078	8.06783	6.4141
NM_001012701.1	8.87285	7.52705	9.57921	8.42101	7.10764	6.62852
NM_001012730.2	9.41489	9.99824	10.674	7.58402	7.35384	8.22362
NM_001012760.1	12.926	7.22798	8.90701	4.91268	4.18308	3.73463
NM_001012768.2	4.80038	3.52548	4.10648	4.4681	4.1293	4.1328
NM_001012769.1	84.8142	74.0852	78.8773	67.5213	69.8911	73.7732
NM_001012770.1	2.00781	1.247	1.4678	1.42979	1.47971	1.24875
NM_001012771.2	201.994	193.228	171.159	184.308	198.506	215.266
NM_001012772.1	20.5627	9.79622	9.75019	6.68789	7.208	8.52492
NM_001012774.1	39.5188	30.297	26.6481	29.6963	27.2314	40.0765
NM_001012775.1	9.07815	8.72662	9.3618	10.8208	10.5504	10.9072
NM_001012776.1	2.36035	2.6205	2.87151	2.57669	2.24462	2.98072
NM_001012777.1	3.8609	2.73635	3.94296	3.58452	2.74961	3.03459
NM_001012778.1	33.0354	25.6523	30.8142	28.3274	28.278	24.6847
NM_001012779.1	11.3088	7.11688	12.0581	9.78772	7.38421	10.1085
NM_001012780.1	28.5133	22.9684	29.523	29.8375	27.2408	29.7398
NM_001012781.1	4.36908	2.61091	3.90889	4.11104	3.60207	3.20602
NM_001012782.1	16.8562	19.0522	22.1888	20.8834	18.3663	22.2463
NM_001012784.2	15.5296	13.6309	14.7374	14.8453	17.2349	14.068
NM_001012785.2	7.84423	6.74932	8.18152	8.30368	7.07745	7.31708
NM_001012786.1	2.34539	1.48041	2.26952	1.73475	1.84374	1.34263
NM_001012787.2	19.7568	20.2897	17.7618	13.0261	14.956	12.1499
NM_001012788.1	22.3266	17.4774	16.3522	15.3513	15.7591	14.737
NM_001012789.2	99.4415	92.8978	87.8374	112.217	80.2053	86.7238
NM_001012790.1	1.11818	1.36034	1.42321	1.41172	1.64215	1.54122
NM_001012792.1	0.515265	0.581737	0.884866	0.780643	0.527904	0.730553
NM_001012793.1	4.13178	2.49	3.38852	3.73093	2.82735	3.2566
NM_001012794.1	2.0515	2.71897	1.72721	2.2142	2.07043	2.48341
NM_001012795.1	7.31109	3.38281	5.69922	6.3532	5.3144	5.00819
NM_001012796.1	29.7136	23.228	29.6304	26.731	24.2891	21.3029
NM_001012797.1	13.5461	13.298	13.8037	10.7736	9.6394	10.6589
NM_001012798.2	15.0421	10.0138	15.3294	14.9342	10.1813	11.3475
NM_001012799.1	2.7118	3.42603	2.80729	2.65687	5.0172	3.46058
NM_001012800.1	15.2099	10.1656	8.94279	8.64161	8.04368	10.7702
NM_001012801.1	19.4361	14.8385	16.7421	13.3489	13.7522	15.8371
NM_001012802.1	15.2421	14.905	20.87	13.5494	16.9884	18.823
NM_001012803.1	9.93725	6.77549	6.10118	7.24498	6.57356	7.31264
NM_001012804.1	10.8633	6.92621	14.3399	9.29061	2.67203	7.88955
NM_001012805.1	3.25054	3.46674	3.17455	3.01261	2.80152	2.88153
NM_001012806.1	7.20624	5.42218	6.48633	7.60795	7.24512	7.17421
NM_001012807.1	2.91114	4.92816	3.22627	2.99119	3.87311	3.84567
NM_001012808.1	7.44813	8.38981	7.11479	7.12069	7.21577	6.92699
NM_001012809.2	12.5217	12.3218	15.5266	8.63548	6.57458	8.66319
NM_001012810.1	56.6609	53.0033	54.1994	65.6954	66.0671	77.8885
NM_001012811.1	20.2748	12.4723	12.5645	10.2494	9.64635	9.07483
NM_001012812.1	2.66953	2.24111	2.31923	2.17089	1.75425	2.26421
NM_001012813.1	2.55528	1.57042	2.76683	2.00187	2.18124	1.97684
NM_001012814.1	14.5471	12.9936	13.3371	12.9815	12.6224	11.7729
NM_001012815.1	1.24476	0.751351	0.88094	1.15694	1.01894	0.775424
NM_001012818.1	11.1369	10.3716	14.3614	12.7168	10.4326	12.2031
NM_001012820.1	13.7798	14.7237	14.4305	13.3986	12.3696	10.4664
NM_001012821.2	1.56879	1.78596	1.42072	1.40921	2.71392	2.16093
NM_001012822.1	6.29933	5.35717	5.89961	5.9448	4.98541	4.83594
NM_001012823.1	40.8768	24.2481	32.0722	11.93	13.6675	25.0153
NM_001012825.1	13.723	10.2453	11.3776	16.1784	15.957	12.6163
NM_001012826.2	9.14724	8.44014	6.9864	8.03926	9.32238	10.9489
NM_001012827.2	8.46747	5.9444	6.51383	5.87575	4.91654	6.30655
NM_001012828.2	13.9391	11.3057	11.8331	12.9921	10.8874	11.374
NM_001012829.1	73.8641	65.8063	72.3731	78.5655	70.4002	60.3429
NM_001012831.1	33.7831	36.9532	33.8239	33.3021	32.0978	30.3766
NM_001012833.1	14.5413	10.5266	13.8946	13.1904	13.9953	10.3389
NM_001012834.1	3.07898	2.12373	3.4199	2.58563	2.01633	2.60921
NM_001012835.2	53.7509	36.5953	43.1959	36.0763	41.5999	38.306
NM_001012836.1	6.02495	7.31253	7.12297	6.4669	8.3773	7.57855
NM_001012837.1	5.11303	4.26931	4.29667	4.31024	4.05671	6.23396
NM_001012838.1	21.1118	15.006	17.8468	19.2585	18.4967	17.142
NM_001012839.1	15.9836	13.9414	14.65	16.8298	13.2018	15.4286
NM_001012840.2	23.2621	14.9462	20.8887	15.7189	12.9431	10.9783
NM_001012841.2	37.3121	34.3478	35.7293	31.8499	31.8161	34.2029
NM_001012842.1	16.4288	12.6933	14.2964	11.5426	11.9625	12.1532
NM_001012843.1	0.919069	0.906136	0.940302	0.949455	0.628089	1.76054
NM_001012844.1	19.7631	14.638	20.9161	18.7022	19.1656	19.7436
NM_001012846.1	10.1071	6.84076	8.58564	23.8862	26.659	21.0749
NM_001012847.1	25.5634	12.0396	12.9321	12.2019	11.5877	12.3531
NM_001012848.1	37.8627	34.9065	37.3998	33.2841	31.1528	34.5639
NM_001012851.1	6.73259	5.50986	6.6161	6.20957	6.01894	5.98483
NM_001012854.2	2.71902	2.08957	2.88151	2.08516	1.57235	2.25607
NM_001012855.2	1.47037	1.61895	1.78826	2.33983	1.7077	2.20829
NM_001012856.1	2.77329	2.07136	2.16464	2.0683	2.25765	1.91249
NM_001012857.1	6.81619	7.17697	7.64772	6.56703	5.58358	7.30532
NM_001012858.1	2.55491	0.957645	1.46246	1.37345	1.06833	0.676656
NM_001012859.1	12.0875	13.7085	10.448	11.0834	11.4879	12.1626
NM_001012860.2	96.9137	132.517	115.043	116.816	111.424	106.262
NM_001012861.1	12.0738	8.9957	9.24631	9.07812	6.93492	8.06644
NM_001012862.1	2.69801	1.66956	2.76617	2.11715	1.70057	1.66373
NM_001012863.1	178.415	150.617	186.259	166.919	150.596	144.034
NM_001012864.1	7.77529	6.81852	8.42657	8.69497	8.88207	8.58306
NM_001012865.1	17.1198	8.8875	10.025	8.46759	7.24569	8.33172
NM_001012868.1	23.6473	19.9374	18.751	23.7863	26.3736	21.4289
NM_001012869.2	45.4498	29.0748	40.6749	32.0607	29.2213	24.0439
NM_001012871.1	7.03793	3.98367	5.09867	4.05863	2.86701	3.72546
NM_001012872.2	4.3926	4.64891	5.57248	6.7484	6.46343	5.58823
NM_001012873.1	3.27616	2.73487	2.87877	3.06854	2.76057	4.13558
NM_001012874.2	4.55358	4.91516	5.20097	5.16878	4.36683	4.84251
NM_001012875.1	12.7822	12.334	12.6736	13.1758	12.9648	11.0069
NM_001012877.1	11.0353	7.28472	8.98956	7.81591	6.14612	6.23849
NM_001012879.1	14.863	10.4309	12.451	9.95019	10.1102	9.1283
NM_001012880.1	0.950886	1.88536	1.14118	0.893613	1.00274	1.10314
NM_001012882.1	14.294	10.0597	12.0379	10.9041	10.5697	9.19632
NM_001012883.1	9.70231	7.51902	10.6859	11.3994	12.4384	10.5999
NM_001012884.2	8.75385	5.87492	6.62822	4.88134	5.06396	5.14155
NM_001012886.1	24.9219	6.47522	11.8474	6.13599	2.75244	3.55592
NM_001012887.1	5.52176	4.02505	4.48344	4.72916	4.49119	3.53559
NM_001012889.1	19.674	19.3028	21.0432	21.6491	21.8137	17.8961
NM_001012890.1	54.5924	52.7441	56.5159	54.4071	50.1799	45.6734
NM_001012891.1	12.0715	12.6318	15.1388	14.5402	12.6746	14.2521
NM_001012892.1	130.998	112.11	137.395	107.943	106.084	89.1188
NM_001012893.1	11.7639	8.05381	9.01331	7.0216	6.94696	7.65684
NM_001012894.1	4.42817	5.7448	6.68802	7.31616	7.71956	7.14349
NM_001012895.3	1.26174	0.593977	1.05158	1.09885	1.04771	0.804879
NM_001012896.1	19.1438	17.2635	18.03	16.3775	16.1637	15.0173
NM_001012897.1	4.66376	3.18775	2.60266	2.35492	2.04952	2.14183
NM_001012898.1	20.7786	8.87311	22.5077	3.94975	2.06125	2.76266
NM_001012900.1	3.72148	2.05424	2.40388	2.41861	2.01481	1.98511
NM_001012901.1	81.692	67.2666	73.448	54.0181	52.6424	49.2784
NM_001012902.2	2.47043	2.16326	2.0343	1.91251	1.99979	2.2629
NM_001012903.2	57.6336	51.8091	46.9413	34.3916	46.14	38.4693
NM_001012904.1	28.6431	29.3501	31.3436	31.8146	34.6734	30.7296
NM_001012905.1	14.7466	11.9293	9.81169	9.86857	8.49714	10.2773
NM_001012906.1	42.5675	36.9356	36.5971	39.7328	40.2848	42.9841
NM_001012907.1	1.91047	1.39517	0.880231	1.37568	1.12006	0.821225
NM_001012908.1	18.7699	18.4383	24.1726	22.4434	17.0211	22.7796
NM_001012911.1	42.8965	18.2002	16.7423	13.8694	10.2972	14.5283
NM_001012912.1	13.4072	13.8314	13.9807	10.9287	11.4296	10.0584
NM_001012913.1	4.0113	4.55169	6.43928	3.9014	3.84886	4.83144
NM_001012914.1	16.8485	11.6516	10.0701	6.76915	5.23291	8.66147
NM_001012915.1	1.33359	0.699996	1.39979	1.45993	1.21941	1.00799
NM_001012916.1	89.3912	61.3569	84.9991	74.1322	72.1441	76.2308
NM_001012917.1	8.11808	4.41132	10.3059	6.84101	7.09584	4.70212
NM_001012918.1	2.78619	1.67967	2.98986	1.94554	1.96999	1.58814
NM_001012919.2	99.3201	106.687	80.7581	86.3062	105.045	80.1024
NM_001012920.3	1.96567	1.95905	1.8321	1.75888	1.60079	1.95181
NM_001012921.1	2.89579	2.73037	2.64335	2.52	2.91132	2.6924
NM_001012922.1	6.55152	4.7419	6.56289	5.59672	5.34379	4.21236
NM_001012923.1	9.85882	5.53598	7.1086	5.23134	4.96273	5.84617
NM_001012926.2	24.4961	26.6492	20.9844	25.9941	27.1189	21.4763
NM_001012927.1	4.1869	3.04545	4.19261	3.97569	3.63363	4.52604
NM_001012929.1	2.24084	1.24973	1.79746	1.44844	1.6413	1.84491
NM_001012930.1	7.12794	3.83465	6.61744	4.77762	4.01285	3.15585
NM_001012931.2	45.4436	35.5523	35.4394	39.877	40.7401	42.3121
NM_001012932.2	21.544	13.0089	16.5744	13.1125	12.708	10.9322
NM_001012933.2	8.22001	3.37365	3.01948	2.58433	2.0166	1.3584
NM_001012934.1	67.5129	55.1786	79.1881	57.4725	51.9172	53.4241
NM_001012935.1	11.2655	11.3752	11.9611	12.2073	10.2695	11.6881
NM_001012936.1	5.77805	5.66701	6.22094	6.55499	6.21809	7.44502
NM_001012938.1	1.62936	1.72506	2.02051	1.80004	1.18484	1.74367
NM_001012939.1	3.36763	0.997104	2.333	1.71838	1.86635	1.35373
NM_001012940.1	7.37559	4.61821	6.51647	6.15315	6.28183	7.87366
NM_001012942.1	19.9083	16.0512	20.3541	15.9539	13.3171	12.1234
NM_001012943.1	28.1016	27.4648	32.8771	31.5643	32.1877	30.8484
NM_001012944.1	25.0256	20.6104	22.4535	19.3083	17.1723	18.1532
NM_001012945.1	189.516	170.739	247.849	206.609	244.706	189.801
NM_001012947.1	5.21123	3.92991	3.47579	2.68937	3.42271	3.67972
NM_001012948.1	8.77904	5.70629	7.33439	6.68405	5.02684	5.81779
NM_001012949.1	3.66288	2.57086	3.22887	2.82503	2.14075	2.51477
NM_001012950.1	7.81733	6.435	8.55797	7.3468	7.14471	5.45075
NM_001012952.1	2.5355	2.09867	3.14561	3.47833	3.74877	2.29558
NM_001012953.1	7.93425	5.19997	6.5641	6.81239	6.74972	5.72614
NM_001012954.2	2.30244	1.37445	2.26334	2.36626	1.8939	2.60208
NM_001012996.1	1.87242	2.72176	1.80986	2.85624	2.9949	1.89527
NM_001013394.1	5.0128	3.88925	4.71423	4.73934	3.0753	4.01314
NM_001013395.1	5.50192	3.02049	1.80053	2.07833	2.2663	3.70323
NM_001013396.1	4.49945	37.2852	12.5087	56.858	30.8528	27.2507
NM_001013397.1	11125.2	10695.6	10364.5	12015.7	12792.9	11497
NM_001013611.2	1.03184	1.91388	2.54897	1.039	0.756098	0.525476
NM_001014968.1	35.5207	23.505	30.4603	29.4693	28.8386	23.2232
NM_001017414.1	48.4241	63.0809	46.9309	50.7263	46.0579	49.3969
NM_001018012.1	23.4953	16.6912	21.7732	20.4644	16.1269	16.705
NM_001024456.1	6.79269	6.53358	6.35504	6.01331	6.99415	6.57558
NM_001024577.1	146.911	124.74	204.732	176.697	162.531	199.827
NM_001024582.1	1.06938	0.9075	0.630754	0.722791	0.809687	1.11544
NM_001024691.1	6.17904	4.50871	5.75223	3.98382	3.48092	4.88776
NM_001024734.2	46.9417	36.1834	38.0881	38.6882	41.9805	38.8529
NM_001024826.1	1.10539	1.16684	1.43745	2.08982	1.64809	1.32149
NM_001024827.1	1.87298	1.13269	1.00008	0.817718	0.817165	0.767098
NM_001024829.1	19.5552	19.2823	20.5849	18.8758	20.754	15.3717
NM_001024831.2	3.18891	3.2879	3.665	3.81712	3.32961	4.67739
NM_001024832.1	66.6843	68.3486	62.8912	55.0473	79.7774	68.1434
NM_001025304.1	19.0992	14.3509	10.1928	10.2288	11.8753	19.0686
NM_001025354.2	4.41444	4.86834	4.56461	5.28348	4.91283	5.35282
NM_001025355.1	0.956922	1.06471	1.61508	1.22282	1.37348	1.25466
NM_001025440.1	20.3564	15.9055	17.8824	15.5225	17.1403	17.1694
NM_001025441.2	35.6117	39.9406	48.0489	40.6569	44.1623	46.8205
NM_001025578.1	21.1607	16.8122	17.1362	19.764	18.6051	19.7858
NM_001025609.1	31.9827	29.2873	29.3889	39.5962	40.0959	40.8648
NM_001029849.1	16.5348	8.81755	10.4085	11.6714	12.9086	17.0859
NM_001029980.1	2.56173	4.61899	4.70702	6.21542	3.81087	3.45957
NM_001029981.1	30.1183	31.3896	31.3814	29.4204	32.2381	28.8394
NM_001030008.1	1.13276	0.949089	1.61257	2.01342	1.65742	1.62155
NM_001030053.2	41.7408	50.2187	47.5182	37.4126	43.2948	47.369
NM_001030337.1	4.2203	2.55479	2.83747	3.77003	2.87488	1.29848
NM_001030339.1	79.7133	64.784	70.8401	57.7751	59.8709	59.5904
NM_001030340.1	26.0865	28.1682	26.5171	26.8356	21.4794	22.8858
NM_001030341.1	5.52494	2.51031	5.02996	3.55697	3.58877	2.9263
NM_001030342.1	2.27535	1.88967	1.96174	1.69328	2.53692	1.88121
NM_001030343.1	6.07901	4.87935	3.2056	4.31649	5.09766	4.58877
NM_001030357.1	6.37859	4.42773	5.81628	5.06161	4.69672	4.84056
NM_001030363.1	6.25861	6.10989	10.4675	9.29367	9.03804	7.564
NM_001030365.1	8.59413	3.72599	5.98642	3.51599	3.2433	1.77695
NM_001030372.1	1.76477	1.46585	1.95357	0.632706	0.885058	0.888281
NM_001030385.1	6.9791	4.44631	4.9044	4.78321	3.55301	3.21728
NM_001030387.1	345.519	328.629	459.582	449.632	400.504	424.75
NM_001030390.1	3.91538	1.98701	2.59495	1.94772	3.0752	2.56677
NM_001030394.1	2.38781	3.04396	2.78963	2.63808	3.01326	3.50558
NM_001030536.1	4.30839	3.53587	4.97198	3.94974	4.23458	3.95872
NM_001030538.1	2.91591	1.26447	1.93655	1.72597	1.23601	1.9502
NM_001030540.1	3.23727	2.81169	3.10626	3.27787	3.38154	2.77951
NM_001030541.1	26.859	19.9598	13.7794	9.32964	9.15914	5.70747
NM_001030543.1	15.2922	15.8727	14.3712	11.9271	11.5915	10.795
NM_001030544.1	18.0198	23.3597	13.5752	15.8365	16.786	20.0236
NM_001030545.1	87.8984	77.3654	63.4505	69.3409	78.8793	80.5945
NM_001030546.1	9.06522	10.054	10.4889	11.1591	10.2449	10.1536
NM_001030547.1	13.283	19.6512	12.8887	12.276	17.3044	16.0328
NM_001030549.1	58.1811	73.8159	81.2864	69.1097	67.1258	52.9599
NM_001030550.1	599.798	583.467	571.931	639.821	693.225	624.347
NM_001030551.1	25.2217	17.6807	22.0328	19.5625	16.8506	18.896
NM_001030552.1	51.9583	41.9379	47.9059	31.9831	30.0467	33.9533
NM_001030553.1	16.4065	15.7513	16.9831	16.7234	18.4171	17.1423
NM_001030554.1	0.844931	0.755262	1.19663	1.02072	0.994242	0.73502
NM_001030555.1	1.04695	1.03754	1.42231	1.26341	1.30551	1.62745
NM_001030556.1	24.3197	20.699	19.9288	20.5625	22.5909	21.5418
NM_001030557.1	4.04356	4.87263	4.62495	4.48708	4.67299	4.85083
NM_001030558.1	1.99598	1.85796	1.54733	1.54936	1.77953	1.86511
NM_001030559.1	0.994008	0.693551	0.72948	0.759132	0.820256	1.06385
NM_001030560.1	11.3081	11.4692	12.3087	12.9156	15.0789	11.6075
NM_001030562.1	47.7706	52.2428	46.1178	37.4106	44.4094	47.5211
NM_001030563.2	4.73755	4.44729	6.82864	6.98081	7.58609	5.80642
NM_001030564.1	4.83305	5.06743	6.02449	3.70343	4.82	4.78332
NM_001030565.1	30.8708	21.1439	24.9118	17.8948	16.0252	19.0981
NM_001030568.2	4.17639	2.40212	3.6785	3.77775	3.28423	2.4345
NM_001030569.1	19.8548	20.4225	20.3557	25.1391	23.3706	23.9085
NM_001030570.1	16.9637	13.0432	16.7215	11.2602	9.2623	11.839
NM_001030571.1	14.4887	11.7598	15.1443	13.6437	10.7291	10.7558
NM_001030572.1	29.1356	18.6754	25.6338	14.5305	20.0027	20.6585
NM_001030573.1	27.9295	18.9325	23.5314	16.146	21.242	15.6462
NM_001030574.1	3.42557	3.21097	3.72083	3.41902	3.57137	3.03428
NM_001030575.1	3.02314	4.49803	2.06318	3.44164	3.13075	4.944
NM_001030577.1	550.379	724.529	702.618	538.562	624.193	619.171
NM_001030578.1	21.6898	30.9292	37.7512	55.2176	33.6672	51.7998
NM_001030579.1	47.2191	29.6997	47.018	58.5521	63.5828	38.9524
NM_001030580.1	2.0137	0.961542	1.72999	1.48429	1.14693	1.08707
NM_001030581.1	26.9665	24.2215	24.3355	21.8707	25.0639	23.7182
NM_001030582.1	9.16437	7.93783	10.1697	9.20519	8.76408	8.57076
NM_001030583.1	62.2113	63.2052	62.3447	61.6979	59.466	65.9188
NM_001030584.1	144.867	107.894	93.5059	120.046	69.8092	74.553
NM_001030585.1	7.38285	7.91334	7.80044	9.43193	5.91033	8.9605
NM_001030588.2	5.13676	3.86363	4.7554	4.14726	4.40436	4.17633
NM_001030589.1	42.0826	32.9099	52.782	38.8503	38.4173	40.2083
NM_001030590.1	8.6025	7.9375	7.54557	7.67955	7.48964	9.31981
NM_001030591.2	8.31233	6.69212	8.86105	6.97486	7.20627	7.05072
NM_001030592.1	2.38149	1.91928	2.0129	2.01437	2.07317	1.94177
NM_001030593.1	7.99047	6.42718	8.8066	6.52818	6.96688	6.7517
NM_001030594.2	7.70534	6.29019	7.27706	8.00653	7.77344	8.27996
NM_001030595.1	1.80514	1.11439	1.5716	1.93131	1.49033	1.11021
NM_001030596.2	8.86507	7.35042	7.36433	5.41036	5.56058	8.04737
NM_001030597.1	24.7525	22.087	24.572	22.2754	21.2516	20.7245
NM_001030598.1	27.3466	29.2639	27.7319	28.3728	26.6701	21.8044
NM_001030599.1	16.0956	15.0458	17.7431	13.1378	13.2241	14.476
NM_001030600.1	1.44157	0.778139	1.47549	0.925919	0.817572	1.33542
NM_001030601.1	197.091	146.768	156.017	129.018	161.795	154.427
NM_001030603.2	4.02477	3.08715	3.67075	2.70586	3.50161	2.64991
NM_001030604.2	1.03154	0.947589	0.834736	1.04581	0.878885	0.954579
NM_001030605.1	24.8195	33.2736	23.2619	36.9879	22.6476	53.1528
NM_001030607.1	18.1901	14.738	17.1564	15.9154	15.8526	15.2747
NM_001030609.1	91.4622	87.0337	93.3797	103.463	95.9673	83.3645
NM_001030610.1	7.08983	4.71991	6.36708	6.31729	6.40621	5.61596
NM_001030611.1	3.73305	3.90947	3.93716	4.38683	3.81027	3.36949
NM_001030613.3	10.3894	9.21561	10.9144	10.8004	13.0063	11.5253
NM_001030615.1	21.2637	17.8616	19.3093	20.7555	16.8414	16.1263
NM_001030616.1	6.48774	8.35993	7.5929	10.0282	10.6448	11.1227
NM_001030618.1	8.53851	7.06067	8.82198	6.90093	7.94658	7.25175
NM_001030619.1	134.846	147.318	173.259	180.119	199.637	185.884
NM_001030620.1	23.704	16.4827	18.6568	15.7153	16.4113	16.3129
NM_001030621.1	181.281	144.569	197.401	156.164	121.195	127.518
NM_001030622.1	4.77451	2.08781	4.14359	2.96832	3.00838	3.08976
NM_001030623.2	20.5445	25.0321	23.0079	17.1684	24.5847	24.9691
NM_001030624.1	34.8965	26.4765	29.292	30.1622	29.7667	29.6147
NM_001030625.1	1.26621	1.37051	1.20594	1.81652	1.67807	1.9363
NM_001030626.1	4.55185	2.74448	3.56705	3.12651	2.97088	2.67424
NM_001030627.1	2.5464	2.42533	2.67051	2.22429	1.80007	2.48164
NM_001030628.1	16.5065	20.354	10.7616	14.3119	15.279	15.3887
NM_001030629.1	2.48055	2.46748	3.01976	2.60415	2.82877	3.05335
NM_001030632.1	14.6347	13.7538	9.94715	11.2456	12.0406	10.007
NM_001030633.1	26.6428	20.7209	13.4877	9.99455	8.84772	11.506
NM_001030634.1	26.5463	22.0077	25.6026	22.8041	24.5207	24.8211
NM_001030635.1	62.6663	63.215	56.8714	48.1731	47.4382	55.1494
NM_001030636.2	1.50222	1.03066	1.24222	1.09517	1.0141	1.5615
NM_001030637.1	17.402	10.2943	16.2266	13.2798	13.6912	13.4715
NM_001030638.1	68.4433	62.917	80.9148	98.0063	133.567	71.8044
NM_001030639.1	1.30126	0.979443	0.746109	1.44737	1.13853	0.637867
NM_001030643.2	22.4005	16.3786	16.7202	17.0204	16.8961	14.0585
NM_001030644.2	4.86592	3.707	4.28366	3.15012	2.49805	3.17058
NM_001030646.1	17.0639	22.2742	16.7809	21.3302	22.9155	22.5274
NM_001030647.1	65.9972	49.2851	55.6597	52.1368	59.0806	59.6741
NM_001030648.1	14.3632	11.9566	11.0923	10.8861	10.8742	8.13501
NM_001030649.1	36.9615	39.97	39.9522	37.5757	35.7796	37.4669
NM_001030650.1	17.5271	33.4154	21.8423	22.5181	21.713	37.516
NM_001030652.1	34.8192	32.5986	33.6535	30.1911	32.1381	32.7299
NM_001030653.1	5.97856	6.00691	5.7159	5.3665	5.60896	6.04114
NM_001030654.2	19.5453	12.1645	13.1569	12.779	16.6403	13.996
NM_001030657.1	1.52302	1.25081	1.71185	1.38745	1.20547	1.52554
NM_001030658.1	12.9573	14.7456	13.0198	13.7473	13.1415	13.3061
NM_001030659.1	1.12995	0.602351	0.780709	0.997776	0.801378	1.06525
NM_001030661.1	1.50909	1.0656	1.1927	1.05892	1.0627	1.28927
NM_001030662.1	6.49391	5.72937	6.41157	7.83378	6.24527	7.68334
NM_001030663.1	3.78008	2.24072	2.89161	2.70634	2.14595	1.95614
NM_001030664.2	10.008	7.9074	10.8197	8.20286	9.6816	7.19642
NM_001030665.2	6.9427	6.24214	8.74681	5.94882	5.87079	6.1313
NM_001030667.1	11.4268	9.6747	7.83618	6.64751	10.4834	7.58825
NM_001030669.2	15.1775	13.1715	14.3453	11.6753	11.3711	13.1352
NM_001030672.2	6.72877	5.56417	5.01099	7.0055	6.8335	4.95722
NM_001030674.1	64.9841	54.1834	62.2725	60.2022	58.0943	54.6665
NM_001030676.2	13.9389	10.9924	13.3184	9.07756	11.5526	12.564
NM_001030677.1	33.5307	22.2503	27.4906	29.4861	24.7259	25.5656
NM_001030678.1	3.45833	4.43128	3.44842	5.20786	4.93296	3.8717
NM_001030680.1	9.30513	8.90301	9.92464	11.3862	11.0525	10.2519
NM_001030681.1	2.00023	1.35094	1.67408	1.57227	1.13982	0.980148
NM_001030682.1	15.2998	21.3376	20.6796	18.8322	15.6996	21.1261
NM_001030683.1	18.9441	15.3261	20.2539	16.4841	28.9665	22.8561
NM_001030684.1	3.12912	2.16874	2.47515	2.329	2.0008	2.48008
NM_001030685.1	3.02922	2.70663	2.53407	3.83602	3.64159	3.74081
NM_001030686.1	7.69841	5.78939	6.40733	6.48638	6.45313	6.25337
NM_001030687.1	12.1179	9.76041	11.0217	10.4952	10.4244	10.3789
NM_001030688.1	6.06988	3.80417	4.9806	4.19921	3.91116	4.55568
NM_001030689.2	2.18403	1.60428	2.32795	2.25244	2.17052	2.45436
NM_001030690.1	3.55145	2.55762	3.47953	2.58832	2.39381	2.76625
NM_001030691.2	38.7668	35.9047	35.0015	30.0815	29.6101	32.3132
NM_001030692.1	13.0024	11.6121	11.1726	12.4838	12.224	11.6347
NM_001030694.1	38.2177	35.4947	40.5987	33.5556	38.5328	40.864
NM_001030695.1	4.21456	2.92602	3.73029	2.53305	4.11304	3.82485
NM_001030696.1	24.4568	16.4401	15.7988	15.2579	13.3064	15.5016
NM_001030698.1	8.28239	10.9463	9.54618	11.2859	10.6279	11.3177
NM_001030699.1	37.3202	34.8641	38.4851	36.2209	37.658	38.8885
NM_001030700.1	24.3035	19.8503	21.7585	19.2535	19.1734	21.4811
NM_001030701.1	14.1115	8.37716	10.4105	7.64376	10.7326	7.12602
NM_001030703.1	41.471	23.4769	35.8336	38.3829	36.9908	30.6858
NM_001030704.1	21.5581	14.4593	24.4185	14.4563	12.3146	12.4076
NM_001030707.2	14.592	15.1698	15.9423	13.1412	13.3972	13.9362
NM_001030708.1	9.34572	8.51331	8.88763	8.64135	8.16155	9.3591
NM_001030710.1	5.00287	2.49287	4.72988	3.97455	2.80743	4.02469
NM_001030711.1	5.38823	3.50681	6.60514	5.35468	4.83533	4.6181
NM_001030713.1	151.836	166.416	145.418	133.43	119.663	119.096
NM_001030714.1	4.85324	3.82076	3.50735	1.64185	2.12287	2.03838
NM_001030715.1	7.13073	4.26169	5.66826	5.91473	5.8306	4.65409
NM_001030716.1	2.56383	2.94136	3.05913	3.89599	2.85716	3.10625
NM_001030718.1	5.26729	3.89132	4.15445	3.58099	4.19727	3.8801
NM_001030719.1	26.8629	27.1489	38.4328	29.0093	29.3609	26.42
NM_001030721.1	21.5281	19.931	18.5047	19.607	19.508	17.8614
NM_001030722.1	11.159	5.90134	11.1137	10.0072	10.0318	9.00559
NM_001030723.1	16.5316	14.5646	15.0802	10.7045	11.4333	12.4488
NM_001030724.1	3.7179	2.62442	3.17632	4.08311	2.4078	3.31349
NM_001030725.2	3.83433	3.8989	4.46442	3.87095	3.88985	4.16741
NM_001030726.1	6.59158	5.53535	5.89332	4.83864	4.55326	4.0231
NM_001030727.1	143.734	139.391	131.953	118.889	113.946	106.421
NM_001030728.1	208.274	133.581	190.006	112.246	134.496	117.826
NM_001030729.1	2.00757	1.42669	1.89993	2.02213	1.79363	2.11707
NM_001030730.1	40.6166	39.6667	32.2164	33.5059	32.5912	32.2058
NM_001030731.1	11.5998	10.7628	10.8839	3.72172	3.73066	5.09331
NM_001030732.1	4.28401	3.3338	4.3448	3.62859	3.58944	3.39409
NM_001030733.1	12.2564	11.8817	12.4311	9.15669	8.03883	9.70357
NM_001030734.1	2.76368	1.99036	2.80585	2.48292	3.03108	1.76154
NM_001030735.1	30.9041	20.438	24.4673	18.2526	16.3587	14.5823
NM_001030736.1	3.57044	1.90926	4.31929	2.93835	2.66653	3.26138
NM_001030737.1	2.4983	1.73586	2.60058	2.16448	2.15122	2.49034
NM_001030738.1	3.14853	3.51308	2.73233	3.06157	2.98773	3.85911
NM_001030741.1	26.5192	21.1621	26.5933	21.1855	23.2234	25.4463
NM_001030742.1	3.20739	3.13543	3.91649	3.55321	3.73816	3.657
NM_001030743.2	1.5674	1.17405	0.588335	1.26325	0.902101	1.34828
NM_001030744.1	12.0618	14.6202	13.1881	14.5089	16.5288	14.695
NM_001030745.1	2.9725	1.9552	2.75483	2.55306	2.69508	2.25937
NM_001030746.1	37.0339	30.5526	40.2856	29.5403	21.0685	23.0142
NM_001030747.2	108.547	104.449	81.9989	65.5067	79.9865	57.2588
NM_001030748.1	3.59327	4.25703	3.98292	3.48541	4.40649	4.51086
NM_001030749.1	4.06457	2.88123	3.68504	2.91473	3.46856	3.30944
NM_001030750.1	17.4059	11.7436	14.9729	13.8036	13.4023	11.9772
NM_001030751.1	8.2744	6.20973	6.68709	6.13136	5.68411	5.26393
NM_001030752.1	8.81606	8.41904	7.91288	8.89685	9.44261	8.34938
NM_001030753.1	15.998	20.1178	34.0095	14.7295	36.3762	24.6004
NM_001030754.1	3.72518	2.44845	2.68341	2.26384	2.28127	2.89279
NM_001030755.1	28.1322	27.5884	26.7007	26.7897	25.1022	22.469
NM_001030756.1	119.972	79.5802	114.236	80.7084	76.0316	72.8816
NM_001030757.1	43.6726	42.993	49.4537	37.6521	39.7399	45.5541
NM_001030759.1	39.2148	22.3899	26.4241	20.6983	21.6176	25.016
NM_001030761.2	9.91663	7.04742	11.7898	10.5	7.39696	8.99185
NM_001030762.2	2.97515	1.35305	2.16249	1.47777	1.85308	1.97791
NM_001030764.1	11.8244	7.50402	8.21525	6.72708	6.4798	8.37617
NM_001030766.1	2.43641	1.83532	1.79524	2.42885	4.13281	2.61261
NM_001030768.1	716.234	833.934	788.54	880.096	826.879	758.27
NM_001030769.2	0.87406	0.773426	0.658239	1.14708	1.06333	1.12151
NM_001030770.2	8.17794	3.23638	4.8124	4.15873	3.44717	3.10085
NM_001030771.1	29.883	28.7847	27.39	24.0407	26.8812	25.586
NM_001030772.1	2.0396	2.19122	3.10697	3.54513	2.89134	2.84005
NM_001030773.1	18.6044	22.1426	17.9495	16.9407	16.8316	17.2476
NM_001030774.1	29.7904	24.175	27.1506	26.1663	24.5148	22.8432
NM_001030775.1	165.445	183.232	166.155	170.989	177.17	170.72
NM_001030776.2	50.0187	46.1831	49.6077	45.966	49.8212	48.0188
NM_001030777.1	4.00053	3.82051	1.90218	1.98059	2.90264	6.23081
NM_001030778.1	157.697	104.715	133.854	132.817	122.919	99.3706
NM_001030779.1	12.3354	7.94927	6.30134	6.54845	6.30234	5.45362
NM_001030780.1	5.84732	5.9648	5.10031	6.85351	6.26269	6.80519
NM_001030781.1	2.11266	2.371	3.15931	2.78681	2.701	2.56671
NM_001030783.1	6.76456	5.06403	4.85802	5.00788	5.28056	4.49015
NM_001030784.1	11.0494	10.8661	10.9356	8.98711	8.52499	9.7186
NM_001030787.1	2.85477	1.8376	2.45171	1.7918	1.59374	2.63895
NM_001030788.1	4.27932	2.77917	2.90838	4.3108	2.49818	4.19575
NM_001030789.1	9.77662	10.0239	10.6553	14.8274	14.511	14.4029
NM_001030791.1	2.81542	2.53765	2.70167	3.42825	3.32417	2.63523
NM_001030792.2	19.8436	25.2888	18.0558	17.1394	21.8869	21.0017
NM_001030793.2	1.36216	0.639552	1.10433	0.778745	0.991207	1.08067
NM_001030795.1	15.1075	17.3958	13.5976	19.6444	21.5961	12.9222
NM_001030798.1	192.358	223.042	203.177	212.509	174.724	183.535
NM_001030799.1	6.08929	5.92798	6.57248	5.2192	7.8951	6.69577
NM_001030800.1	514.456	237.329	432.242	254.218	196.177	192.636
NM_001030801.1	16.303	10.4184	15.6901	8.51151	8.2139	10.0071
NM_001030802.1	2.32333	0.771237	1.59623	1.30873	1.22174	1.64444
NM_001030803.1	24.4343	24.7834	26.0853	28.277	25.1128	25.7274
NM_001030804.1	77.0476	83.3988	74.8452	93.8328	72.5071	91.7679
NM_001030805.1	12.0301	10.9205	10.5944	13.8699	15.4928	8.10756
NM_001030806.1	1.19136	1.34346	1.17769	1.5381	1.03825	0.967349
NM_001030807.1	2.99681	2.16778	1.86132	1.73123	1.39908	2.25059
NM_001030808.1	1.56413	1.03139	1.13749	1.5036	0.99377	1.48954
NM_001030809.1	17.6617	13.7331	14.5153	11.8173	13.3795	20.3223
NM_001030811.2	3.4786	3.37202	3.30968	3.01673	2.90201	3.11404
NM_001030812.1	78.8999	68.3585	89.1512	78.6282	98.4568	109.407
NM_001030813.1	10.0238	8.73337	9.02991	9.03438	8.82905	8.69182
NM_001030814.1	10.2831	8.6028	13.1614	13.3925	12.6155	9.98997
NM_001030815.2	85.0406	71.549	73.8933	83.7714	76.7554	68.4281
NM_001030816.1	3.79044	3.29955	3.87881	3.13891	3.17822	4.22702
NM_001030817.1	5.87549	3.88668	5.39757	4.67995	3.3304	3.06307
NM_001030819.1	0.961972	1.14768	1.23139	1.01062	0.886546	0.661522
NM_001030820.1	39.916	41.2212	30.304	32.8724	37.8449	34.051
NM_001030822.1	14.7008	13.4561	14.8197	11.4695	10.0183	11.738
NM_001030823.2	99.3868	107.01	102.184	102.263	98.8542	97.729
NM_001030824.1	6.32203	5.70726	5.52498	5.55553	4.75007	8.13966
NM_001030825.1	4.70219	4.02945	4.61946	3.86346	3.58276	3.33188
NM_001030826.1	3.61295	2.99576	4.63856	4.26705	2.61249	2.66984
NM_001030827.1	20.9755	24.577	22.2034	22.8003	21.2471	23.9231
NM_001030829.1	8.16522	7.15946	6.26124	6.95527	6.42899	4.89931
NM_001030830.1	77.9769	48.4115	70.408	50.1934	60.0748	37.4865
NM_001030831.1	5.67153	6.27914	4.99041	6.514	5.6269	6.24611
NM_001030832.1	7.49275	3.63062	7.54735	6.22638	6.0919	3.32248
NM_001030833.1	691.915	688.684	813.525	857.954	1090.32	1141.67
NM_001030834.1	7.69706	6.7213	6.29509	6.0621	4.65825	4.93613
NM_001030835.1	2.93763	2.72514	2.91873	3.08101	2.15006	3.62777
NM_001030836.1	449	465.179	514.534	599.996	651.186	662.603
NM_001030837.1	8.70256	9.30902	8.7818	7.63257	8.64338	7.80649
NM_001030838.1	12.9046	10.4532	13.0869	12.8818	10.9023	9.23806
NM_001030839.1	9.65362	6.10064	7.69401	8.07126	5.85718	5.22244
NM_001030840.2	5.83473	3.7886	5.24384	4.16529	4.05675	4.66555
NM_001030841.2	16.4221	15.4645	16.4352	16.2467	15.9392	16.7449
NM_001030843.2	60.7954	52.3781	62.4445	59.7334	60.6092	62.5873
NM_001030844.1	6.29095	4.96222	5.83597	5.60401	4.92944	4.90574
NM_001030845.1	10.9509	6.46252	6.56061	5.12087	5.0492	5.43966
NM_001030846.1	9.9865	3.19608	5.41694	5.05364	3.89106	3.27485
NM_001030847.1	7.20019	6.77221	8.13067	5.47434	6.92131	6.36868
NM_001030848.1	27.028	25.7405	31.2134	27.346	20.3069	26.3439
NM_001030850.1	9.43095	8.91922	8.64631	6.17731	6.16237	6.05767
NM_001030852.1	4.76796	4.15818	6.19821	5.28228	4.01382	2.41486
NM_001030853.1	4.82836	2.54888	2.4769	3.03721	4.28513	4.32621
NM_001030854.1	2.30657	1.28084	2.72585	1.87221	1.75134	1.48209
NM_001030857.1	8.94552	15.2593	16.3412	11.7255	18.6291	7.56691
NM_001030858.1	54.5605	43.0464	48.7511	46.9317	52.6655	49.5613
NM_001030859.1	47.046	39.4524	42.6083	44.5989	47.2658	53.666
NM_001030860.1	56.1427	45.065	49.8539	53.7241	53.303	45.9154
NM_001030862.1	23.6441	20.3883	22.3726	21.1073	22.5159	21.9347
NM_001030865.1	3.24568	2.37935	2.66014	3.5974	2.33023	3.73943
NM_001030866.1	18.0512	15.5692	17.4161	17.6818	15.9642	16.3484
NM_001030867.1	5.17448	2.82472	3.80738	3.64178	3.47053	2.49373
NM_001030868.2	16.9945	13.336	15.242	15.6176	13.5519	13.6057
NM_001030869.1	9.48885	7.99986	7.95801	8.14577	8.12764	7.69838
NM_001030870.1	6.84682	3.48006	4.19809	3.97286	3.30666	3.94193
NM_001030871.2	8.83733	6.4096	8.59657	8.33714	9.07363	8.8837
NM_001030872.2	42.2461	41.2478	42.1504	47.475	45.3878	40.3923
NM_001030875.3	8.77505	8.73606	6.04974	8.84842	9.08968	7.63233
NM_001030876.1	9.81226	8.41275	13.0537	11.2086	9.07006	9.88846
NM_001030877.1	2.62229	3.17727	2.68183	5.16796	4.94146	4.96336
NM_001030878.1	56.3496	49.8469	57.7706	51.2477	48.5146	44.2455
NM_001030879.1	13.6648	11.4847	13.0958	12.9692	11.602	12.5223
NM_001030880.1	38.4811	39.8428	40.8595	41.8448	45.3238	43.4104
NM_001030881.1	3.40502	2.41039	2.81779	3.43127	2.5369	2.57216
NM_001030882.1	5.5327	5.32744	5.85493	5.98671	4.89139	5.26321
NM_001030883.1	0.949508	0.756598	0.733408	1.20636	1.58902	1.08653
NM_001030884.1	3.64953	2.68664	2.96064	3.18432	4.45543	2.95038
NM_001030885.1	13.6949	11.254	12.853	9.65822	8.53613	11.5108
NM_001030886.1	68.4327	66.7971	55.0238	50.2147	53.0232	66.1514
NM_001030889.1	405.843	530.254	615.398	461.63	537.174	916.313
NM_001030890.1	23.101	13.6183	10.0362	8.06333	7.64405	11.5617
NM_001030891.1	5.6304	4.16999	4.68846	6.7162	5.7625	4.63438
NM_001030892.1	7.92382	9.45409	9.12057	8.41357	9.7393	7.64145
NM_001030894.2	33.3872	32.8196	37.3432	37.5057	35.1277	42.3681
NM_001030895.2	22.9996	20.6287	28.9556	27.9881	33.0249	37.6194
NM_001030896.1	10.6638	10.5183	12.0143	8.97996	12.1111	13.5662
NM_001030897.1	50.1057	45.1063	50.2564	52.9218	51.1586	55.7884
NM_001030899.1	24.397	22.1621	23.2708	32.4346	31.194	30.7589
NM_001030900.1	3.93837	1.53664	2.74029	2.26051	2.05659	1.86868
NM_001030901.1	6.85513	4.64853	6.31351	5.04003	3.61104	3.95036
NM_001030902.1	8.65255	6.98454	7.34398	8.08611	9.85647	8.47291
NM_001030903.1	20.3508	19.1033	21.0506	17.8425	17.6682	22.9836
NM_001030904.1	460.367	498.556	558.853	573.507	621.639	661.945
NM_001030905.1	15.043	11.4584	13.8325	12.8945	13.012	13.1243
NM_001030906.1	27.3178	26.5643	23.7539	26.4957	23.2581	24.3135
NM_001030907.1	4.6235	2.68377	3.15505	3.39793	3.50014	3.06861
NM_001030908.1	4.37988	3.53733	4.20811	3.36145	3.58394	3.65762
NM_001030910.1	30.6313	21.7334	28.5146	24.0907	23.5559	22.0594
NM_001030911.2	8.66615	6.9912	9.41831	7.40446	7.09111	7.2537
NM_001030913.1	3.17013	3.12112	4.09153	3.699	4.05993	3.65974
NM_001030914.2	19.0284	15.1947	17.8024	18.398	16.4762	18.6504
NM_001030915.1	14.6656	10.0939	9.28409	11.2742	9.86189	6.78592
NM_001030916.1	16.569	18.7487	16.7219	18.3768	18.238	22.7751
NM_001030917.1	5.17523	3.3176	4.81098	4.96092	4.19427	3.75404
NM_001030918.1	260.684	239.343	245.5	235.864	223.199	243.012
NM_001030919.1	97.677	78.2762	88.0853	92.3393	85.8287	82.8515
NM_001030920.1	7.94158	8.24507	5.78986	4.54908	6.11321	5.18245
NM_001030921.1	94.5376	86.3413	77.5764	81.948	85.0332	88.4474
NM_001030922.1	32.8534	26.3495	25.0426	32.3149	29.5551	35.016
NM_001030923.1	2.23496	2.87166	1.52423	2.34351	2.17366	2.67324
NM_001030924.2	3.10225	2.85998	3.33842	3.93497	3.21799	3.46826
NM_001030925.1	9.5026	8.955	15.0246	9.84721	8.82274	10.2878
NM_001030926.1	6.84687	7.67705	8.48636	9.00751	7.65674	10.1741
NM_001030927.1	6.78993	3.91667	4.77393	3.80457	5.49217	4.13637
NM_001030929.1	574.04	702.257	597.468	701.624	801.952	933.555
NM_001030930.1	39.5834	30.6944	33.8786	39.2417	38.3339	42.5532
NM_001030931.1	50.3811	31.7173	37.1999	30.0373	28.922	24.0105
NM_001030932.1	42.8976	43.3427	41.6911	38.2489	39.7772	34.7145
NM_001030933.1	9.35279	4.97647	6.01028	5.08509	5.59227	3.94695
NM_001030934.1	23.8099	25.2999	26.7759	31.2837	33.2076	28.2726
NM_001030935.1	7.64287	5.88318	7.72224	7.21224	6.82321	6.88345
NM_001030936.1	2.63291	1.74429	2.17123	2.39667	2.75033	1.88469
NM_001030937.1	1.34932	1.07384	0.813338	1.54891	1.45739	1.36816
NM_001030938.1	5.3953	5.65555	6.6725	5.94003	4.0564	5.39903
NM_001030939.1	6.36387	5.99427	5.51201	5.20011	6.13318	6.59058
NM_001030940.1	2.25283	1.87423	1.52705	1.79049	1.2486	2.26377
NM_001030941.1	20.4292	19.2652	17.6766	15.6999	14.9353	13.87
NM_001030942.1	3.38113	2.97353	3.10341	3.97814	3.92159	3.77874
NM_001030943.1	0.970053	0.97879	1.27967	1.26728	1.50153	0.995366
NM_001030944.1	9.10541	5.91514	7.89655	7.44348	5.90073	7.03834
NM_001030946.1	4.76291	4.49763	6.05713	3.75	3.77699	4.63619
NM_001030947.1	6.80068	5.57707	6.51107	4.06711	4.27411	4.13834
NM_001030948.1	23.4578	26.8722	25.2923	26.2219	25.6698	24.2354
NM_001030949.2	29.8964	37.193	34.2338	37.4168	31.5279	49.4188
NM_001030950.1	11.3209	9.86886	12.3852	9.13285	10.1758	9.01423
NM_001030951.1	155.374	166.605	157.429	166.095	184.741	187.181
NM_001030952.1	4.51221	1.53053	6.22017	3.43043	1.77666	0.953656
NM_001030954.1	3.64663	2.36101	4.3625	4.35266	3.54476	2.55635
NM_001030955.1	64.6009	57.8869	53.6313	51.6859	46.5466	45.3764
NM_001030956.1	173.683	176.869	103.211	18.7762	4.50241	20.438
NM_001030957.1	50.3328	53.0767	69.2429	62.8213	77.0302	50.8602
NM_001030958.2	17.0597	18.0173	21.2485	19.3679	16.7273	19.7361
NM_001030959.1	17.7331	15.714	21.5725	18.2743	16.4205	20.2056
NM_001030960.2	17.4625	8.1216	9.80505	16.6924	16.3051	17.6515
NM_001030962.1	6.12829	2.70198	3.35707	2.62603	2.55134	2.64172
NM_001030963.1	30.4397	29.6955	33.2148	25.0942	26.5948	29.592
NM_001030964.1	3.51406	3.58482	4.48906	2.93199	2.476	3.72329
NM_001030965.2	14.4332	13.6043	11.8569	13.5089	13.1793	14.7301
NM_001030966.1	85.9904	76.9831	129.031	305.9	275.043	261.104
NM_001030967.1	12.6268	13.4661	10.2997	12.0148	9.25202	8.45717
NM_001030969.1	28.9713	11.7295	12.0215	12.7205	9.89906	15.9281
NM_001030970.1	21.2549	21.0659	19.6388	21.2375	20.7801	21.5703
NM_001030971.1	9.93056	8.26063	7.51205	11.0796	9.80159	11.1046
NM_001030973.1	19.9247	11.8007	15.0959	13.6641	11.9089	11.0001
NM_001030974.1	2.45591	1.663	2.39743	2.04132	1.98249	1.51358
NM_001030975.1	31.627	30.7152	27.657	31.9737	32.3291	33.1328
NM_001030977.1	3.15673	9.19635	12.9264	7.35684	3.6973	7.75554
NM_001030979.1	10.2228	6.68415	6.64172	8.01868	7.65726	6.48442
NM_001030981.2	2.70714	3.94523	3.37034	5.64454	5.81683	4.55183
NM_001030982.1	2.07979	2.33704	2.64908	3.03478	2.53134	1.2656
NM_001030983.1	5.8982	3.55499	4.27728	4.45033	3.0121	4.84867
NM_001030984.1	8.85099	7.98078	9.34446	9.00745	9.61591	10.3169
NM_001030985.1	335.001	313.115	353.198	313.463	323.943	327.808
NM_001030986.1	5.05767	3.4213	4.9786	4.87749	4.67699	3.83026
NM_001030987.1	2.29843	8.66297	4.38264	9.63864	7.08046	11.6326
NM_001030988.1	27.6609	28.6725	27.0626	25.5872	23.7773	24.5761
NM_001030989.1	126.06	123.904	133.47	148.503	126.322	122.377
NM_001030990.1	44.9639	53.6241	38.0342	37.8655	45.4781	27.6115
NM_001030993.1	38.785	38.8683	38.4817	38.387	36.8933	35.6703
NM_001030994.1	2.43389	1.54852	2.34071	1.72546	2.03137	1.77413
NM_001030998.1	39.9351	26.3577	31.2267	35.4273	38.4741	24.1273
NM_001030999.1	24.2325	28.2856	27.8624	23.1272	25.4183	29.9418
NM_001031002.1	15.2368	12.6733	18.6166	12.5619	13.6406	12.5908
NM_001031003.1	8.16837	7.25456	7.59622	5.41152	7.57876	6.06844
NM_001031004.1	5.66972	6.13812	7.1331	6.6121	4.90083	5.47999
NM_001031005.2	2.88375	2.28618	2.53067	2.79187	1.93094	3.09665
NM_001031006.1	21.9601	18.34	16.9651	16.5399	20.5456	16.9222
NM_001031008.2	6.88033	6.74428	7.84318	7.02805	6.31081	5.89424
NM_001031009.1	5.09361	11.9352	8.15791	15.4814	22.5348	8.97735
NM_001031010.1	3.40742	2.47101	3.67774	6.16945	4.69588	5.04312
NM_001031011.1	18.3181	17.0438	19.1635	21.8359	22.6823	21.8833
NM_001031012.1	7.65797	7.40233	10.4468	12.6809	10.2405	6.54963
NM_001031013.2	22.043	17.0973	18.2804	15.3621	11.793	12.0259
NM_001031014.1	50.9028	38.6475	44.8497	39.835	40.5223	45.6232
NM_001031017.1	61.4929	45.0322	30.6397	32.1486	29.821	37.1144
NM_001031018.1	19.9753	17.4571	19.907	18.7018	20.6676	19.6942
NM_001031019.1	56.1631	65.9494	55.065	36.4483	25.8859	38.034
NM_001031021.1	1.21045	0.881189	0.904801	0.932416	0.829221	0.795817
NM_001031022.1	10.2487	7.99688	8.83521	7.03844	7.44406	7.68247
NM_001031023.1	0.831979	1.42234	0.86269	0.759352	0.918786	0.582516
NM_001031024.1	66.1651	52.8212	56.6741	44.7468	41.9587	39.8934
NM_001031026.1	31.3854	38.5958	35.5081	31.1034	29.9139	30.5637
NM_001031027.1	66.0426	51.8725	49.3029	57.3908	62.6782	62.0734
NM_001031028.1	455.49	453.457	841.701	774.344	674.632	579.493
NM_001031029.1	11.6749	8.81105	11.4562	9.09175	8.73152	9.02196
NM_001031030.1	15.1575	9.30624	15.084	13.0179	12.723	14.1168
NM_001031032.1	1.28123	1.0287	1.41092	1.10536	1.08089	0.892807
NM_001031033.1	13.2331	11.3078	14.3555	12.9363	12.9105	12.9147
NM_001031034.1	2.13675	1.08199	2.46712	1.32505	1.26037	1.22606
NM_001031035.1	5.85019	2.9334	4.49785	3.88092	4.33247	3.63921
NM_001031036.2	0.939081	3.30766	5.76005	3.18569	4.05105	4.94276
NM_001031037.1	4.02387	2.49968	2.77701	2.09438	2.20724	1.51588
NM_001031038.1	4.19787	6.37493	6.13628	3.85417	6.06709	4.58338
NM_001031039.1	11.3038	11.0291	13.0039	13.6538	14.728	11.0518
NM_001031040.1	75.9075	83.3345	74.3809	77.2021	83.6303	91.9935
NM_001031041.2	3.78704	3.21051	3.71493	3.74303	3.3158	3.46037
NM_001031042.1	1.00178	0.810521	1.05956	1.02163	0.705694	0.842169
NM_001031043.1	10.9101	10.7548	9.83147	9.8914	10.8923	9.38391
NM_001031044.1	48.5876	54.2921	54.4896	52.2086	67.6762	59.4325
NM_001031046.1	1.60161	1.44197	1.58461	1.54864	1.35416	1.44681
NM_001031047.1	11.6065	9.95406	10.2523	10.4712	10.1882	10.4998
NM_001031049.1	7.73865	4.72862	5.70462	3.31756	4.49881	3.90303
NM_001031051.1	3.747	3.91307	5.02297	5.25814	4.07321	4.18747
NM_001031052.1	65.4603	64.8471	67.2388	62.6308	60.1366	61.81
NM_001031053.1	1.38055	1.38748	1.40949	1.20655	1.6575	0.724309
NM_001031054.1	38.7917	27.9834	29.4249	29.4859	30.2379	33.4145
NM_001031055.1	3.75134	1.77383	2.09011	4.55882	5.38725	2.37515
NM_001031056.1	2.83559	2.52881	2.52223	2.09452	2.13535	2.3473
NM_001031057.1	89.0628	89.0346	91.0946	86.5401	73.4013	69.5879
NM_001031058.1	30.7792	24.4666	27.5572	27.8198	23.7417	23.9924
NM_001031059.1	3.18285	2.85603	2.9665	3.24846	3.16051	3.59129
NM_001031060.1	9.09125	9.12163	10.8703	9.59728	8.44761	9.22188
NM_001031061.1	10.9359	10.1019	11.4553	13.7987	9.35617	10.0983
NM_001031062.1	1.32183	1.00359	1.1496	1.14603	0.975911	0.84856
NM_001031063.1	22740.2	14203.1	16957.8	18723	22193.9	21030.6
NM_001031064.1	10.6292	14.5576	12.3524	10.4518	11.888	12.4982
NM_001031065.1	8.67592	7.44278	9.62928	7.67095	7.88008	9.78727
NM_001031066.1	10.0956	11.1636	12.5402	15.1049	9.41347	8.8919
NM_001031067.1	19.8592	15.3039	16.1143	18.7267	17.3452	16.066
NM_001031069.1	26.9537	29.8343	26.0617	23.2122	28.793	25.6311
NM_001031070.1	8.85142	4.65685	4.20314	5.51715	4.46713	4.80919
NM_001031074.1	183.344	130.703	156.662	130.633	112.65	97.3417
NM_001031075.2	30.7426	25.2324	22.426	22.5077	26.1475	27.0343
NM_001031076.1	19.7914	23.9105	19.8627	21.5078	26.8804	26.1526
NM_001031077.1	5.73631	3.93033	5.82988	6.14549	5.51085	4.18179
NM_001031079.1	18.0736	20.3178	15.8131	19.0635	19.7542	19.3666
NM_001031080.1	11.8476	9.95871	14.2977	15.4448	12.594	16.6111
NM_001031082.1	2.40062	3.09344	2.46088	2.57581	3.40782	3.61671
NM_001031083.1	27.3523	35.2429	33.2518	30.7284	34.9708	25.6682
NM_001031085.1	4.14677	3.18915	3.05821	3.92799	3.20483	2.78811
NM_001031086.1	1.68043	1.57769	1.42819	1.5733	1.22293	1.41018
NM_001031087.1	6.05099	4.3328	3.70081	3.64393	4.24209	3.94625
NM_001031088.1	2.03215	1.74796	1.54964	0.987252	1.73549	1.61987
NM_001031089.1	46.2538	48.5003	48.363	43.8963	45.9009	53.3624
NM_001031090.1	5.11024	3.01356	5.21489	4.34355	5.83182	2.09342
NM_001031091.1	1.05319	0.824807	1.01271	1.4959	1.44356	1.24044
NM_001031092.1	168.088	164.684	143.39	151.058	174.243	133.039
NM_001031093.1	2.49777	1.76081	2.53064	1.82565	1.99321	1.75437
NM_001031094.1	165.876	144.138	162.859	163.326	170.125	168.254
NM_001031096.1	2.65304	1.66089	1.78628	1.5831	1.30562	1.38001
NM_001031097.1	265.901	203.962	225.08	225.975	215.574	190.738
NM_001031100.1	4.34608	3.49727	4.47138	4.57042	4.34849	3.2201
NM_001031101.1	24.9742	14.921	21.0296	22.1923	16.54	20.2766
NM_001031102.1	1.08455	1.06844	1.28058	1.27086	1.33498	0.953744
NM_001031103.1	24.927	14.6935	18.479	12.6601	10.7817	12.2552
NM_001031104.1	1.86627	1.38599	2.16269	3.69579	1.79651	2.48854
NM_001031105.2	12.0889	8.04997	8.13174	9.81794	7.71048	7.88798
NM_001031106.1	11.1355	7.8709	7.48606	8.16252	8.96822	7.47835
NM_001031107.1	6.0234	4.35219	5.36388	7.62137	4.0983	4.64894
NM_001031108.1	9.28615	4.91003	6.91821	7.72767	6.99641	6.89551
NM_001031109.2	27.1883	28.6695	25.7669	24.2976	24.7319	29.6591
NM_001031110.1	1.03521	0.706607	0.752991	1.08964	1.08081	0.907794
NM_001031111.1	3.48233	3.23651	2.88197	2.97039	2.26173	3.51481
NM_001031112.1	19.7807	13.7337	15.5563	15.7085	15.4641	12.5601
NM_001031114.1	12.4065	11.1789	8.7141	7.72119	10.83	11.3067
NM_001031115.1	13.5775	10.7791	17.5595	12.8713	11.3547	11.67
NM_001031116.1	4.69806	4.94257	5.53698	6.7173	5.91523	4.98188
NM_001031117.1	29.0443	25.3898	29.0999	25.05	21.7147	26.6434
NM_001031118.1	7.39988	5.92691	7.0952	6.89729	6.33917	6.85311
NM_001031119.1	29.1898	16.9341	23.2333	23.7203	22.6937	25.3894
NM_001031120.3	2.92246	1.25097	1.92709	1.64089	1.44775	1.3059
NM_001031121.1	10.5697	8.56512	10.8258	10.2472	11.1757	10.3936
NM_001031122.1	3.17181	2.32725	3.71859	2.66654	2.92578	3.14694
NM_001031123.1	4.92435	3.63552	3.84384	3.52999	4.43025	4.44875
NM_001031124.1	6.03117	4.40572	6.00291	6.09791	5.76793	4.28412
NM_001031125.2	36.0859	41.0515	40.4745	45.2071	44.0061	39.7089
NM_001031126.2	4.31553	2.39614	4.10565	3.32567	3.29195	2.36744
NM_001031127.1	26.7419	34.3631	26.0861	22.6394	29.6787	27.4232
NM_001031129.1	1.26278	1.12625	1.61295	1.29646	1.55129	1.10635
NM_001031131.1	2.19158	1.77939	1.99935	1.78937	2.30835	1.59524
NM_001031132.1	5.51839	5.32491	5.29101	3.95918	2.54535	3.93948
NM_001031133.1	15.7655	17.4031	17.9995	11.2403	7.1208	12.4497
NM_001031134.2	9.32303	8.03056	7.05395	7.09695	5.85652	5.94992
NM_001031135.1	11.0223	7.48081	9.35009	7.38113	6.41207	6.09711
NM_001031136.1	10.2957	14.0656	13.6049	11.8821	11.7096	14.127
NM_001031139.1	24.3891	24.8082	28.5296	24.9281	23.9579	23.5059
NM_001031140.1	3.16637	1.86152	2.14448	1.68042	1.77847	2.3829
NM_001031141.1	18.2406	13.2705	17.3482	17.3833	15.2531	13.9217
NM_001031142.1	90.1274	74.9871	86.1898	74.0853	77.3268	81.9922
NM_001031143.1	29.9298	38.9904	33.8217	30.8827	32.5873	35.7768
NM_001031144.2	1.0539	1.35272	1.33971	1.6911	1.0202	1.93311
NM_001031145.1	23.8441	13.082	11.5329	10.8052	15.5639	9.40253
NM_001031146.1	26.2614	22.5209	23.9761	25.6886	28.5002	29.9303
NM_001031147.1	6.08915	4.87963	6.37827	5.21601	5.00323	5.37624
NM_001031148.1	3.62873	3.19958	3.50457	4.06982	4.05415	3.61253
NM_001031149.1	152.354	172.905	171.628	198.627	185.327	201.093
NM_001031150.1	16.9341	16.6231	14.8575	12.7836	15.029	18.3415
NM_001031151.1	17.0127	15.8722	17.6192	19.307	17.9379	15.7291
NM_001031152.2	54.8551	45.6145	49.9558	54.709	54.731	54.7488
NM_001031153.1	105.884	124.319	118.781	91.2344	81.679	90.5679
NM_001031155.1	121.273	126.779	86.1562	108.999	118.886	105.493
NM_001031157.1	2.16942	1.91442	1.99329	1.90844	2.09688	2.58763
NM_001031158.1	6.76518	6.65992	7.03936	5.89347	6.75895	5.1997
NM_001031159.1	22.7977	18.1353	23.1851	20.4582	19.5553	15.0901
NM_001031160.1	1.1598	0.554665	1.40434	0.897819	0.757815	0.913627
NM_001031161.2	20.8922	14.5658	16.6931	10.4468	14.2209	13.1341
NM_001031163.1	7.26805	5.42525	5.51027	7.69247	6.05985	5.55523
NM_001031165.1	1.90267	1.58947	1.94409	1.64811	1.67172	2.62137
NM_001031166.1	1.51265	0.73709	0.593346	0.579203	0.62347	0.681029
NM_001031167.1	4.87961	3.52494	5.61974	4.64482	5.35626	4.90219
NM_001031168.1	7.10043	7.2057	6.72164	5.20412	5.08423	5.53664
NM_001031169.1	18.5879	13.4044	12.7995	11.1698	10.0117	9.05941
NM_001031170.1	30.4833	26.3282	38.1752	32.5832	22.1922	29.2518
NM_001031171.1	1.5637	1.07868	0.811094	1.84929	1.29762	1.74882
NM_001031172.1	9.25665	7.8337	8.85271	7.51275	9.21323	8.19261
NM_001031173.2	15.4666	13.6796	14.399	14.2556	14.093	13.0524
NM_001031174.1	21.1461	18.4749	20.2542	18.6249	20.2224	16.8951
NM_001031175.1	5.46349	5.07011	6.15267	5.66774	4.92326	5.76438
NM_001031177.1	27.94	40.3691	50.8953	35.3239	27.5797	27.4691
NM_001031179.1	51.6228	48.4872	46.9046	39.453	43.6861	60.0306
NM_001031180.1	4.76716	3.70465	5.33873	3.2529	3.93983	3.38178
NM_001031181.2	1.6696	1.01569	1.10965	0.968438	1.26083	0.735178
NM_001031182.1	10.9296	10.8538	9.30394	9.72921	8.37104	6.07739
NM_001031183.1	11.3662	13.046	10.5639	8.71537	8.5695	8.79323
NM_001031186.1	17.3901	17.7734	18.1895	17.9189	20.6679	26.2285
NM_001031187.1	33.1913	25.7488	27.1797	29.3133	28.125	24.6731
NM_001031190.1	73.0082	74.7	69.0678	61.3903	73.5111	71.0188
NM_001031192.1	10.7354	6.371	10.3186	9.54913	10.1368	8.94013
NM_001031193.1	1.44588	1.39214	1.56967	1.61052	1.26971	0.768328
NM_001031194.1	11.3324	9.34435	6.68351	6.18242	5.35223	6.17748
NM_001031195.2	5.67366	13.9939	9.44506	10.3204	6.11501	10.3391
NM_001031196.1	7.06947	6.05223	8.19104	7.58652	7.29625	5.97754
NM_001031197.2	19.8954	16.2215	15.7223	19.7125	14.2287	31.0815
NM_001031198.1	6.57432	4.83148	5.64817	4.4763	5.30018	3.79885
NM_001031200.1	3.34733	2.60739	3.53259	2.13246	3.21136	1.9893
NM_001031201.1	2.40591	1.45324	2.3987	0.869088	0.818314	1.17738
NM_001031202.1	59.3673	58.4549	49.1281	45.8908	43.9713	54.6394
NM_001031203.1	16.9007	15.7446	16.9101	15.5739	16.8342	15.6336
NM_001031204.1	4.00216	3.24726	4.19458	3.75196	3.22719	4.75217
NM_001031205.1	21.5096	17.6928	19.4474	18.5358	20.3559	17.2687
NM_001031206.1	6.39413	5.30033	3.8642	4.71403	3.02723	4.34686
NM_001031207.2	24.9505	20.0467	22.5093	20.5029	19.2429	20.3268
NM_001031208.2	8.01637	6.25012	7.51621	7.97676	6.81052	6.76841
NM_001031209.1	7.81706	5.11633	5.60736	7.02677	7.777	7.42201
NM_001031210.1	34.6673	32.4512	31.457	31.6255	36.0648	27.0926
NM_001031211.1	5.7527	4.66029	5.26142	4.55646	3.86125	6.29826
NM_001031212.2	6.64386	5.79273	6.05544	6.49129	7.89609	6.64297
NM_001031213.1	17.7892	17.7751	17.6653	18.2035	12.9929	15.0259
NM_001031214.1	5.1313	2.74789	2.8033	3.29039	2.94864	2.54412
NM_001031215.1	58.2584	42.6677	46.4526	27.8458	19.2207	22.2903
NM_001031217.1	221.134	194.458	221.671	194.928	185.833	212.676
NM_001031218.1	4.48873	2.67456	3.77861	3.53339	2.95904	2.83625
NM_001031221.1	38.5295	36.0613	38.9116	39.959	39.0832	33.8422
NM_001031222.1	22.7949	23.399	19.7143	11.6904	7.60139	6.85702
NM_001031223.1	13.8322	10.4074	13.4112	12.4888	13.4187	11.1125
NM_001031224.1	23.3647	19.3389	20.6268	23.5099	20.9525	20.802
NM_001031226.1	21.5026	16.1119	16.697	13.1706	12.9416	9.50388
NM_001031227.1	45.1341	35.724	42.4179	49.1154	42.7183	39.7835
NM_001031229.1	9.61991	19.5834	44.0931	13.9138	11.2446	9.66975
NM_001031230.1	3.25667	1.19807	1.82482	1.16657	1.18168	0.761336
NM_001031232.1	2.44658	1.23935	1.68463	1.42287	1.18232	1.43254
NM_001031233.1	18.7513	18.7778	17.1687	14.8551	20.4224	19.6671
NM_001031234.1	17.0991	10.7357	14.7674	11.2906	10.2383	16.7628
NM_001031235.1	3.72019	2.86174	3.49333	3.72465	3.45291	3.17466
NM_001031236.1	4.14292	2.18894	3.04335	2.28624	2.27995	1.90579
NM_001031238.1	7.23224	4.74864	6.67877	6.53599	6.72385	6.53699
NM_001031239.2	3.17486	2.38458	2.76208	2.86261	2.63939	2.33195
NM_001031240.1	31.6659	28.4388	32.565	21.5041	22.0855	23.0426
NM_001031241.1	7.92634	6.83344	8.91183	6.58349	5.13391	6.30223
NM_001031242.1	4.2339	2.35627	2.44258	4.89334	3.72448	3.61974
NM_001031243.1	51.7357	57.3547	48.802	41.6924	44.3692	48.7484
NM_001031245.1	15.5196	17.059	18.6509	14.0374	17.4975	9.16599
NM_001031247.1	91.8132	92.4734	97.525	75.0687	81.1901	81.4994
NM_001031248.1	153.013	110.88	101.451	122.753	149.937	92.7192
NM_001031249.1	5.52195	3.71487	4.21258	3.61108	3.71015	2.49485
NM_001031250.1	5.72056	5.72179	5.1472	4.31011	3.97912	5.36064
NM_001031251.1	9.05009	7.68584	7.84752	8.71816	7.09048	7.42837
NM_001031252.1	12.5392	11.3445	11.4881	13.5527	11.8393	10.8584
NM_001031254.2	136.782	154.661	147.726	162.713	133.151	164.615
NM_001031256.2	53.663	62.2798	58.3235	52.9924	53.4074	61.0379
NM_001031258.2	105.254	71.6976	137.842	146.744	163.339	197.425
NM_001031259.1	9.7115	8.0381	9.93875	7.87775	9.17254	7.11285
NM_001031260.1	3.57305	3.15747	2.44863	2.7059	3.24599	2.69423
NM_001031261.1	12.3677	11.1462	9.26993	9.31908	8.35967	8.23703
NM_001031262.1	14.2698	15.3979	11.9121	11.1072	12.186	11.9048
NM_001031263.2	6.10055	4.90233	5.02477	6.07274	4.20524	5.55777
NM_001031264.1	11.5541	14.0391	13.3655	12.1151	12.1042	9.86905
NM_001031265.1	24.1857	25.2002	22.4778	25.6083	24.6013	24.7931
NM_001031266.2	14.7123	13.4404	13.6245	19.4527	15.5322	14.7099
NM_001031268.1	5.89444	4.99046	4.02784	5.50121	5.18016	5.21065
NM_001031271.1	3.33148	2.78981	2.80689	2.68929	3.26808	3.73267
NM_001031272.1	3.18248	2.81165	3.44992	3.50716	3.88132	2.81424
NM_001031273.1	4.948	5.3616	7.66963	7.10196	8.26679	8.29317
NM_001031274.1	1.95955	1.98966	3.29963	2.42159	2.98642	2.03717
NM_001031275.1	63.191	58.4549	65.0652	59.8467	52.5436	66.3677
NM_001031278.1	31.6776	18.7517	24.6869	20.9156	26.5414	20.0226
NM_001031280.1	6.73763	7.12185	7.11598	6.2441	6.98682	6.54314
NM_001031281.1	1.13169	1.10797	1.90531	1.01215	0.738862	1.5294
NM_001031283.1	21.7084	26.0416	21.8849	19.0965	19.3343	15.5215
NM_001031284.1	81.5092	87.5419	68.7279	81.517	70.2538	76.2529
NM_001031285.1	32.2421	36.7492	31.0301	39.6201	32.0342	27.3703
NM_001031287.2	15.7448	12.9656	13.1723	10.1251	8.1356	7.85691
NM_001031288.1	0.903606	0.937748	1.16664	2.29164	1.78571	3.21741
NM_001031289.1	99.745	68.4669	51.9797	27.5934	49.5933	59.4335
NM_001031290.1	4.82604	4.79436	5.93668	6.02165	5.47124	4.64968
NM_001031291.1	21.7835	10.1596	16.5881	19.164	17.1694	14.5691
NM_001031292.1	6.97756	4.23767	6.37629	4.28135	4.72058	5.55136
NM_001031293.1	105.18	103.859	115.61	109.293	110.9	102.275
NM_001031294.1	7.74544	4.11057	7.1889	5.45932	6.98357	5.2254
NM_001031295.1	3.05489	3.2559	3.11328	2.95573	3.41108	2.4747
NM_001031296.1	20.9331	18.0783	23.2225	21.5641	19.3839	25.4151
NM_001031297.1	18.55	21.1756	18.5126	17.8535	15.6644	19.1379
NM_001031298.1	19.1543	19.3046	22.0089	21.5839	19.3758	26.5136
NM_001031299.1	8.675	7.86534	8.77969	16.0776	12.2414	11.5823
NM_001031300.2	63.9804	62.6482	64.5108	71.9982	73.2232	66.095
NM_001031301.1	8.01974	5.40624	5.35435	4.61499	4.65812	4.65882
NM_001031302.1	31.5123	19.0934	21.7125	14.5544	15.3581	16.5945
NM_001031304.1	26.6099	24.895	20.2478	11.0382	5.28868	6.85487
NM_001031305.2	2.00296	1.54195	1.37444	1.0768	1.50689	1.65729
NM_001031306.1	2.07598	1.36184	0.954603	0.819558	1.01154	0.852094
NM_001031307.1	79.092	94.777	77.7699	76.7688	81.801	86.6194
NM_001031310.1	11.3303	8.09164	10.3332	9.83355	9.09533	8.12779
NM_001031311.1	1.23611	0.678657	1.04457	1.00686	0.986381	0.979372
NM_001031312.1	16.7069	11.3723	15.0015	16.0148	16.855	14.5374
NM_001031313.1	104.614	105.281	117.484	150.886	137.938	122.639
NM_001031315.1	9.31305	4.00468	5.97892	4.10934	4.46062	3.15038
NM_001031316.1	11.6666	10.1581	12.1211	9.54814	10.9652	10.7077
NM_001031317.1	16.8557	14.0882	25.221	14.8092	9.39289	14.7397
NM_001031318.1	19.5303	17.7813	20.1735	22.6119	18.3069	17.561
NM_001031319.1	4.26879	3.65959	3.87047	4.34374	3.65461	4.31038
NM_001031320.1	8.51811	7.99111	8.87984	6.6451	7.9769	7.76182
NM_001031321.1	17.4281	13.8953	16.8571	12.1105	13.4634	13.163
NM_001031322.3	117.485	107.45	94.0589	86.6594	87.2158	88.1229
NM_001031323.1	19.9695	19.1211	21.5855	22.3889	23.0283	22.0804
NM_001031324.1	22.1226	20.0088	25.7323	29.3652	33.5112	25.1769
NM_001031326.1	5.07264	4.78736	3.88367	5.09276	4.98255	5.66209
NM_001031327.2	10.9532	8.06256	9.54238	10.3919	10.6028	12.3176
NM_001031328.1	15.1132	7.03456	14.4469	11.6059	10.1016	11.13
NM_001031329.1	7.30565	5.6714	7.21598	7.899	7.58193	7.17854
NM_001031330.1	7.43523	4.80766	5.97121	5.07663	4.4371	4.60244
NM_001031331.1	2.17891	1.60667	2.06386	0.741123	2.62624	0.984414
NM_001031333.1	9.5639	8.16811	11.759	11.5719	8.80991	9.99938
NM_001031334.1	9.56202	6.28078	7.1682	8.49674	6.12501	6.16974
NM_001031335.1	19.2127	16.1654	10.247	8.89974	9.80815	13.0433
NM_001031336.1	10.8807	14.4043	16.5585	9.48379	7.62393	7.47739
NM_001031337.1	4.11241	3.24704	4.30982	4.02753	3.90716	3.31284
NM_001031338.1	510.584	721.051	350.622	323.916	429.788	462.233
NM_001031339.1	1.54246	1.02351	1.09634	1.19302	0.985571	1.44952
NM_001031340.1	3.3237	2.49195	3.14658	3.35523	2.75759	2.53945
NM_001031341.1	9.88055	7.65069	8.30992	6.95966	5.27173	6.46928
NM_001031343.1	55.0091	39.5188	42.7594	33.6399	42.0832	34.5643
NM_001031344.1	14.2544	9.82088	13.1694	16.2643	12.4635	17.3208
NM_001031345.1	11.2188	7.78788	7.51049	10.3567	9.37716	10.3666
NM_001031346.1	32.4864	32.8873	36.7356	38.7651	38.9768	37.8849
NM_001031347.1	49.1585	41.6823	51.7866	60.9084	48.5875	61.8029
NM_001031348.1	40.2568	46.748	47.9427	39.0842	46.5087	46.7818
NM_001031349.1	5.53826	3.26619	3.0345	3.13439	2.97171	2.27382
NM_001031351.1	5.19543	4.0497	4.80599	4.83171	4.83993	5.27697
NM_001031352.3	17.9913	16.0745	15.0485	12.2176	10.9218	10.6312
NM_001031353.1	6.04266	4.44203	5.06526	6.14709	4.78981	5.30157
NM_001031354.1	14.8018	10.5851	13.3447	8.9724	10.2653	9.01602
NM_001031355.1	10.87	10.6329	8.99185	8.3101	10.1903	10.7139
NM_001031356.1	6.54445	5.87452	7.25356	13.3769	15.4935	12.1365
NM_001031357.1	6.24329	3.80903	5.51896	6.22347	6.2557	5.80103
NM_001031358.1	9.22474	7.27234	7.13068	7.2817	6.85129	6.88686
NM_001031359.2	26.6372	21.9771	32.4544	36.4516	40.7522	28.7326
NM_001031360.1	34.2938	61.6548	54.5212	84.8275	92.3055	66.702
NM_001031362.1	42.6778	48.0314	52.5229	48.8288	56.3757	51.7551
NM_001031363.1	3.39518	3.43653	3.85155	3.50691	3.20455	3.61506
NM_001031365.1	135.089	102.143	112.969	126.079	123.755	110.339
NM_001031367.1	19.9841	20.0222	19.0275	15.2883	17.4968	17.9676
NM_001031368.1	24.3936	30.8252	36.5608	35.8739	32.7769	37.9557
NM_001031369.1	4.94272	5.03075	5.60102	4.87787	4.64653	4.99082
NM_001031370.2	6.5005	7.0336	6.21566	7.23479	7.55963	5.68518
NM_001031371.1	15.4354	12.3681	15.5243	14.5715	15.0845	13.855
NM_001031372.2	5.40518	2.40709	5.45546	3.81236	3.3403	5.27389
NM_001031373.1	29.0646	25.8744	26.6943	25.8398	27.256	26.2612
NM_001031374.1	115.005	110.472	114.989	108.547	102.638	114.815
NM_001031375.1	12.6669	14.3096	13.6942	12.9508	13.5586	14.0432
NM_001031376.1	2.59698	2.68359	3.18706	2.52183	2.34782	3.44122
NM_001031377.1	20.2147	18.0425	18.3142	15.4817	17.9835	14.0282
NM_001031379.1	31.1879	27.1605	27.0988	28.6493	27.1861	30.9641
NM_001031380.1	21.7663	18.3914	22.5489	20.6767	19.4136	19.4026
NM_001031381.2	4.30778	3.54016	3.07807	2.94617	4.28503	2.79407
NM_001031382.1	155.615	152.317	145.078	115.368	119.481	118.976
NM_001031383.1	2.97242	1.64252	2.46738	1.57118	2.16434	3.1499
NM_001031384.1	16.4444	19.9539	17.7422	17.7074	17.7262	18.1166
NM_001031386.1	14.1807	13.3242	13.7363	12.1517	12.8148	11.0885
NM_001031387.1	82.4931	101.634	90.6644	62.4168	73.8166	67.9408
NM_001031388.1	24.4321	18.6746	27.965	26.0084	24.7076	28.0667
NM_001031389.1	15.1885	22.013	14.9002	14.7579	17.394	26.3033
NM_001031390.1	16.3887	14.7815	17.4737	15.3594	16.3508	15.3582
NM_001031391.2	586.125	615.207	621.951	536.132	529.47	513.081
NM_001031392.1	31.2451	46.4136	42.9813	40.5102	38.0582	46.5877
NM_001031393.1	3.14909	1.57152	2.69689	1.89308	2.44145	1.85547
NM_001031394.1	2.94871	2.46725	2.63987	2.48709	2.53899	1.66102
NM_001031395.1	12.0995	9.86147	12.7272	12.5508	11.2512	11.0874
NM_001031396.2	14.5338	12.795	11.1745	9.05556	9.69718	10.0158
NM_001031397.1	13.9846	11.9192	13.1264	12.7083	12.7842	11.9597
NM_001031398.1	29.6414	28.7603	29.9004	25.459	26.113	29.2636
NM_001031399.2	13.6446	11.987	12.097	11.0206	9.8522	10.8666
NM_001031400.1	29.2844	22.4458	29.0514	26.0923	24.6426	24.8857
NM_001031401.1	3.56116	2.72439	1.48349	2.4573	1.48426	1.53954
NM_001031402.1	7.81543	6.37933	6.9283	7.92152	8.18438	9.37371
NM_001031403.1	42.5828	39.7402	41.9741	38.899	41.7964	43.8375
NM_001031405.2	27.7184	20.8081	25.6239	21.504	22.706	23.3789
NM_001031406.1	50.6463	41.7823	46.1136	41.9343	50.8571	50.7121
NM_001031407.1	85.7815	100.55	88.3107	89.5906	115.745	121.53
NM_001031408.1	17.7979	11.8828	11.4432	11.7432	11.2831	11.8397
NM_001031409.1	2.55553	3.36942	3.27626	2.7935	3.90715	4.50055
NM_001031410.1	65.0048	70.7026	67.6159	54.5016	48.4864	54.1844
NM_001031411.2	56.7384	51.8276	48.5332	53.2087	53.6559	52.9952
NM_001031412.1	38.9941	54.9616	42.9443	43.9244	47.037	56.4485
NM_001031413.1	43.3566	34.9621	36.4877	40.0083	42.0073	41.6334
NM_001031414.1	7.32527	5.5599	6.77367	7.00223	5.36986	6.24897
NM_001031415.1	2.6637	2.29387	2.33243	2.33758	2.0724	2.95193
NM_001031417.1	19.3343	18.4755	19.7305	21.716	21.1381	18.8104
NM_001031418.1	5.82145	3.93084	3.77091	4.0493	3.56441	4.34325
NM_001031419.2	17.1146	13.239	13.0346	14.1172	11.9386	13.2177
NM_001031420.1	67.3238	31.8711	53.0737	23.9776	18.9407	16.6405
NM_001031421.1	4.96072	4.1807	4.42613	4.31116	3.87032	3.37154
NM_001031422.1	2.35013	2.04855	2.42624	1.80044	1.70581	2.18369
NM_001031423.1	6.33827	5.01345	7.29692	4.2237	4.84536	5.10025
NM_001031424.1	114.711	107.363	110.194	55.5468	51.241	53.7246
NM_001031426.1	6.44098	5.11914	6.10453	3.89937	4.4993	4.08213
NM_001031427.1	5.09784	3.16121	4.20737	4.4088	3.52194	4.1842
NM_001031428.1	29.4096	26.7873	27.4671	23.4714	25.2465	28.511
NM_001031432.2	3.98894	2.44922	3.68811	3.58079	2.74219	3.02665
NM_001031433.1	1.71966	1.50608	1.81201	1.21997	1.34852	1.30004
NM_001031434.1	11.7184	11.5647	11.1079	10.344	10.3377	11.6543
NM_001031435.1	7.72657	5.58902	6.1951	4.91456	4.35747	4.9404
NM_001031436.1	24.803	27.4577	23.9474	22.2503	23.114	28.0856
NM_001031437.1	9.06549	9.25352	10.7064	9.49283	9.45352	8.63536
NM_001031438.1	1.14565	0.697718	1.48548	1.13536	0.938729	0.831775
NM_001031440.1	19.3203	12.6452	12.5943	11.709	13.8711	15.2759
NM_001031441.2	4.64207	3.20754	5.48118	3.01236	2.93946	3.21274
NM_001031442.1	1.68013	2.79886	2.4786	1.27378	2.05565	2.30984
NM_001031443.2	5.16741	7.77381	6.09082	6.38746	5.12621	7.72626
NM_001031444.1	13.7379	11.9879	11.5156	12.1802	12.3492	12.8545
NM_001031445.1	97.0881	102.648	104.507	101.511	97.5384	99.0075
NM_001031447.1	25.1363	29.4041	30.5153	30.7057	23.9534	30.6015
NM_001031448.1	11.8823	11.4692	12.2934	9.20263	10.6733	12.8883
NM_001031449.1	18.5811	20.4702	19.9628	17.9064	16.2425	17.6857
NM_001031452.1	29.9512	29.4267	28.0648	30.8151	27.046	23.1134
NM_001031454.1	36.1674	26.161	28.7972	29.9225	26.1721	26.1399
NM_001031455.1	39.8207	30.8748	35.3317	27.7091	26.0513	25.9506
NM_001031456.1	7.04239	4.78675	5.32295	5.94942	4.91658	5.8842
NM_001031458.1	7.44047	5.84745	7.49548	5.84201	6.66197	6.79407
NM_001031460.1	8.25304	4.83391	9.21064	6.97766	5.46058	6.75014
NM_001031461.1	250.314	221.104	260.465	246.662	269.427	200.692
NM_001031464.1	4.94492	2.9817	3.87033	4.21794	3.54345	2.80264
NM_001031465.1	77.5071	70.0615	72.2555	76.5824	86.2713	81.7037
NM_001031466.1	22.4905	26.1423	25.2224	25.7675	24.1507	27.9148
NM_001031467.1	0.767823	0.840344	1.21997	0.993182	1.09143	1.21751
NM_001031468.1	5.58641	3.11552	5.96288	5.59265	4.16245	3.7062
NM_001031469.1	28.5035	21.9398	24.299	22.0861	19.8538	21.0174
NM_001031470.1	8.83206	5.66809	8.04078	6.16934	7.47058	5.89051
NM_001031471.1	14.5784	12.9101	15.432	13.7243	16.0787	14.5313
NM_001031472.1	17.0697	17.6932	21.5419	23.1506	20.7049	19.5389
NM_001031474.1	151.399	98.2242	133.016	109.153	100.145	86.8434
NM_001031475.1	8.53089	7.14599	9.36324	9.87296	7.94047	7.06248
NM_001031477.1	151.037	126.723	105.744	121.433	146.7	129.972
NM_001031480.1	8.54964	5.94469	7.92727	16.2187	15.3797	9.81217
NM_001031481.1	7.38502	14.7139	15.9002	7.67861	25.1456	13.0352
NM_001031482.1	180.449	199.071	196.445	165.713	190.535	176.462
NM_001031484.1	2.3583	1.40482	1.32543	1.74021	2.15214	1.5079
NM_001031485.1	8.62018	8.00956	8.88594	8.98426	8.98157	7.75444
NM_001031486.1	18.0443	26.158	27.7304	20.8617	23.4827	25.2297
NM_001031490.1	7.03304	7.36126	7.92052	7.93473	8.33863	9.02843
NM_001031491.1	33.0625	28.6063	28.1386	24.6609	26.679	26.941
NM_001031492.1	4.21338	2.60771	2.22098	3.4952	3.59317	3.3097
NM_001031493.1	10.2294	10.2912	7.83419	6.13697	5.60296	7.762
NM_001031494.1	17.9799	17.0992	17.9602	18.0149	17.2878	18.4629
NM_001031495.1	9.58967	5.10389	6.71956	6.34141	6.30153	5.27462
NM_001031496.1	41.2395	33.4614	30.3129	30.7465	33.4694	39.8996
NM_001031499.1	7.55254	7.6472	9.32953	9.64583	9.42644	9.51146
NM_001031501.1	10.6422	10.6814	12.5453	11.2407	10.7498	11.6976
NM_001031502.2	63.7672	67.4084	59.8302	64.0032	63.8926	60.954
NM_001031503.1	3.88311	4.42537	4.44348	4.49695	4.44259	4.50622
NM_001031504.1	4.50939	3.89854	4.21705	3.99269	4.42374	4.40735
NM_001031505.1	8.13113	7.41346	9.14416	5.34717	6.04157	7.25796
NM_001031506.1	7.29484	5.62551	7.84214	6.85453	6.06865	6.33552
NM_001031507.1	12.6954	12.5114	11.1906	9.88092	8.87082	7.57772
NM_001031510.1	54.8985	39.8498	45.004	36.1035	41.607	52.0602
NM_001031511.1	6.49156	5.10934	6.09439	5.29496	3.96964	4.63969
NM_001031512.1	87.0229	67.9935	56.5917	57.318	54.8725	61.1985
NM_001031513.1	34.3982	35.574	33.0196	28.6466	26.9582	26.2169
NM_001031517.2	0.866177	0.91313	0.930935	0.988816	0.805805	1.17437
NM_001031519.1	5.12302	5.01849	5.63861	5.03714	4.79816	4.24688
NM_001031521.1	12.0642	18.0554	16.1025	15.5418	15.2561	13.8864
NM_001031523.1	8.18799	8.64943	7.47826	10.1939	11.6139	9.8588
NM_001031524.1	146.297	96.9279	113.327	95.1846	102.537	135.266
NM_001031525.1	87.9903	104.298	98.4746	112.59	93.4793	93.9738
NM_001031528.2	4.14544	3.33298	2.93927	2.12419	2.31912	2.46098
NM_001031529.1	25.1417	25.5311	23.2583	10.9395	11.2021	12.0968
NM_001031530.1	20.8667	15.471	20.2502	21.3758	16.2098	18.4808
NM_001031531.1	2.07076	3.72115	3.09086	2.86258	2.01997	2.88636
NM_001031532.1	39.2411	39.381	43.3885	40.9465	39.5372	34.8426
NM_001031533.1	67.6344	58.4038	65.4407	59.4566	61.1549	60.9952
NM_001031534.1	14.8382	14.5496	17.7998	13.1567	10.464	9.45212
NM_001031536.1	11.6978	9.16392	10.7671	10.5625	9.9018	9.52275
NM_001031538.1	38.9518	33.5072	29.7959	28.7204	31.0188	23.5728
NM_001031539.1	2.30714	1.84647	2.18522	2.17542	2.14669	2.50152
NM_001031540.1	62.3499	75.7335	65.3216	65.0349	62.0337	68.3093
NM_001031541.1	57.283	52.8546	62.2746	53.1626	55.6862	59.9623
NM_001031547.1	11.1401	10.7964	12.0782	9.99474	11.5426	11.8353
NM_001031548.1	15.7365	8.51665	11.0809	12.802	9.0988	10.8484
NM_001031549.1	16.7468	26.203	24.3524	25.4023	24.4065	17.7518
NM_001031552.2	8.87427	6.57912	5.60475	8.04837	7.69415	6.13446
NM_001031556.1	5413.96	5564.36	5959.36	6941.4	6007.73	7054.7
NM_001031557.1	46.9374	49.11	50.0844	50.343	48.4505	42.3655
NM_001031560.2	3.01025	1.65883	2.14152	1.75568	1.1047	2.01325
NM_001031561.1	18.1181	14.816	16.9246	16.4824	17.7277	15.1274
NM_001031562.1	7.18394	4.35334	7.34316	6.37361	5.50699	5.31703
NM_001031563.1	13.5001	13.9416	8.01375	10.8373	8.09345	5.50774
NM_001031564.1	13.4883	8.71963	9.40102	11.8716	11.3161	13.858
NM_001031565.1	12.7608	18.0498	15.5665	12.8002	18.8237	12.9389
NM_001031566.1	15.1064	14.7494	15.4826	13.8029	13.3643	17.605
NM_001031567.1	1.6074	0.909205	0.959598	0.623272	0.703616	0.774037
NM_001031568.1	2.37277	5.62193	17.0208	4.99105	2.4252	2.09784
NM_001031572.1	11.5001	10.1985	12.3316	10.2838	10.9932	10.4386
NM_001031573.1	24.2598	17.8843	21.3727	17.4119	16.492	15.9855
NM_001031575.1	15.9071	13.5554	14.2432	15.6791	15.9627	15.9964
NM_001031576.1	1.36766	0.720698	1.08824	1.19924	0.882778	0.77742
NM_001031579.1	4.73668	2.48589	3.99243	2.94877	2.93882	2.28563
NM_001031581.1	6.30416	5.2573	5.46669	5.96286	6.16205	6.00863
NM_001031582.1	47.4818	42.4737	56.6218	46.424	58.1624	45.4042
NM_001031583.1	129.49	163.984	149.475	118.233	123.974	144.32
NM_001031585.2	2.19899	1.609	1.88543	1.90487	1.7871	1.65701
NM_001031586.1	6.31977	9.20644	8.78715	8.20842	9.13652	8.50186
NM_001031588.1	9.38289	7.20495	10.5013	11.0122	10.294	10.6715
NM_001031589.1	2.71854	2.17749	1.63838	1.8137	1.81845	2.16555
NM_001031590.1	53.2664	40.1525	49.7665	49.9434	61.0333	73.9859
NM_001031592.1	32.6465	30.1623	34.1715	35.2863	29.7883	26.8023
NM_001031593.1	6.31425	5.87051	6.25215	5.73237	4.79084	6.17791
NM_001031595.1	10.0357	6.7076	7.66633	6.81382	6.70019	5.5023
NM_001031596.1	133.491	145.824	126.86	124.977	141.21	129.987
NM_001031597.1	180.468	137.889	166.542	132.983	113.013	115.587
NM_001031599.1	127.053	140.035	121.459	134.437	124.987	143.656
NM_001031600.2	24.373	13.3558	15.1715	10.5747	10.7904	11.2303
NM_001031602.1	22.1345	20.2226	16.4504	20.569	19.5924	17.1886
NM_001031604.2	11.6658	13.3334	10.8757	10.3819	9.52495	9.90048
NM_001031605.1	27.1848	26.912	27.1291	34.0191	31.0186	24.0679
NM_001031606.1	6.94737	3.5273	4.43643	5.35786	1.84828	2.81239
NM_001031607.1	2.33096	1.73337	1.75855	1.76887	1.63061	1.72636
NM_001031608.1	4.33767	3.7098	3.39754	3.51442	4.10257	3.753
NM_001031609.2	62.2413	47.4871	46.3184	36.0026	34.7605	33.9444
NM_001031610.2	12.5595	11.9656	12.1767	14.5352	12.6652	11.7848
NM_001031611.2	11.1958	8.10525	10.6427	9.6425	8.82822	8.69916
NM_001031612.2	7.93367	8.11745	6.72392	6.63767	9.01674	6.61299
NM_001031773.1	8.90429	6.21255	6.81847	6.29027	7.29193	4.97298
NM_001032362.1	28.9875	31.2519	30.8215	34.6679	34.6044	34.2523
NM_001032398.2	3297.2	3762.74	3638.29	3427.29	3920.17	3860.15
NM_001033006.1	100.043	91.056	78.4481	85.7466	85.7092	87.1157
NM_001033641.1	25.2117	18.8552	15.4577	21.603	14.4846	21.9354
NM_001033643.1	2.4613	5.58312	3.93749	5.23906	4.75157	3.71832
NM_001033645.1	5.8069	2.36327	4.23039	3.3529	3.8851	4.42937
NM_001033869.2	276.974	287.059	297.07	400.918	314.616	243.466
NM_001033871.2	33.1604	28.099	30.64	28.4975	29.03	31.8331
NM_001033941.1	1.82769	1.41191	1.34899	2.33385	1.65559	1.44647
NM_001034813.1	2.24841	3.19051	2.54896	2.18972	2.44017	2.56344
NM_001034814.1	33.6343	24.0495	25.7041	41.5057	29.2365	56.0769
NM_001034815.1	15.5056	13.0008	6.17501	6.42366	7.74968	5.37316
NM_001034816.3	18.7316	14.5245	12.8739	14.9593	15.8611	24.9932
NM_001034820.1	1.15419	1.5324	1.952	1.9346	2.5677	1.13285
NM_001034821.1	63.6405	40.5413	58.1706	45.6603	41.2631	40.0978
NM_001034823.1	7.23517	6.29092	6.69263	6.60973	5.54697	5.41405
NM_001034826.1	3.723	4.74867	3.09837	3.28211	2.289	2.93257
NM_001034827.1	73.8555	79.4911	74.1788	79.4188	73.9426	87.3714
NM_001034828.1	7.31837	6.10933	6.51808	9.54853	6.12331	7.19275
NM_001037173.1	29.4629	40.282	27.9991	37.3272	38.5857	39.5911
NM_001037176.1	47.1457	52.0212	46.0907	54.5012	50.1264	51.9573
NM_001037269.1	13.5005	13.1868	10.0039	15.707	16.8738	16.1681
NM_001037826.1	7.95957	4.36055	4.39671	4.13051	3.82051	3.64428
NM_001037827.1	17.8717	16.4826	17.1335	14.3737	14.619	15.9756
NM_001037836.1	28.4285	15.6193	17.1232	10.5503	13.6152	10.5745
NM_001037838.1	2.16734	1.28682	1.39669	1.98011	2.33387	2.25664
NM_001038496.1	47.7809	43.4412	49.324	47.9667	43.8936	46.3635
NM_001038652.1	1.50666	1.08146	1.36459	1.16044	1.61348	0.767268
NM_001038691.1	1.57545	0.995312	1.4827	1.25691	1.04219	1.12013
NM_001038692.1	27.535	20.7911	13.7821	15.5224	8.50737	14.0804
NM_001038693.1	3308.66	3816.58	3668.98	4250.28	4233.31	3968.03
NM_001039254.2	90.6458	76.2145	84.1905	77.1602	75.1098	65.2394
NM_001039255.1	19.7147	15.7231	17.8416	15.848	13.7949	15.5219
NM_001039256.2	7.75097	6.43436	7.62636	6.72722	7.04651	7.48602
NM_001039260.1	2.3473	1.84846	2.21925	2.18271	1.74081	1.78821
NM_001039262.1	36.1911	31.7192	31.6032	30.6026	31.4416	27.409
NM_001039263.2	13.6883	12.3226	17.3241	12.653	11.5927	14.517
NM_001039264.2	49.8895	48.3318	27.2531	49.7154	41.1848	50.316
NM_001039266.1	25.6324	23.5032	25.4619	24.0496	25.7729	23.7474
NM_001039267.1	13.2949	13.6116	13.4458	13.9971	14.0834	12.708
NM_001039268.2	8.94214	7.77569	11.9718	9.27835	7.81044	10.4846
NM_001039270.2	5.28399	3.31981	4.76784	4.74348	3.83963	3.40505
NM_001039271.1	13.9459	11.5327	12.7217	10.3182	9.13546	8.95507
NM_001039274.1	5.17133	4.34056	4.98676	3.83713	5.37726	4.43317
NM_001039275.2	14.1637	12.6724	12.43	12.8317	12.9209	15.9219
NM_001039276.1	21.2125	12.8859	15.9794	14.0691	13.1787	13.3673
NM_001039277.1	72.1494	55.0729	66.8563	62.4485	65.5193	66.4391
NM_001039279.1	9.21847	7.45892	8.65639	7.76766	8.50894	8.78191
NM_001039280.2	2.46519	2.0658	2.48139	2.36576	2.30824	2.51706
NM_001039281.2	7.93317	5.62586	7.73712	6.02758	6.53794	5.89283
NM_001039282.1	51.8794	25.8359	20.0289	7.72765	4.48225	9.1577
NM_001039283.2	2.18121	8.93652	4.15557	2.11065	2.05696	2.2194
NM_001039284.1	5.2341	1.84675	2.9888	4.14307	2.60802	2.20104
NM_001039287.2	3.64918	5.32081	4.35275	6.69915	6.69366	7.28945
NM_001039288.2	1.92555	1.78773	8.89334	2.64732	0.613074	0.698442
NM_001039289.1	8.83993	12.0772	11.4823	11.7224	12.1618	10.2174
NM_001039291.1	58.8418	65.9228	65.5955	73.7126	71.6367	76.4499
NM_001039292.1	9.53368	5.95023	8.52646	5.52356	6.49483	6.51185
NM_001039293.1	14.9971	13.9337	14.5216	15.1425	14.693	16.9864
NM_001039294.1	23.1617	27.1907	25.0639	25.2987	18.4217	23.122
NM_001039295.1	1.01293	1.35442	0.840514	0.995173	0.5777	1.04249
NM_001039296.1	37.1702	32.1141	32.8995	39.5559	29.841	33.2499
NM_001039297.1	7.92685	8.9865	10.0479	8.79046	8.14753	8.89374
NM_001039298.1	7.45024	8.6352	9.30135	9.06518	6.58111	7.59593
NM_001039300.1	42.1806	49.8437	45.3066	37.3202	34.618	35.8967
NM_001039301.1	2.56511	2.24183	2.05777	3.02233	1.57113	1.78737
NM_001039302.1	16.8734	18.3508	18.41	15.9221	18.6336	19.4408
NM_001039303.1	5.89855	4.0207	5.47443	4.93147	4.31556	4.8457
NM_001039304.1	4.41772	3.70152	4.41124	3.73289	4.09314	4.25366
NM_001039305.2	22.8027	16.2357	24.3702	17.5019	18.2179	15.2131
NM_001039306.1	3.19633	2.1783	3.20806	2.24246	2.57051	1.85236
NM_001039307.1	39.8115	34.9997	39.1735	28.7289	34.6125	24.7094
NM_001039309.1	12.4459	13.4577	12.0708	10.3335	10.0744	11.6866
NM_001039310.1	5.87953	4.4414	5.54578	5.67787	6.41961	5.57595
NM_001039311.1	168.053	196.249	157.788	178.458	174.878	152.7
NM_001039312.2	8.25277	5.78927	6.96019	7.39637	7.47155	6.46776
NM_001039313.1	18.2811	19.1462	15.1637	15.588	19.2572	15.6297
NM_001039314.1	6.61682	5.40892	6.04843	3.92914	3.84476	5.12888
NM_001039316.2	6.06891	4.11608	4.19329	3.65851	4.34917	3.05676
NM_001039317.1	32.2736	21.3461	26.9414	21.9072	19.6923	19.9503
NM_001039318.1	2.5514	1.03937	1.53941	1.35728	1.6076	1.47018
NM_001039319.2	4.7961	4.47814	6.17669	5.05236	4.908	5.66557
NM_001039320.1	7.86203	8.82536	9.06555	9.53862	8.76063	9.46079
NM_001039321.1	22.8784	20.1445	19.5616	23.489	19.9148	22.4072
NM_001039329.2	204.954	183.444	176.31	182.726	200.955	210.321
NM_001039330.1	19.9979	11.9008	15.5556	16.4362	17.5391	15.7315
NM_001039331.1	56.2171	61.9224	59.0247	59.2817	52.9836	51.8152
NM_001039332.1	11.3543	10.8976	10.8193	10.4942	9.76073	11.5252
NM_001039335.1	2.71624	2.41675	2.92382	2.50877	2.30871	1.91129
NM_001039453.1	2.95834	2.62205	2.25983	0.901797	2.11166	1.73195
NM_001039486.1	17.7984	22.5262	25.4139	22.6999	24.1237	30.8446
NM_001039489.1	95.6595	108.692	115.448	107.885	118.628	128.944
NM_001039491.1	7.63892	3.02528	3.47581	4.00075	3.83442	3.36249
NM_001039596.1	1.29191	1.20891	1.04473	0.855009	0.780544	0.517538
NM_001039598.1	1.44012	1.21934	1.22807	1.25505	0.954342	0.875113
NM_001039599.1	6.32915	4.02727	3.26968	3.3659	3.86055	3.53372
NM_001039600.1	13.8722	11.0777	14.1441	11.6265	11.9268	10.3626
NM_001039601.1	20.8894	6.13997	8.44962	8.58639	7.74395	9.51555
NM_001039602.1	5.19914	3.48857	6.37544	2.07247	1.48321	2.54577
NM_001039603.1	4.26563	3.5699	4.24577	3.2046	3.08614	3.1764
NM_001039604.1	10.2109	8.47241	8.16454	16.4133	12.0577	12.1376
NM_001039605.1	29.8609	18.7442	25.883	27.9004	33.8234	20.1265
NM_001039911.1	17.3048	17.4761	13.4413	17.1975	18.9659	22.5583
NM_001039912.1	9.51301	7.85905	10.4265	11.7809	6.60268	15.5463
NM_001039913.1	62.708	59.3588	59.5158	61.6104	65.1837	67.4782
NM_001040018.1	6.75909	6.77644	6.74264	6.11662	8.41984	5.57406
NM_001040090.1	6.11531	3.99442	3.66967	2.78055	2.71557	2.50929
NM_001040120.1	9.84433	5.1121	6.93067	5.67739	5.31198	5.64388
NM_001040228.2	6.61985	5.2235	7.49699	5.72153	5.58139	5.13046
NM_001040413.2	28.6945	29.6299	30.5079	34.4791	34.5411	34.6949
NM_001040465.1	3.81637	1.77777	2.78684	3.41716	2.47898	2.17708
NM_001040642.1	40.2767	51.5545	28.7966	46.274	52.2886	46.7048
NM_001040643.1	1.01663	1.02712	1.04066	2.20537	2.63374	3.63621
NM_001040707.1	1.63116	1.68436	1.95642	1.70606	2.00581	1.62268
NM_001042538.1	19.3844	22.882	17.4461	18.662	17.2543	16.1944
NM_001043349.2	240.674	167.35	177.178	218.389	211.72	211.023
NM_001044632.1	14880.4	16470.3	16449.6	18690	18937.9	19862.3
NM_001044634.1	14.7375	13.2079	15.316	14.4105	10.774	11.35
NM_001044637.1	5.34057	2.96987	4.28564	3.76702	4.35202	3.86496
NM_001044640.1	42.9387	42.2326	40.929	39.3213	41.1103	36.9477
NM_001044642.1	7.75282	6.47728	8.38829	7.32987	6.13918	7.49341
NM_001044643.1	36.8813	26.546	25.2572	20.7297	25.8667	31.5741
NM_001044645.1	4.72379	3.67255	1.57603	2.35323	4.53464	5.22291
NM_001044646.1	3.46239	2.5205	2.53243	2.22221	2.67209	1.63681
NM_001044648.1	4.66064	4.17574	6.57908	6.10507	5.15589	5.65482
NM_001044650.1	9.1972	32.4215	16.0355	30.2177	33.108	25.1478
NM_001044651.1	348.309	226.734	207.706	113.345	106.096	245.289
NM_001044652.1	178.965	136.473	89.4326	88.008	96.9535	111.167
NM_001044658.1	0.558332	0.533578	1.17082	1.08287	1.09015	0.50909
NM_001044659.1	1126.27	1385.27	1379.47	1412.95	1314.71	1847.61
NM_001044660.1	25.6929	25.3363	23.8655	24.615	20.5572	25.5816
NM_001044661.1	4.88188	4.15938	3.37024	4.00273	3.22136	3.14018
NM_001044662.1	214.423	247.474	207.363	276.425	324.78	282.071
NM_001044663.1	1.44028	1.61893	1.14777	0.90695	1.77576	1.23125
NM_001044664.1	138.136	172.428	199.608	147.394	165.607	169.13
NM_001044665.1	1.72903	1.11305	1.66841	1.33609	1.06869	1.36987
NM_001044666.1	6.75591	7.14595	16.7741	11.4002	7.44036	6.38869
NM_001044670.1	1.70138	1.20531	0.82842	0.955653	1.07472	0.963925
NM_001044671.1	2.57341	1.78404	2.39541	1.72715	2.2322	1.91071
NM_001044672.1	15.0372	15.4032	11.6066	16.3433	16.6804	17.1498
NM_001044674.1	16.462	10.4475	17.0965	9.57214	7.59509	13.4523
NM_001044678.1	75.0866	38.485	37.0547	36.5861	55.265	45.296
NM_001044680.1	10.3532	7.87047	5.40152	11.8846	9.12118	9.70662
NM_001044685.1	78.5103	51.5378	42.609	56.6204	44.1744	56.1123
NM_001044688.1	5.32119	6.30109	5.91533	6.60895	7.74766	6.88264
NM_001044690.1	11.4526	14.8728	12.6953	13.3259	12.418	12.8781
NM_001044692.1	1.65474	1.57561	2.3158	1.54808	1.75645	0.843749
NM_001044693.1	0.947951	1.80422	2.04572	2.61203	1.5268	1.84993
NM_001044695.1	16.2121	36.0649	61.1878	58.7871	58.7331	64.128
NM_001045827.1	1.91297	0.999931	1.818	1.24858	1.36401	1.59043
NM_001045829.1	11.5653	12.8141	16.3451	10.494	9.31421	11.6228
NM_001045830.1	9.05322	7.58078	4.77512	3.6949	6.31362	7.42875
NM_001045833.1	30.886	26.1052	22.845	22.5175	19.7205	24.7459
NM_001045839.2	36.4349	24.1453	26.2135	22.8147	19.3155	15.1715
NM_001048007.1	59.6009	73.1582	57.821	73.9391	49.2605	61.3464
NM_001048076.1	473.9	358.263	662.224	780.689	765.933	712.128
NM_001048077.1	3.52203	3.21126	3.0762	6.85216	5.49696	4.88252
NM_001048266.2	3.99637	3.75831	4.66896	4.42214	4.03601	4.24957
NM_001077232.1	2.78106	2.9934	2.64282	2.71487	2.71572	2.48286
NM_001077234.1	106.808	125.358	109.338	42.2825	48.3344	66.1312
NM_001077586.1	5.72212	2.92467	4.6946	3.94045	4.00311	2.91569
NM_001079477.1	75.4525	38.7107	30.35	18.8589	18.9677	18.8901
NM_001079478.1	223.141	299.99	354.545	235.945	219.12	274.987
NM_001079481.1	735.317	334.733	936.986	2224.47	1866.18	1707.47
NM_001079482.1	9.29979	8.75985	8.25521	9.19596	8.47392	8.43387
NM_001079483.1	4.83861	5.96297	5.84637	6.80478	6.97204	5.89319
NM_001079485.1	74.6237	75.8045	77.9239	82.2763	88.2637	62.5993
NM_001079486.1	16.2666	12.5211	8.98172	6.51751	7.03435	5.96231
NM_001079488.1	5.27827	4.35797	5.95504	4.88304	5.57697	4.03488
NM_001079489.1	10.1842	8.30401	7.6848	7.26991	7.4683	8.53483
NM_001079490.1	43.7598	44.9926	52.6442	53.7347	53.6153	47.5228
NM_001079491.1	3.83873	5.08806	4.68179	5.3027	5.246	5.3381
NM_001079492.1	1.66193	0.829949	0.927238	1.06656	1.14505	0.763747
[truncated: 9,342 more rows]

## Sheet: detail information
transcripts	Control_1	Control_2	Control_3	Treatment_1	Treatment_2	Treatment_3	baseMean	baseMean_Control	baseMean_Treatment	foldChange	log2FoldChange	pval	gene	gene_product
NM_001001127.1	2.80476	3.34679	3.28867	1.68295	1.37834	1.82543	101.987	131.576	72.3982	0.550237	-0.861875	0.0724689	EDNRB	endothelin receptor type B
NM_001001189.1	15.8109	17.3359	18.0852	16.7093	18.7239	21.5053	616.63	564.82	668.44	1.18346	0.243006	0.326251	CFDP1	craniofacial development protein 1
NM_001001192.1	2.08628	1.20198	1.23139	1.73117	1.41875	1.17402	42.9583	42.1506	43.766	1.03832	0.0542574	0.992916	ST3GAL5	ST3 beta-galactoside alpha-2,3-sialyltransferase 5
NM_001001201.1	1.60101	2.37414	1.73171	2.36158	1.94084	2.68332	57.371	50.1693	64.5727	1.2871	0.36412	0.509169	HSD11B1L	hydroxysteroid (11-beta) dehydrogenase 1-like
NM_001001292.1	3.50431	5.09917	3.36125	2.73603	4.94567	3.43566	347.776	351.343	344.209	0.979695	-0.0295948	0.99086	EGF	epidermal growth factor
NM_001001293.1	51.6258	48.04	42.336	33.3455	40.7044	29.5694	1892.95	2129	1656.89	0.778248	-0.361699	0.12121	GHR	growth hormone receptor
NM_001001296.4	3.30266	3.73563	9.40963	5.9604	7.19848	46.6393	140.609	57.179	224.039	3.9182	1.97019	0.230082	ISG12-2	ISG12-2 protein-like
NM_001001299.2	105.012	126.853	64.27	52.0095	66.9967	75.0262	2999.14	3544.53	2453.74	0.692262	-0.530611	0.218014	BVES	blood vessel epicardial substance
NM_001001300.1	4.0834	5.77918	6.35601	4.63793	4.32926	5.783	239.902	244.502	235.303	0.962377	-0.0553255	0.960382	TOP1MT	topoisomerase (DNA) I, mitochondrial
NM_001001304.1	12.9647	11.0197	10.667	9.46692	10.6957	5.41246	459.968	514.245	405.691	0.788906	-0.342074	0.195995	POLH	polymerase (DNA directed), eta
NM_001001305.3	29.1066	24.1255	24.1611	26.9452	27.6725	25.2435	1650.69	1568.54	1732.85	1.10475	0.143725	0.564021	SRSF2	serine/arginine-rich splicing factor 2
NM_001001315.1	255.515	215.985	253.263	269.323	300.572	251.517	1572.09	1419.99	1724.19	1.21422	0.280036	0.252798	TMSB4X	thymosin beta 4, X-linked
NM_001001316.1	37.9966	20.3707	20.4409	17.8202	17.4144	16.3236	532.646	623.658	441.633	0.708133	-0.497907	0.0990955	CTDSPL	CTD (carboxy-terminal domain, RNA polymerase II, polypeptide A) small phosphatase-like
NM_001001328.2	19.724	19.2021	17.4875	19.5842	30.6312	9.54905	547.91	514.861	580.96	1.12838	0.174255	0.77725	VKORC1L1	vitamin K epoxide reductase complex, subunit 1-like 1
NM_001001337.1	0.722994	2.62761	3.08231	2.03758	1.98829	2.53164	85.1289	82.467	87.7908	1.06456	0.0902523	0.778767	TEAD4	TEA domain family member 4, transcript variant 2
NM_001001338.1	1.31379	3.64301	2.80441	2.90346	2.72744	3.59188	108.941	97.2856	120.596	1.23961	0.309883	0.424672	TEAD4	TEA domain family member 4, transcript variant 3
NM_001001461.1	40.8812	30.06	22.7354	42.4346	43.3952	98.3846	1192.88	765.802	1619.96	2.11537	1.08091	0.0752228	MSTN	myostatin
NM_001001462.1	61.6161	44.769	52.3548	41.1837	47.0736	42.4912	3249.06	3445.66	3052.46	0.885886	-0.174808	0.43668	SDC2	syndecan 2
NM_001001463.1	16.3913	7.62158	8.97573	6.95866	3.87753	5.02295	341.119	448.489	233.75	0.521195	-0.940105	0.0232761	ARNTL	aryl hydrocarbon receptor nuclear translocator-like
NM_001001464.1	3.67583	2.07603	3.74135	1.91063	2.69157	2.27547	127.589	142.92	112.258	0.785462	-0.348387	0.413645	PPARA	peroxisome proliferator-activated receptor alpha
NM_001001465.1	18.9254	7.57733	11.1142	10.8611	8.87199	4.96186	829.382	967.556	691.208	0.714385	-0.485226	0.225757	BMPR2	bone morphogenetic protein receptor, type II (serine/threonine kinase)
NM_001001466.1	1.74513	1.56349	1.78535	0.991148	1.06022	1.24055	99.8254	117.842	81.8089	0.694226	-0.526523	0.280515	RTN1	reticulon 1
NM_001001467.1	418.441	264.348	348.757	337.336	366.543	363.845	14489.4	13684.9	15293.8	1.11757	0.160359	0.479747	TOB1	transducer of ERBB2, 1
NM_001001468.1	71.6234	65.7207	55.9463	46.6413	69.5122	49.7125	2989.89	3120.3	2859.48	0.916413	-0.12593	0.587519	IFRD1	interferon-related developmental regulator 1
NM_001001469.1	9.90592	14.6646	19.8376	11.8683	8.62671	8.98908	1034.31	1214.66	853.967	0.703053	-0.508295	0.167889	GART	phosphoribosylglycinamide formyltransferase, phosphoribosylglycinamide synthetase, phosphoribosylaminoimidazole synthetase
NM_001001471.1	177.692	139.035	133.658	86.938	95.1572	114.082	8102.67	9500.92	6704.41	0.705659	-0.502956	0.0285629	PTRF	polymerase I and transcript release factor
NM_001001472.2	46.2822	27.9279	33.1534	20.6042	14.6067	27.9182	1080.74	1322.05	839.417	0.634934	-0.655321	0.0263552	NFKBIA	nuclear factor of kappa light polypeptide gene enhancer in B-cells inhibitor, alpha
NM_001001527.1	75.1708	87.2917	107.769	91.2031	129.86	105.732	1178.94	1030.18	1327.69	1.28879	0.366013	0.122845	HSPB2	heat shock 27kDa protein 2
NM_001001528.1	87.7098	67.4646	68.3886	60.5039	58.5732	46.8447	2237.86	2493.12	1982.59	0.795223	-0.330569	0.136057	AMY1A	amylase, alpha 1A; salivary
NM_001001529.1	5.0363	4.4132	4.32034	5.41944	4.85297	3.90071	228.735	217.885	239.585	1.09959	0.136969	0.737582	LEPRE1	leucine proline-enriched proteoglycan (leprecan) 1
NM_001001530.1	5.49218	2.23789	3.57414	3.14409	3.2935	4.23191	170.601	167.968	173.233	1.03135	0.0445282	0.920413	LEPREL1	leprecan-like 1
NM_001001531.1	19.793	30.3143	23.7041	26.1051	20.4261	28.7112	927.435	895.07	959.801	1.07232	0.100736	0.646746	FUS	fused in sarcoma
NM_001001603.1	2.16931	0.960962	1.63558	3.56391	2.37623	5.58264	74.0925	40.6569	107.528	2.64477	1.40314	0.010596	ST8SIA6	ST8 alpha-N-acetyl-neuraminide alpha-2,8-sialyltransferase 6
NM_001001604.1	9.83986	17.3033	6.92014	3.73355	7.54139	7.60879	226.626	286.783	166.47	0.580473	-0.7847	0.260246	ST8SIA2	ST8 alpha-N-acetyl-neuraminide alpha-2,8-sialyltransferase 2
NM_001001613.1	223.84	154.384	132.32	189.828	171.596	145.265	5097.44	4935.97	5258.91	1.06542	0.0914287	0.771489	CD74	CD74 molecule, major histocompatibility complex, class II invariant chain
NM_001001614.1	2.94115	1.81601	1.5648	1.98052	2.41585	2.21006	54.8455	51.4652	58.2258	1.13136	0.178061	0.790701	TGFA	transforming growth factor, alpha
NM_001001615.1	3.05721	1.45711	1.97661	3.07039	1.97775	0.587405	144.229	149.112	139.346	0.934501	-0.0977326	0.739096	CDH2	cadherin 2, type 1, N-cadherin (neuronal)
NM_001001733.1	1.95655	1.1041	0.880771	0.959414	2.02175	1.20465	57.702	53.3948	62.0091	1.16133	0.215782	0.744676	CACNB4	calcium channel, voltage-dependent, beta 4 subunit, transcript variant 1
NM_001001743.1	32.571	28.3569	22.3636	24.5244	27.6187	31.4686	528.563	509.808	547.317	1.07357	0.102421	0.67938	FGF13	fibroblast growth factor 13
NM_001001748.2	31.5996	31.1011	30.3059	28.7544	32.1454	32.0059	1054.96	1021.57	1088.35	1.06537	0.0913494	0.683201	CYB5A	cytochrome b5 type A (microsomal)
NM_001001749.1	30.1604	18.8085	21.8496	15.7251	12.9336	11.8679	695.162	860.193	530.132	0.616294	-0.698309	0.00704196	LAMP2	lysosomal-associated membrane protein 2
NM_001001760.1	27.2284	17.7018	17.5437	14.6253	19.518	13.9509	1146.01	1252.61	1039.4	0.829789	-0.269183	0.251047	CDH13	cadherin 13, H-cadherin (heart)
NM_001001764.1	452.344	466.645	285.135	208.953	191.131	308.341	9174.64	11292.9	7056.37	0.62485	-0.678419	0.0672087	PDLIM3	PDZ and LIM domain 3
NM_001001765.1	1.61036	0.84809	1.96298	1.64455	1.68597	1.94457	43.4704	37.8503	49.0906	1.29697	0.375143	0.579274	UBA5	ubiquitin-like modifier activating enzyme 5
NM_001001766.1	6.11131	7.98867	12.2238	18.5426	37.1629	27.8092	412.348	187.842	636.853	3.39036	1.76144	0.000221052	LIMS1	LIM and senescent cell antigen-like domains 1
NM_001001767.2	34.8222	30.4907	31.3017	33.3163	35.0083	35.9568	1915.06	1777.78	2052.33	1.15443	0.207184	0.368172	RNF114	ring finger protein 114
NM_001001776.1	9.94827	10.4651	15.0665	12.7731	11.2448	8.12	327.001	332.824	321.178	0.965008	-0.0513875	0.834366	GSTA	glutathione S-transferase class-alpha
NM_001001778.2	7.81339	5.66458	6.56967	7.26237	6.6703	5.86093	359.726	349.221	370.23	1.06016	0.0842823	0.830495	CMTM3	CKLF-like MARVEL transmembrane domain containing 3
NM_001001783.1	302.886	354.398	378.815	404.035	378.232	453.981	4778.97	4214.09	5343.85	1.26809	0.342658	0.106837	RPS13	ribosomal protein S13
NM_001001785.1	6.27004	4.46918	4.24845	5.72238	5.15531	4.27814	311.878	298.934	324.823	1.08661	0.119828	0.768956	XYLT2	xylosyltransferase II
NM_001001858.2	37.1764	28.9313	38.955	37.595	34.7812	25.6661	688.465	688.257	688.672	1.0006	0.000870076	0.935196	STMN1	stathmin 1
NM_001001876.1	36.4442	34.7921	28.5938	22.7552	30.3635	22.7856	8081.54	8926.8	7236.29	0.810625	-0.302894	0.174091	HSPG2	heparan sulfate proteoglycan 2
NM_001001879.1	1.22559	1.51723	1.33603	1.30069	1.20723	1.49433	73.4377	72.1595	74.716	1.03543	0.0502277	0.896748	CYP4V2	cytochrome P450, family 4, subfamily V, polypeptide 2
NM_001001897.1	14.6621	13.38	12.4852	7.26394	7.07503	6.35031	488.882	633.22	344.544	0.544114	-0.878019	0.00220051	TCP11L2	t-complex 11 (mouse)-like 2
NM_001001899.1	14.5175	9.91693	9.89356	8.74952	7.80272	6.8812	563.977	650.764	477.191	0.733279	-0.447567	0.0914613	GGNBP2	gametogenetin binding protein 2
NM_001002242.1	37.3729	32.9387	34.8278	30.8021	28.4989	30.9254	1108.81	1156.49	1061.14	0.917553	-0.124137	0.632051	CSNK2A1	casein kinase 2, alpha 1 polypeptide
NM_001002856.1	15.4063	12.0649	8.6813	17.9821	15.6791	46.679	219.996	129.981	310.011	2.38505	1.25402	0.104758	IFI27L2	interferon, alpha-inducible protein 27-like 2
NM_001003797.1	1.0061	0.533017	0.710407	0.769527	0.783796	1.12041	51.8651	45.2288	58.5014	1.29346	0.37123	0.543896	GATA2	GATA binding protein 2
NM_001004368.1	2.23617	1.82169	2.06476	2.3034	1.43219	1.5297	227.266	236.869	217.663	0.918915	-0.121996	0.681057	KDR	kinase insert domain receptor (a type III receptor tyrosine kinase)
NM_001004369.1	4.88863	3.31905	5.94738	4.98632	5.01578	4.15612	154.685	148.782	160.588	1.07935	0.110166	0.812206	CCNB2	cyclin B2
NM_001004371.1	2.71225	2.60862	2.22823	2.28753	2.4911	2.02032	292.618	298.718	286.517	0.959156	-0.0601619	0.845085	CDH11	cadherin 11, type 2, OB-cadherin (osteoblast)
NM_001004372.1	20.8986	20.6363	15.492	19.1493	16.976	25.2811	406.813	379.203	434.422	1.14562	0.196126	0.458781	GCSH	glycine cleavage system protein H (aminomethyl carrier)
NM_001004373.1	2.00604	2.97964	2.45975	2.2862	2.76518	1.98958	104.712	104.979	104.445	0.994914	-0.00735575	1	PNAT3	N-acetyltransferase, pineal gland isozyme NAT-3
NM_001004377.2	51.5257	50.8424	54.9611	51.1868	53.3173	71.741	630.748	574.339	687.157	1.19643	0.258736	0.290524	PAM16	presequence translocase-associated motor 16 homolog (S. cerevisiae)
NM_001004378.2	745.92	701.855	690.05	891.247	943.868	1052.85	21661.1	17737.5	25584.8	1.44241	0.528486	0.0136428	GNB2L1	guanine nucleotide binding protein (G protein), beta polypeptide 2-like 1
NM_001004379.1	887.144	967.165	1095.92	1100.78	1290.92	1268.84	22081.8	19018	25145.6	1.3222	0.40294	0.0556175	RPL7A	ribosomal protein L7a
NM_001004380.1	436.893	427.236	352.251	413.799	394.962	412.643	26364.6	25487.8	27241.5	1.0688	0.0959982	0.644853	CAPZA2	capping protein (actin filament) muscle Z-line, alpha 2
NM_001004383.1	14.708	10.5553	9.4728	7.027	6.40983	6.77284	485.964	598.444	373.484	0.624092	-0.68017	0.0167755	LARGE	like-glycosyltransferase
NM_001004386.1	8.91663	7.38396	8.16385	8.9156	9.52497	9.09534	535.955	486.051	585.859	1.20534	0.269445	0.336799	ZYX	zyxin
NM_001004388.2	23.9707	13.2166	18.7262	17.4207	14.3639	11.234	620.202	677.213	563.19	0.831629	-0.265988	0.264517	CD47	CD47 molecule
NM_001004389.1	111.261	93.5358	94.6608	109.847	86.6691	116.647	3794.42	3581.86	4006.99	1.11869	0.16181	0.457752	CCT8	chaperonin containing TCP1, subunit 8 (theta)
NM_001004391.1	3.12782	2.18646	4.52288	2.39622	2.33306	1.60736	177.187	209.114	145.261	0.694652	-0.525638	0.148593	CDH4	cadherin 4, type 1, R-cadherin (retinal)
NM_001004392.1	6.2274	3.05623	2.6444	3.4708	2.08446	1.96433	358.1	425.679	290.521	0.682489	-0.551122	0.207182	COL20A1	collagen, type XX, alpha 1
NM_001004396.1	5.35046	5.86361	7.30997	6.26972	5.80657	7.85292	151.854	141.307	162.401	1.14928	0.200724	0.569724	RNF113A	ring finger protein 113A
NM_001004397.1	20.0341	20.7488	22.1807	21.253	19.5414	18.8049	519.654	517.784	521.525	1.00723	0.0103872	0.968395	SF3A2	splicing factor 3a, subunit 2, 66kDa
NM_001004398.1	7.0285	1.87402	3.68889	5.82744	2.79255	2.25593	278.559	286.283	270.834	0.946036	-0.0800331	0.789849	AMPH	amphiphysin
NM_001004399.1	11.5962	10.2227	7.90265	9.35568	6.82786	7.67698	232.501	250.438	214.564	0.856753	-0.223048	0.504488	LY86	lymphocyte antigen 86
NM_001004400.2	8.9377	5.72803	6.86362	7.95221	9.62292	6.23607	280.986	256.274	305.698	1.19286	0.254419	0.488766	TUBB2B	tubulin, beta 2B class IIb
NM_001004401.1	6.6113	4.7808	5.44289	4.65554	7.37902	6.01514	386.861	358.892	414.83	1.15587	0.208974	0.480978	PPAT	phosphoribosyl pyrophosphate amidotransferase
NM_001004402.1	44.9125	51.5215	34.2945	38.5092	46.5953	51.5503	3336.17	3165.24	3507.1	1.108	0.147964	0.491966	WDR1	WD repeat domain 1
NM_001004404.2	28.2653	13.6748	14.9497	22.5394	22.2584	28.2876	1156.26	965.102	1347.41	1.39613	0.481436	0.10097	GYLTL1B	glycosyltransferase-like 1B
NM_001004405.1	107.926	71.9246	94.2273	88.3191	108.607	109.216	7527.92	6826.71	8229.13	1.20543	0.269551	0.218988	CAPN3	calpain 3, (p94)
NM_001004406.1	316.481	333.706	321.807	306.168	291.959	341.546	9861.11	9721.28	10000.9	1.02877	0.0409173	0.794505	CFL2	cofilin 2 (muscle)
NM_001004407.1	8.75699	6.28224	8.47489	6.90659	7.60121	5.49474	141.434	147.608	135.26	0.916347	-0.126034	0.729033	GYPC	glycophorin C (Gerbich blood group)
NM_001004409.2	8.49476	5.2349	5.26667	5.48517	4.63846	5.30958	330.708	352.502	308.913	0.876343	-0.190432	0.519393	TRPC1	transient receptor potential cation channel, subfamily C, member 1
NM_001004410.1	8.90419	4.51362	5.99286	4.78565	4.65191	4.35882	425.087	480.066	370.108	0.770952	-0.375287	0.178012	PIK3CA	phosphoinositide-3-kinase, catalytic, alpha polypeptide
NM_001004411.1	2.3606	2.22943	2.34701	2.34399	3.44164	2.09157	109.194	98.7093	119.679	1.21244	0.277919	0.552274	SERPINI1	serpin peptidase inhibitor, clade I (neuroserpin), member 1
NM_001004412.1	3.85847	5.25526	4.51557	1.74557	2.30281	4.21151	223.594	272.353	174.835	0.641945	-0.639479	0.161384	MME	membrane metallo-endopeptidase
NM_001004413.2	3.86091	4.6639	4.30553	4.21222	4.08114	4.39779	268.408	262.143	274.674	1.0478	0.0673669	0.803487	NCSTN	nicastrin
NM_001004429.2	4.2714	3.4274	4.0997	2.82467	3.06034	4.12288	233.431	244.167	222.694	0.912055	-0.132808	0.759169	TACC3	transforming, acidic coiled-coil containing protein 3
NM_001004766.1	2.12291	1.307	2.13117	1.56458	1.6135	1.46258	65.8883	69.4647	62.312	0.897032	-0.156769	0.770657	FUT8	fucosyltransferase 8 (alpha (1,6) fucosyltransferase)
NM_001004767.1	11.0827	8.07143	9.31347	7.47142	5.5549	5.17754	394.081	467.507	320.655	0.685882	-0.543967	0.0589549	SIRT1	sirtuin 1
NM_001004768.1	44.496	22.3186	22.3132	23.608	19.8414	17.3802	1434.68	1649.7	1219.66	0.739322	-0.435725	0.193803	MCAM	melanoma cell adhesion molecule
NM_001004769.1	13.0091	14.6872	9.83422	14.31	11.3363	21.0629	368.584	317.888	419.28	1.31896	0.399396	0.230861	BTC	betacellulin
NM_001005345.1	9.99598	7.62282	8.3446	9.66621	8.92874	7.59728	422.496	405.941	439.05	1.08156	0.113118	0.749076	PDLIM7	PDZ and LIM domain 7 (enigma)
NM_001005346.1	1.31942	1.75147	1.82842	1.52464	2.19752	1.27721	98.7188	94.8956	102.542	1.08058	0.111801	0.814615	TSKU	tsukushi small leucine rich proteoglycan homolog (Xenopus laevis)
NM_001005347.2	1.1039	0.587556	0.830082	0.788449	0.7205	0.619644	51.6728	54.254	49.0916	0.904847	-0.144255	0.789415	EVC	Ellis van Creveld syndrome
NM_001005427.1	6.16973	6.58587	8.57776	7.17555	7.5554	6.67153	304.262	294.116	314.408	1.06899	0.0962521	0.75298	MEOX2	mesenchyme homeobox 2
NM_001005431.1	182.982	54.6465	25.2556	5.65759	1.46121	13.8627	1451.01	2667.17	234.855	0.088054	-3.50547	0.0304818	FKBP5	FK506 binding protein 5
NM_001005618.1	34.9953	23.0412	35.9187	43.0822	35.9396	31.6681	2984.86	2630.9	3338.81	1.26908	0.34378	0.16401	PLOD1	procollagen-lysine, 2-oxoglutarate 5-dioxygenase 1
NM_001005791.1	25.0016	25.5231	24.0184	22.2566	19.1104	21.3424	738.833	779.821	697.844	0.894877	-0.160239	0.563208	AVEN	apoptosis, caspase activation inhibitor
NM_001005796.2	11.4665	12.2755	13.103	10.3246	9.70941	11.4217	658.621	689.896	627.345	0.909332	-0.137121	0.660723	SSRP1	structure specific recognition protein 1
NM_001005798.1	17.6466	12.7934	10.3826	3.99288	4.77584	2.66488	774.066	1190.55	357.584	0.300352	-1.73527	9.54e-08	SNTB1	syntrophin, beta 1 (dystrophin-associated protein A1, 59kDa, basic component 1)
NM_001005800.1	1.73584	1.11894	1.52746	0.958171	1.20351	1.16028	87.7885	96.5184	79.0585	0.819103	-0.287883	0.567372	CSNK1G1	casein kinase 1, gamma 1
NM_001005802.1	13.5217	10.7113	11.3936	12.3363	10.3772	12.0126	273.428	267.582	279.274	1.04369	0.0616994	0.858549	SEC11A	SEC11 homolog A (S. cerevisiae)
NM_001005805.1	13.626	18.3208	19.9423	17.0872	19.0631	22.6627	493.481	448.218	538.744	1.20197	0.2654	0.293544	WDR61	WD repeat domain 61
NM_001005808.1	140.813	181.017	176.975	131.16	128.667	125.664	9310.94	10240.4	8381.5	0.818475	-0.288989	0.215241	IDH3A	isocitrate dehydrogenase 3 (NAD+) alpha
NM_001005811.1	11.2693	10.6136	12.0854	7.10593	7.31247	8.98141	948.892	1093.06	804.721	0.736207	-0.441816	0.100712	FAM214A	family with sequence similarity 214, member A
NM_001005813.1	6.55077	3.31532	5.53747	3.14045	3.83151	2.87103	169.16	199.766	138.553	0.69358	-0.527866	0.154084	TMOD3	tropomodulin 3 (ubiquitous)
NM_001005816.1	5.15706	1.7733	2.87808	1.00879	3.85206	2.50345	137.849	150.812	124.886	0.828092	-0.272137	0.657458	GABPB1	GA binding protein transcription factor, beta subunit 1, transcript variant 2
NM_001005819.1	84.565	81.2422	82.8247	77.495	77.2927	75.7249	4118.28	4141.09	4095.48	0.988984	-0.0159807	0.958848	BTBD1	BTB (POZ) domain containing 1
NM_001005821.1	54.3791	65.5691	64.0865	65.4144	63.346	75.2855	1248.9	1147.67	1350.13	1.1764	0.234382	0.296469	MRPS11	mitochondrial ribosomal protein S11
NM_001005822.1	13.008	8.8994	9.70105	9.53031	10.6187	11.9682	320.372	305.822	334.922	1.09515	0.131132	0.666428	LRRC28	leucine rich repeat containing 28
NM_001005823.1	46.0164	66.1956	32.918	41.8263	42.4394	49.2938	1015.86	1033.41	998.312	0.966041	-0.0498444	0.956158	SNRPA1	small nuclear ribonucleoprotein polypeptide A'
NM_001005825.1	6.39388	6.86615	6.26108	7.24131	8.29577	8.17108	362.127	316.127	408.127	1.29102	0.368515	0.21247	C10H15ORF44	chromosome 10 open reading frame, human C15orf44
NM_001005827.1	51.0338	44.9001	51.3862	40.5901	39.3245	44.9067	2357.82	2472.97	2242.68	0.906875	-0.141025	0.577356	RAB11A	RAB11A, member RAS oncogene family
NM_001005830.1	56.8192	52.2197	55.4382	55.2835	50.1492	53.7377	2766.92	2721.53	2812.3	1.03335	0.0473321	0.826403	MAP2K1	mitogen-activated protein kinase kinase 1
NM_001005831.1	6.82528	5.04986	7.43545	7.1168	6.31979	6.36046	326.175	310.279	342.072	1.10247	0.140736	0.673513	PRMT7	protein arginine methyltransferase 7
NM_001005833.1	16.7694	13.5118	19.7976	21.8843	24.0136	18.6757	500.844	420.267	581.422	1.38346	0.468279	0.107717	C11H16ORF80	chromosome 11 open reading frame, human C16orf80
NM_001005834.1	45.138	39.3883	51.2919	41.181	39.7445	61.008	2150.8	2028.53	2273.07	1.12055	0.164207	0.421004	CIAPIN1	cytokine induced apoptosis inhibitor 1
NM_001005835.1	10.2186	6.41952	11.1471	7.95424	9.11712	7.48441	626.551	640.808	612.294	0.955503	-0.0656676	0.782	E2F4	E2F transcription factor 4, p107/p130-binding
NM_001005836.1	64.6433	78.7378	61.1713	79.4737	67.5709	74.4149	5006.33	4668.4	5344.26	1.14477	0.195061	0.36242	AARS	alanyl-tRNA synthetase
NM_001005837.1	2.52646	2.98503	2.99912	3.17464	2.69809	3.55354	121.668	111.86	131.476	1.17536	0.233103	0.558699	HSDL1	hydroxysteroid dehydrogenase like 1
NM_001005838.1	23.8643	22.6251	29.1045	21.8495	22.7545	21.8285	991.984	1022.85	961.121	0.939652	-0.0898009	0.744253	AKTIP	AKT interacting protein
NM_001005839.1	37.8108	37.1261	40.5087	43.0622	45.4303	45.5565	2061.34	1841.31	2281.38	1.239	0.309172	0.176548	BRD7	bromodomain containing 7
NM_001005840.1	41.2232	43.0531	44.4163	48.7794	52.5843	35.1743	2016.89	1894.78	2138.99	1.12889	0.174899	0.491803	ITFG1	integrin alpha FG-GAP repeat containing 1
NM_001005841.1	95.2333	93.8136	101.436	89.3351	82.859	85.4794	3208.41	3297.66	3119.16	0.945872	-0.0802833	0.743726	DNAJA2	DnaJ (Hsp40) homolog, subfamily A, member 2
NM_001005842.1	21.7053	16.7769	21.0543	17.4269	19.4427	15.7287	1340.77	1376.28	1305.26	0.948398	-0.0764349	0.728752	VPS35	vacuolar protein sorting 35 homolog (S. cerevisiae)
NM_001005843.1	303.104	355.621	310.364	276.74	272.864	281.431	7256.42	7601.26	6911.59	0.909269	-0.137221	0.57969	UQCRFS1	ubiquinol-cytochrome c reductase, Rieske iron-sulfur polypeptide 1
NM_001005848.1	3.65084	3.0476	2.25508	7.93462	6.31201	6.3349	121.259	70.3451	172.173	2.44755	1.29134	0.00382052	HES1	hairy and enhancer of split 1, (Drosophila), transcript variant 1
NM_001006128.1	2457.99	2503.31	2596.54	3008.62	2959.21	2748.8	125501	112641	138362	1.22834	0.296713	0.171024	GPI	glucose-6-phosphate isomerase
NM_001006129.2	16.8652	14.5729	17.1887	14.7796	15.1967	18.2909	661.029	640.531	681.527	1.064	0.0895022	0.694975	NAE1	NEDD8 activating enzyme E1 subunit 1
NM_001006130.1	29.8699	22.6979	26.6562	27.2244	24.777	26.0107	1611.66	1566.94	1656.38	1.05708	0.0800895	0.7531	USP10	ubiquitin specific peptidase 10
NM_001006131.2	1.89949	1.93704	2.21549	2.7918	2.18247	1.91424	88.9265	80.3398	97.5133	1.21376	0.279485	0.593228	DHODH	dihydroorotate dehydrogenase (quinone)
NM_001006132.1	15.1891	10.2094	13.5719	13.0108	12.6898	11.896	1046.04	1025.81	1066.27	1.03945	0.0558143	0.861295	AP1G1	adaptor-related protein complex 1, gamma 1 subunit
NM_001006133.1	1.40408	0.894214	1.19888	1.20709	0.742901	0.665171	58.9505	65.2414	52.6596	0.80715	-0.309091	0.553604	PRKCD	protein kinase C, delta
NM_001006134.1	25.2708	16.3864	18.2057	16.1131	16.1246	15.5721	1268.66	1363.48	1173.83	0.860909	-0.216067	0.356166	USP4	ubiquitin specific peptidase 4 (proto-oncogene)
NM_001006135.1	20.1897	16.3407	17.6372	16.9113	15.6674	14.4258	810.818	840.641	780.995	0.929047	-0.106176	0.657164	WDR82	WD repeat domain 82
NM_001006136.2	81.948	70.6206	81.4656	39.1641	41.4418	57.5323	2985.5	3656.89	2314.12	0.632811	-0.660154	0.00636695	ACAD9	acyl-CoA dehydrogenase family, member 9
NM_001006137.1	9.34146	8.86266	9.73485	9.30926	8.97425	8.46931	268.012	265.042	270.983	1.02241	0.0319798	0.927055	C12H3ORF37	chromosome 12 open reading frame, human C3orf37
NM_001006138.1	23.4662	27.2692	22.561	24.6742	24.3026	23.0839	1021.74	1000.83	1042.65	1.04179	0.0590661	0.794289	RUVBL1	RuvB-like 1 (E. coli)
NM_001006139.1	1.81368	1.69813	2.61668	2.34803	1.88144	1.56319	163.016	162.38	163.651	1.00782	0.0112433	0.996738	MCM2	minichromosome maintenance complex component 2
NM_001006140.1	3.68674	4.32053	5.05249	4.21875	4.42316	4.5711	225.571	217.165	233.977	1.07742	0.107576	0.722145	C12H3ORF19	chromosome 12 open reading frame, human C3orf19
NM_001006141.1	9.87504	9.7054	10.79	6.87371	6.92633	6.90237	595.083	688.972	501.194	0.727452	-0.459076	0.101903	SUCLG2	succinate-CoA ligase, GDP-forming, beta subunit
NM_001006142.1	25.8172	20.8073	26.3674	21.3964	21.3328	19.1335	1442.33	1511.15	1373.51	0.908919	-0.137777	0.553984	PPP4R2	protein phosphatase 4, regulatory subunit 2
NM_001006143.1	4.09663	3.30127	3.51675	2.61788	2.73503	2.73198	156.185	174.314	138.055	0.79199	-0.336446	0.400179	EDEM1	ER degradation enhancer, mannosidase alpha-like 1
NM_001006144.1	29.7691	25.5688	34.191	31.3467	31.9992	29.4793	1359.02	1287.47	1430.56	1.11114	0.152038	0.536267	HARS	histidyl-tRNA synthetase
NM_001006145.1	48.74	54.774	61.4897	57.2901	56.4373	60.6938	2507.34	2360.06	2654.63	1.12482	0.169691	0.424991	IK	IK cytokine, down-regulator of HLA II
NM_001006146.1	11.3054	9.92874	11.6407	9.55739	9.7431	12.2657	639.944	630.981	648.907	1.02841	0.0404139	0.825105	SLU7	SLU7 splicing factor homolog (S. cerevisiae)
NM_001006147.1	120.069	108.898	116.32	96.8924	83.2204	87.141	7072.85	7745.39	6400.31	0.826337	-0.275197	0.215741	HSPA9	heat shock 70kDa protein 9 (mortalin)
NM_001006148.1	7.07533	7.78409	7.16085	7.57028	7.3536	8.39879	549.847	517.496	582.198	1.12503	0.169961	0.503835	BRD8	bromodomain containing 8
NM_001006150.1	157.16	165.007	175.945	273.26	270.284	207.483	11304	8681.83	13926.2	1.60406	0.68173	0.00243144	G3BP1	GTPase activating protein (SH3 domain) binding protein 1
NM_001006151.1	35.1179	33.8163	36.2499	36.8835	36.6371	37.5099	1316.29	1237.94	1394.64	1.12658	0.171949	0.46587	RBM22	RNA binding motif protein 22
NM_001006152.1	33.8496	33.5336	31.407	28.2418	31.8272	29.5668	1314.43	1336.36	1292.51	0.967186	-0.048134	0.869973	PPP2CA	protein phosphatase 2, catalytic subunit, alpha isozyme
NM_001006153.1	144.183	148.703	153.47	158.787	155.516	157.625	6087.04	5726.16	6447.92	1.12605	0.171267	0.423583	SKP1	S-phase kinase-associated protein 1
NM_001006154.2	57.2876	66.3649	58.5968	77.3325	64.8253	76.6574	3461.61	3046.25	3876.97	1.2727	0.347896	0.114872	C13H5ORF15	chromosome 13 open reading frame, human C5orf15
NM_001006155.1	17.4373	10.2162	10.8172	15.2679	13.8269	15.8516	696.014	615.471	776.556	1.26173	0.335398	0.225559	P4HA2	prolyl 4-hydroxylase, alpha polypeptide II
NM_001006158.1	7.56856	7.48151	7.26569	7.25446	6.40052	8.2768	305.788	298.763	312.813	1.04703	0.0662977	0.797775	CCZ1	CCZ1 vacuolar protein trafficking and biogenesis associated homolog (S. cerevisiae)
NM_001006159.1	32.4729	33.142	32.5054	33.6405	30.5481	34.8655	1621.13	1562.71	1679.56	1.07477	0.104032	0.632162	GET4	golgi to ER traffic protein 4 homolog (S. cerevisiae)
NM_001006160.2	4.0593	2.60978	6.62219	8.73028	3.16139	3.07014	111.145	100.545	121.744	1.21084	0.276008	0.754477	NUDT1	nudix (nucleoside diphosphate linked moiety X)-type motif 1
NM_001006162.1	21.5014	24.1807	24.1797	16.8636	19.5673	20.1934	993.671	1067.2	920.144	0.862205	-0.213897	0.449188	WIPI2	WD repeat domain, phosphoinositide interacting 2
NM_001006163.1	98.7808	89.6915	79.2806	107.685	114.352	103.336	3612.39	3145.54	4079.25	1.29684	0.374998	0.102077	COPS3	COP9 constitutive photomorphogenic homolog subunit 3 (Arabidopsis)
NM_001006164.1	34.5053	32.7796	28.1485	35.319	39.9391	34.5565	1728.21	1552.21	1904.21	1.22677	0.294864	0.216923	PEMT	phosphatidylethanolamine N-methyltransferase
NM_001006165.1	13.1555	18.4149	9.88952	10.5209	10.0287	16.8861	580.943	595.575	566.311	0.950864	-0.0726889	0.961108	PRPSAP2	phosphoribosyl pyrophosphate synthetase-associated protein 2
NM_001006166.1	3.40856	2.95362	3.945	4.62849	3.08651	3.89587	253.35	229.777	276.923	1.20518	0.269247	0.433971	TBL3	transducin (beta)-like 3
NM_001006167.2	5.46127	6.80162	6.34685	7.05053	7.57544	6.63348	287.75	260.26	315.24	1.21125	0.276501	0.381653	LCMT1	leucine carboxyl methyltransferase 1
NM_001006169.1	36.9554	27.6441	42.4561	64.8195	25.3429	20.4449	1242.15	1181.14	1303.16	1.10331	0.141832	0.90027	NDE1	nudE nuclear distribution E homolog 1 (A. nidulans)
NM_001006170.1	1.89306	3.18003	2.38521	1.95587	2.69999	2.88808	55.8535	54.2033	57.5036	1.06089	0.085273	0.837577	FOPNL	FGFR1OP N-terminal like
NM_001006171.1	25.148	20.1888	22.8923	20.8154	17.576	20.5383	761.774	791.207	732.34	0.925599	-0.111542	0.676058	ARL6IP1	ADP-ribosylation factor-like 6 interacting protein 1
NM_001006172.1	18.1851	17.9058	12.2646	14.5855	12.5314	13.1739	540.288	573.416	507.159	0.884452	-0.177145	0.526218	METTL9	methyltransferase like 9
NM_001006174.1	4.19013	4.87465	3.28528	3.08499	3.25484	3.76826	130.299	139.763	120.834	0.864564	-0.209955	0.663914	RMI2	RMI2, RecQ mediated genome instability 2, homolog (S. cerevisiae)
NM_001006175.1	37.9029	32.8923	39.9331	42.1431	34.0463	35.7077	2406.69	2313.28	2500.09	1.08075	0.112039	0.648426	TRAP1	TNF receptor-associated protein 1
NM_001006176.1	5.03803	3.95703	5.53482	5.98076	5.58673	5.65254	351.74	309.565	393.915	1.27248	0.347643	0.264709	CORO7	coronin 7
NM_001006177.1	4.4853	5.15625	4.19642	3.08267	5.1745	3.53363	184.01	193.233	174.786	0.904536	-0.14475	0.726569	C3H20ORF3	chromosome 3 open reading frame, human C20orf3
NM_001006178.1	2.14113	3.42914	4.34277	3.64201	2.99939	3.43382	99.2138	95.6469	102.781	1.07458	0.10378	0.795143	SNX5	sorting nexin 5
NM_001006179.1	4.37243	2.82779	3.39011	3.79653	4.06436	4.53575	233.986	206.735	261.238	1.26364	0.337585	0.327823	SEC23B	Sec23 homolog B (S. cerevisiae)
NM_001006180.1	125.854	140.742	138.545	122.025	122.221	130.126	3177.58	3206.23	3148.94	0.982132	-0.0260118	0.963899	UBE2L3	ubiquitin-conjugating enzyme E2L 3
NM_001006181.1	6.9958	6.13724	7.98684	9.24273	8.38063	8.2668	489.197	422.896	555.497	1.31355	0.393476	0.172477	TOP3B	topoisomerase (DNA) III beta
NM_001006182.1	64.7241	69.3321	67.032	63.4608	67.6669	55.9638	2919.03	2934.87	2903.19	0.989208	-0.0156539	0.948129	LOC416777	septin 2-like
NM_001006183.1	10.9567	7.23998	10.221	10.2767	10.5605	7.68554	209.198	201.2	217.196	1.0795	0.110366	0.814625	RANBP1	RAN binding protein 1
NM_001006184.1	2.8054	2.81917	3.32399	4.50497	4.43513	4.26235	280.23	217.795	342.665	1.57334	0.653829	0.0459495	AACS	acetoacetyl-CoA synthetase
NM_001006185.1	3.20611	3.08187	2.64432	2.99775	3.09781	3.1204	129.711	123.47	135.952	1.10109	0.138934	0.736596	DDX55	DEAD (Asp-Glu-Ala-Asp) box polypeptide 55
NM_001006186.1	94.1481	84.3684	90.6162	81.2537	80.77	86.8115	3920.18	3942.77	3897.6	0.988542	-0.0166264	0.970011	TMED2	transmembrane emp24 domain trafficking protein 2
NM_001006187.1	2.45923	2.9909	3.38882	2.72863	2.97678	2.43975	154.733	156.386	153.08	0.978861	-0.0308243	0.957514	ANAPC5	anaphase promoting complex subunit 5
NM_001006188.1	21.1128	19.2553	18.5943	16.4408	18.5427	15.5218	941.956	984.245	899.667	0.914068	-0.129626	0.60766	RNF34	ring finger protein 34, E3 ubiquitin protein ligase
NM_001006189.1	33.9238	33.7467	32.7941	34.6145	38.0758	39.1753	1146.9	1048.8	1245	1.18707	0.247409	0.295991	PSMD9	proteasome (prosome, macropain) 26S subunit, non-ATPase, 9
NM_001006190.1	66.2269	51.5367	42.4883	51.177	50.4162	45.2574	2619.68	2644.73	2594.63	0.981054	-0.0275953	0.862842	PPP1CC	protein phosphatase 1, catalytic subunit, gamma isozyme
NM_001006191.1	1.93964	1.56709	1.79951	2.34503	2.13283	3.19606	143.627	112.648	174.606	1.55002	0.632284	0.109752	TRAFD1	TRAF-type zinc finger domain containing 1
NM_001006192.2	33.1912	22.9363	32.9234	40.5817	30.4293	31.3915	1197.7	1071.01	1324.4	1.23659	0.306367	0.245432	XBP1	X-box binding protein 1
NM_001006193.1	26.4153	26.0555	24.035	20.4841	20.2259	24.4334	1263.97	1325.27	1202.68	0.907497	-0.140036	0.622114	ACADS	acyl-CoA dehydrogenase, C-2 to C-3 short chain
NM_001006194.1	21.3482	17.2271	18.6972	18.3249	20.5464	17.1817	612.334	597.565	627.104	1.04943	0.0696094	0.819093	COQ5	coenzyme Q5 homolog, methyltransferase (S. cerevisiae)
NM_001006195.1	24.1109	20.5119	24.1094	24.527	24.1302	25.8418	1239.53	1147.1	1331.96	1.16115	0.215559	0.37074	THOC5	THO complex 5
NM_001006197.1	35.2165	27.1072	32.4687	30.6905	27.1775	31.9453	1773.87	1759	1788.74	1.01691	0.0241931	0.91071	PMPCA	peptidase (mitochondrial processing) alpha
NM_001006198.1	21.754	20.9086	19.8393	20.3732	20.1846	21.522	976.655	948.737	1004.57	1.05885	0.0825044	0.720461	WDR5	WD repeat domain 5
NM_001006199.1	9.46935	8.92456	9.84621	7.76515	7.67491	7.5693	376.672	402.909	350.435	0.869763	-0.201307	0.518296	FUBP3	far upstream element (FUSE) binding protein 3
NM_001006201.2	10.797	8.19791	11.2733	10.8053	9.66367	9.37282	571.439	555.083	587.795	1.05893	0.0826092	0.791966	CDK9	cyclin-dependent kinase 9
NM_001006202.1	16.4114	14.6784	15.187	15.4649	17.0096	17.7356	763.049	706.299	819.799	1.1607	0.214991	0.392926	COBRA1	cofactor of BRCA1
NM_001006203.1	234.996	256.739	257.035	263.095	233.995	270.588	5816.41	5566.2	6066.62	1.0899	0.124201	0.538969	EDF1	endothelial differentiation-related factor 1
NM_001006204.1	14.8165	10.6357	13.7909	12.4908	14.0878	12.5107	792.777	765.318	820.236	1.07176	0.0999801	0.718032	SRP68	signal recognition particle 68kDa
NM_001006205.1	15.0876	13.2939	15.6057	11.7679	11.2161	12.7395	1124.21	1202.64	1045.77	0.869564	-0.201636	0.443171	ACOX1	acyl-CoA oxidase 1, palmitoyl
NM_001006206.1	42.9443	40.7219	52.4489	43.0583	42.0854	44.7241	1975.96	1956.39	1995.53	1.02001	0.0285793	0.871159	GPS1	G protein pathway suppressor 1
NM_001006207.1	13.7821	15.9062	15.199	15.7238	14.9844	12.182	644.611	640.165	649.058	1.01389	0.0199028	0.955103	UTP6	UTP6, small subunit (SSU) processome component, homolog (yeast)
NM_001006208.1	27.5066	27.6834	30.1799	27.0093	25.8371	27.043	1851.61	1853.65	1849.57	0.9978	-0.00317737	0.982659	RHOT1	ras homolog family member T1
NM_001006209.1	3.65894	2.53619	4.46824	3.47243	3.83679	2.51105	160.11	160.681	159.538	0.992887	-0.0102987	0.939621	KPNA2	karyopherin alpha 2 (RAG cohort 1, importin alpha 1)
NM_001006210.1	1.22157	1.25406	1.26289	2.13003	1.85844	1.31096	81.1167	64.8528	97.3807	1.50156	0.586466	0.271082	NOL11	nucleolar protein 11
NM_001006211.1	26.5468	27.7572	53.5314	19.6574	17.9988	26.6775	1935.67	2361.55	1509.79	0.639321	-0.645387	0.171698	SBDS	Shwachman-Bodian-Diamond syndrome
NM_001006212.1	3.99904	3.63622	5.54447	3.55965	3.35284	3.67037	225.858	242.85	208.865	0.860059	-0.217492	0.556375	WBSCR16	Williams-Beuren syndrome chromosome region 16
NM_001006214.2	20.7913	17.1153	20.5579	17.213	19.4488	17.137	875.879	881.733	870.025	0.986722	-0.0192837	0.940044	PRKRIP1	PRKR interacting protein 1 (IL11 inducible)
NM_001006215.1	9.0438	7.46138	9.12436	7.29762	8.03328	7.3938	612.038	627.354	596.722	0.951172	-0.0722212	0.796724	LIG3	ligase III, DNA, ATP-dependent
NM_001006216.1	103.415	100.276	124.196	133.541	129.629	124.634	5177.71	4576.11	5779.31	1.26293	0.336774	0.131426	CCT6A	chaperonin containing TCP1, subunit 6A (zeta 1)
NM_001006217.2	845.771	994.686	938.293	1040.81	1231.08	1063.39	30299.5	26646.2	33952.8	1.27421	0.349599	0.0995896	PHKG1	phosphorylase kinase, gamma 1 (muscle)
NM_001006218.1	1582.42	1797.72	1655.71	1528.2	1401.75	1601.1	28076.2	28721.1	27431.4	0.955099	-0.0662784	0.817415	CHCHD2	coiled-coil-helix-coiled-coil-helix domain containing 2
NM_001006219.1	211.82	209.113	217.339	217.832	216.861	215.999	6821.31	6537.25	7105.37	1.08691	0.120227	0.571388	YWHAE	tyrosine 3-monooxygenase/tryptophan 5-monooxygenase activation protein, epsilon polypeptide
NM_001006220.2	7.7688	6.56169	8.43137	6.90426	7.17631	7.67906	572.928	565.741	580.116	1.02541	0.0361998	0.871129	MYO1C	myosin IC
NM_001006221.1	11.1877	9.77109	9.88623	10.6424	11.6314	10.9638	684.074	635.583	732.564	1.15259	0.204874	0.440775	RPA1	replication protein A1, 70kDa
NM_001006222.1	10.4487	7.3593	10.2736	8.22364	7.51534	8.83535	456.603	470.226	442.98	0.942057	-0.0861137	0.777111	GOSR1	golgi SNAP receptor complex member 1
NM_001006223.1	12.803	13.774	23.923	11.5176	14.3211	13.2012	902.118	987.239	816.997	0.827557	-0.27307	0.45429	ALDH3A2	aldehyde dehydrogenase 3 family, member A2
NM_001006224.1	2.0723	1.9213	2.30611	2.1338	2.29618	2.63169	189.921	172.594	207.248	1.20078	0.263969	0.447201	TRIM37	tripartite motif containing 37
NM_001006225.1	123.986	153.781	168.423	157.957	155.887	158.913	5088.24	4790.08	5386.4	1.12449	0.169272	0.411359	PSMC2	proteasome (prosome, macropain) 26S subunit, ATPase, 2
NM_001006226.1	32.8647	28.6687	30.6427	36.8296	34.0191	32.7031	3299.2	2998.22	3600.18	1.20077	0.263962	0.258441	PHTF2	putative homeodomain transcription factor 2
NM_001006230.1	15.7138	14.2366	17.6155	12.9112	11.2093	12.7917	571.498	624.677	518.319	0.829739	-0.26927	0.344561	THAP5	THAP domain containing 5
NM_001006231.1	13.6867	13.6191	12.6729	11.889	11.8233	11.4123	704.469	727.79	681.148	0.935912	-0.0955547	0.732727	RPAP3	RNA polymerase II associated protein 3
NM_001006232.1	1.66036	1.7189	1.71325	1.38699	1.54183	1.3876	119.388	125.549	113.227	0.901858	-0.149028	0.750438	WDR51B	WD repeat domain 51B
NM_001006233.1	70.6564	72.7568	74.1127	70.9227	63.3672	69.0316	3133.84	3141.74	3125.94	0.994973	-0.00727049	0.99847	METAP2	methionyl aminopeptidase 2
NM_001006234.1	11.7264	11.446	14.5369	14.6174	13.3503	11.8305	661.973	622.711	701.234	1.1261	0.171333	0.538829	LTA4H	leukotriene A4 hydrolase
NM_001006235.1	56.1109	45.023	44.9091	72.294	54.4302	54.901	3738.68	3209.2	4268.16	1.32998	0.4114	0.0841339	TMPO	thymopoietin
NM_001006236.1	428.946	445.594	416.121	380.605	391.609	355.078	11440.7	11860.6	11020.9	0.929199	-0.10594	0.642238	SLC25A3	solute carrier family 25 (mitochondrial carrier; phosphate carrier), member 3
NM_001006237.1	20.5673	17.9251	21.7117	16.5211	19.3218	21.9698	1177.27	1160.25	1194.3	1.02934	0.0417232	0.804047	RANGAP1	Ran GTPase activating protein 1
NM_001006238.1	3.24364	3.04962	4.50241	3.77281	3.68476	4.00554	243.388	227.904	258.871	1.13588	0.18381	0.569369	L3MBTL2	l(3)mbt-like 2 (Drosophila)
NM_001006239.3	20.6706	16.8646	21.7667	23.2993	19.682	20.3414	452.508	422.118	482.899	1.14399	0.194076	0.518972	RPS19BP1	ribosomal protein S19 binding protein 1
NM_001006240.1	5.82342	5.50904	7.00523	7.19134	8.75941	7.83183	320.345	268.379	372.312	1.38726	0.472243	0.129229	TAB1	TGF-beta activated kinase 1/MAP3K7 binding protein 1
NM_001006241.1	89.1279	85.8168	119.991	108.641	88.1081	93.2756	2909.66	2838.26	2981.06	1.05031	0.0708161	0.75779	RPL3	ribosomal protein L3
NM_001006242.1	3.38997	4.51828	5.73172	4.56545	4.23108	4.88108	152.294	147.555	157.032	1.06423	0.0898083	0.780893	DNAL4	dynein, axonemal, light chain 4
NM_001006243.1	1.16456	1.57926	1.28611	2.29966	2.38152	1.70174	102.685	76.8867	128.483	1.67107	0.740773	0.113319	MCM5	minichromosome maintenance complex component 5
NM_001006244.1	20.8566	17.7969	14.6495	21.0052	17.0171	19.8342	1230.14	1139.57	1320.72	1.15896	0.212827	0.395141	C1H12ORF23	chromosome 1 open reading frame, human C12orf23
NM_001006245.1	6.26323	5.27814	3.99414	3.72496	3.29247	5.73544	219.31	233.378	205.242	0.87944	-0.185343	0.664281	WASH1	WAS protein family homolog 1
NM_001006246.1	83.8218	75.8347	89.5058	91.183	88.7691	82.3811	2573.16	2421.26	2725.07	1.12548	0.170536	0.468151	ATP6V1E1	ATPase, H+ transporting, lysosomal 31kDa, V1 subunit E1
NM_001006247.2	46.7139	47.8232	54.9567	48.3357	51.1173	43.9267	2272.43	2247.12	2297.74	1.02253	0.0321414	0.88463	STRAP	serine/threonine kinase receptor associated protein
NM_001006248.1	6.95787	7.79323	7.18725	8.49126	5.86961	5.26748	279.19	286.632	271.748	0.948073	-0.0769295	0.778012	DERA	deoxyribose-phosphate aldolase (putative)
NM_001006249.1	3.43306	2.15388	3.22955	3.27351	2.52074	2.47343	260.625	259.384	261.865	1.00957	0.0137342	0.982591	PHC1	polyhomeotic homolog 1 (Drosophila)
NM_001006250.1	62.8233	48.2447	56.1152	53.7248	48.8186	51.4027	2980.32	2998.35	2962.29	0.987974	-0.0174557	0.927401	FKBP4	FK506 binding protein 4, 59kDa
NM_001006251.1	2.30468	1.49721	2.30888	2.88341	2.77491	3.58093	93.3269	70.9009	115.753	1.6326	0.707175	0.138423	ING4	inhibitor of growth family, member 4
NM_001006252.1	50.2639	60.9993	52.9456	48.6374	60.6241	71.9654	1143.15	1053.06	1233.24	1.1711	0.227859	0.290342	TAF13	TAF13 RNA polymerase II, TATA box binding protein (TBP)-associated factor, 18kDa
NM_001006253.1	25.9754	21.7766	21.7385	25.3539	25.6159	26.6975	1176.68	1071.56	1281.79	1.19619	0.258447	0.292836	PCNP	PEST proteolytic signal containing nuclear protein
NM_001006254.1	3.558	1.35602	1.788	1.08414	1.18825	1.59496	132.201	162.162	102.24	0.630483	-0.66547	0.176617	NFKBIZ	nuclear factor of kappa light polypeptide gene enhancer in B-cells inhibitor, zeta
NM_001006257.1	3.94374	4.04975	2.01052	3.57735	3.38773	3.6233	126.865	119.574	134.155	1.12195	0.166003	0.693125	JAM2	junctional adhesion molecule 2
NM_001006258.1	9.51229	10.6341	12.8444	11.0917	11.0663	9.64029	306.048	302.067	310.028	1.02635	0.0375265	0.901839	C1H21ORF59	chromosome 1 open reading frame, human C21orf59
NM_001006259.1	82.0408	78.8566	65.3888	57.1999	53.5825	47.3197	3440.27	3946.27	2934.27	0.743555	-0.427489	0.0577747	PDK3	pyruvate dehydrogenase kinase, isozyme 3
NM_001006260.1	156.854	183.935	185.025	155.912	147.064	176.59	6168.07	6266.47	6069.68	0.968596	-0.0460324	0.91606	EIF2S3	eukaryotic translation initiation factor 2, subunit 3 gamma, 52kDa
NM_001006261.1	15.1852	16.8428	16.9784	15.1745	19.1253	17.0431	978.079	924.946	1031.21	1.11489	0.156901	0.499652	AP1S2	adaptor-related protein complex 1, sigma 2 subunit
NM_001006263.1	42.7103	36.7304	37.2805	34.3751	36.0125	42.0533	1517.06	1493.73	1540.39	1.03123	0.0443719	0.809266	TRAPPC2	trafficking protein particle complex 2
NM_001006264.1	6.57078	2.57245	6.21459	5.70945	6.0868	6.6515	155.582	134.456	176.708	1.31425	0.394242	0.332229	PRPS2	phosphoribosyl pyrophosphate synthetase 2
NM_001006265.1	5.26448	5.75588	4.03842	6.35055	5.03542	5.36612	270.451	248.273	292.63	1.17866	0.237152	0.478	CDC16	cell division cycle 16 homolog (S. cerevisiae)
NM_001006266.1	13.8728	10.3833	11.5133	9.36816	12.6825	11.45	219.851	218.894	220.808	1.00874	0.012555	0.964924	PCID2	PCI domain containing 2
NM_001006267.1	55.7496	49.0029	54.7955	58.9835	56.7136	51.5451	2235.92	2108.77	2363.07	1.12059	0.164262	0.498634	ARGLU1	arginine and glutamate rich 1
NM_001006268.1	38.3139	36.7971	40.7988	41.506	43.1805	40.458	1584.9	1472.39	1697.42	1.15284	0.205188	0.385828	UBAC2	UBA domain containing 2
NM_001006269.1	6.47018	3.65921	4.46509	3.54681	4.09622	3.78286	314.59	340.453	288.727	0.848069	-0.237747	0.43474	ELF1	E74-like factor 1 (ets domain transcription factor)
NM_001006270.1	3.74528	5.63568	3.47817	5.11775	3.78862	4.79496	188.875	178.434	199.316	1.11703	0.159672	0.634019	KIAA1704	KIAA1704
NM_001006271.2	178.291	182.3	168.61	144.412	122.09	133.022	8033.47	8911.88	7155.05	0.802866	-0.316768	0.160395	SUCLA2	succinate-CoA ligase, ADP-forming, beta subunit
NM_001006272.2	1.61034	2.21244	1.66587	1.6995	3.47453	1.44936	89.1593	78.3063	100.012	1.27719	0.352978	0.506886	CAB39L	calcium binding protein 39-like
NM_001006273.1	43.7721	38.4986	40.2792	39.6795	38.8885	43.429	1541.35	1492.77	1589.93	1.06509	0.0909723	0.680394	SPRYD7	SPRY domain containing 7
NM_001006274.1	1.95786	1.59764	2.04432	1.92632	2.571	1.71885	122.801	112.066	133.535	1.19158	0.252877	0.577243	CKAP2	cytoskeleton associated protein 2
NM_001006275.1	10.4699	8.80636	9.51144	8.47793	7.53885	10.0581	533.74	541.661	525.819	0.970753	-0.0428245	0.921766	FAM48A	family with sequence similarity 48, member A
NM_001006276.1	1.23034	1.29711	2.06885	1.30463	1.2314	1.21474	92.2312	98.4483	86.014	0.873697	-0.194795	0.705656	RFC3	replication factor C (activator 1) 3, 38kDa
NM_001006277.1	31.1855	38.5909	28.2119	29.3328	32.2182	34.8284	1586.39	1555.03	1617.75	1.04033	0.0570448	0.739137	N6AMT2	N-6 adenine-specific DNA methyltransferase 2 (putative)
NM_001006279.1	6.98674	4.89978	6.79652	4.97771	5.3665	4.41692	318.056	343.818	292.294	0.850143	-0.234222	0.439262	TMEM123	transmembrane protein 123
NM_001006280.1	12.5229	12.3893	13.0385	12.0088	10.5722	11.309	840.461	861.284	819.638	0.951647	-0.071502	0.798248	MED17	mediator complex subunit 17
NM_001006281.1	123.46	126.242	129.686	113.719	108.665	97.7211	3328.89	3507.42	3150.37	0.8982	-0.154892	0.49588	NDUFA9	NADH dehydrogenase (ubiquinone) 1 alpha subcomplex, 9, 39kDa
NM_001006284.1	7.08412	10.182	9.13157	7.71727	7.40225	10.1137	404.14	402.002	406.279	1.01064	0.0152686	0.859168	POLD3	polymerase (DNA-directed), delta 3, accessory subunit
NM_001006285.1	24.5879	22.8184	23.3196	27.2549	24.3852	26.4821	1104.04	1013.3	1194.78	1.1791	0.237686	0.335786	UQCC	ubiquinol-cytochrome c reductase complex chaperone
NM_001006286.1	78.4937	80.849	65.7868	71.9361	65.4299	68.5193	2661.37	2699.59	2623.14	0.971682	-0.0414444	0.874518	CHMP4B	chromatin modifying protein 4B
NM_001006287.1	17.4673	9.8172	13.9879	16.9871	11.7785	11.4277	471.588	459.565	483.611	1.05232	0.073578	0.896262	IFT52	intraflagellar transport 52 homolog (Chlamydomonas)
NM_001006288.1	26.6898	21.516	22.4946	22.4567	23.2001	17.4089	1151.63	1178.15	1125.12	0.95499	-0.0664431	0.736785	RPN2	ribophorin II
NM_001006289.1	23.8898	19.2649	23.9125	21.6215	20.1835	19.0156	1298.11	1316.58	1279.64	0.971935	-0.0410677	0.846035	YWHAB	tyrosine 3-monooxygenase/tryptophan 5-monooxygenase activation protein, beta polypeptide
NM_001006290.2	7.00183	5.4043	5.75339	4.85547	4.4896	7.55004	351.002	350.99	351.014	1.00007	9.59e-05	0.925904	ADA	adenosine deaminase
NM_001006291.1	48.0976	41.632	38.5805	35.9051	32.2518	33.0632	1941.93	2107.73	1776.13	0.842677	-0.246949	0.291071	SERINC3	serine incorporator 3
NM_001006293.1	15.2393	14.2391	17.2976	15.3086	13.7551	15.2506	872.004	866.686	877.322	1.01227	0.0175972	0.925169	DDX27	DEAD (Asp-Glu-Ala-Asp) box polypeptide 27
NM_001006294.1	15.9471	13.2891	15.8165	12.0459	15.6919	13.8346	674.564	678.049	671.079	0.98972	-0.0149072	0.977963	TH1L	TH1-like (Drosophila)
NM_001006295.1	23.188	23.7592	21.6791	25.1806	27.4659	25.4257	1722.79	1558.48	1887.1	1.21086	0.276026	0.237771	STX16	syntaxin 16
NM_001006296.1	25.7968	18.9496	21.9587	18.5514	15.0568	17.4717	799.215	877.519	720.91	0.821532	-0.283612	0.270713	VAPB	VAMP (vesicle-associated membrane protein)-associated protein B and C
NM_001006297.1	52.1373	70.6553	52.07	52.8178	56.9468	55.3614	1509.78	1512.32	1507.24	0.996641	-0.00485368	0.954972	C20H20ORF43	chromosome 20 open reading frame, human C20orf43
NM_001006298.1	9.33783	5.40601	8.99262	9.33751	7.50228	9.11633	357.002	327.078	386.927	1.18298	0.242427	0.447161	ICMT	isoprenylcysteine carboxyl methyltransferase
NM_001006299.1	2.33915	2.45858	2.89931	3.1237	2.94618	3.23943	116.193	101.481	130.905	1.28995	0.367312	0.391044	WRAP73	WD repeat containing, antisense to TP73
NM_001006300.1	33.5746	32.7747	30.6925	30.2029	30.4299	32.2057	1197.79	1186.04	1209.54	1.01982	0.0283095	0.878936	RER1	RER1 retention in endoplasmic reticulum 1 homolog (S. cerevisiae)
NM_001006301.1	13.4739	9.16556	11.0423	11.3904	9.32702	8.56699	924.465	955.54	893.391	0.934959	-0.0970251	0.640159	MIB2	mindbomb E3 ubiquitin protein ligase 2
NM_001006302.1	21.3315	22.1594	19.8368	18.2575	20.2517	17.9877	1328.8	1363.63	1293.96	0.948909	-0.0756579	0.775458	SDF4	stromal cell derived factor 4
NM_001006303.1	9.46098	9.98326	9.6693	9.29338	9.41978	7.61092	358.264	365.208	351.32	0.961971	-0.0559349	0.84797	PGD	phosphogluconate dehydrogenase
NM_001006304.1	2.74484	2.1295	2.44761	2.88092	2.29412	2.01581	89.1119	86.7495	91.4742	1.05446	0.0765105	0.920914	PQLC2	PQ loop repeat containing 2
NM_001006305.2	39.1702	56.5376	50.6361	44.2961	48.8794	45.9716	1048.31	1046.45	1050.18	1.00357	0.00514052	0.919265	NFU1	NFU1 iron-sulfur cluster scaffold homolog (S. cerevisiae)
NM_001006306.2	88.6437	78.0775	79.2212	81.2478	76.6924	82.7699	5494.03	5370.12	5617.94	1.04615	0.0650882	0.758157	CHMP7	charged multivesicular body protein 7
NM_001006307.1	78.5208	82.1547	80.5892	92.8833	102.929	114.615	1439.02	1213.96	1664.07	1.37078	0.454993	0.0508334	ZNF593	zinc finger protein 593
NM_001006308.1	8.20669	9.52564	11.3255	8.62672	9.11036	9.06872	340.111	343.111	337.11	0.982508	-0.0254582	0.980085	SNRNP40	small nuclear ribonucleoprotein 40kDa (U5)
NM_001006309.3	30.5503	32.21	36.5245	30.9591	28.8212	29.5631	1897.18	1937.5	1856.86	0.958379	-0.0613314	0.822236	HNRNPR	heterogeneous nuclear ribonucleoprotein R
NM_001006310.1	4.60667	2.18734	2.97662	1.08805	2.4445	2.4258	45.9628	55.0866	36.8389	0.668745	-0.580471	0.392364	ZDHHC18	zinc finger, DHHC-type containing 18
NM_001006311.1	51.1366	39.6543	48.029	45.7011	46.1361	49.5599	2258.18	2157.16	2359.19	1.09366	0.129161	0.569713	NUDC	nuclear distribution C homolog (A. nidulans)
NM_001006312.1	18.6548	16.0403	18.4746	15.6005	16.0845	14.4121	1040.93	1079.83	1002.04	0.927962	-0.107863	0.661056	ADPRHL2	ADP-ribosylhydrolase like 2
NM_001006313.2	3.69609	3.61871	3.05497	3.62093	2.58234	3.1249	125.99	128.785	123.195	0.956592	-0.0640245	0.885497	TMEM39B	transmembrane protein 39B
NM_001006314.1	13.6862	12.7723	17.0877	18.9318	17.1738	17.5552	859.205	741.357	977.053	1.31792	0.398268	0.122075	YARS	tyrosyl-tRNA synthetase
NM_001006315.1	23.2312	31.6125	38.5109	41.3909	33.0482	40.9741	2160.67	1870.18	2451.17	1.31066	0.390294	0.0807863	PNRC2	proline-rich nuclear receptor coactivator 2
NM_001006316.1	104.089	90.8922	93.3822	93.8736	90.0002	97.8844	4993.27	4883.85	5102.69	1.04481	0.0632409	0.761278	EI24	etoposide induced 2.4 mRNA
NM_001006317.2	49.7007	33.6946	42.9046	41.5472	45.6838	33.5786	3530.66	3478.41	3582.9	1.03004	0.0426986	0.923196	APLP2	amyloid beta (A4) precursor-like protein 2
NM_001006318.1	26.0266	28.7517	25.511	24.1158	29.3038	37.7707	845.514	765.705	925.323	1.20846	0.273168	0.232456	RBM7	RNA binding motif protein 7
NM_001006319.2	13.4506	9.50697	11.9194	10.0925	10.7408	8.66258	810.941	849.323	772.56	0.909619	-0.136665	0.562558	DDX6	DEAD (Asp-Glu-Ala-Asp) box helicase 6
NM_001006320.1	12.8716	12.3354	15.3719	18.1478	14.5614	15.0484	362.411	321.336	403.486	1.25565	0.328437	0.290191	TRAPPC4	trafficking protein particle complex 4
NM_001006321.1	217.371	263.028	222.787	197.626	198.982	197.218	4990.31	5268.12	4712.5	0.894532	-0.160795	0.512536	SDHD	succinate dehydrogenase complex, subunit D, integral membrane protein
NM_001006322.2	16.2775	19.8619	16.8202	19.784	19.936	21.5993	1147.52	1030.96	1264.09	1.22613	0.294112	0.209524	EIF2D	eukaryotic translation initiation factor 2D
NM_001006323.1	23.4421	16.2387	23.9627	11.2	10.0807	17.7544	1545.23	1859.69	1230.78	0.661819	-0.595492	0.0301641	SLC16A1	solute carrier family 16, member 1 (monocarboxylic acid transporter 1)
NM_001006324.2	96.4697	85.7261	90.9148	90	97.4799	102.277	4478.69	4195.69	4761.7	1.1349	0.18257	0.394299	SIKE1	suppressor of IKBKE 1
NM_001006325.1	11.4841	9.50323	12.7423	11.0999	9.53559	10.6841	863.672	865.729	861.614	0.995246	-0.00687422	0.986017	NFYA	nuclear transcription factor Y, alpha
NM_001006327.2	42.294	42.4941	40.0226	34.799	42.2383	37.9666	976.791	985.483	968.099	0.98236	-0.0256769	0.951595	MED20	mediator complex subunit 20
NM_001006329.1	9.66937	11.0313	12.0473	13.6089	12.9528	14.0929	410.887	354.457	467.317	1.3184	0.39879	0.165106	METTL2A	methyltransferase like 2A
NM_001006330.1	1.42447	0.720074	0.923964	1.24217	2.32877	2.41854	39.1677	25.1711	53.1643	2.11212	1.07869	0.126129	LIMD2	LIM domain containing 2
NM_001006331.1	35.8253	34.6708	35.9815	38.0473	42.4907	39.971	3434.53	3111.32	3757.74	1.20776	0.272336	0.221376	CDC27	cell division cycle 27 homolog (S. cerevisiae)
NM_001006332.1	30.8149	33.9595	34.3753	32.6091	31.3237	31.9423	1366.89	1348.09	1385.69	1.02789	0.0396846	0.840161	BECN1	beclin 1, autophagy related
NM_001006333.1	60.8824	48.135	56.8107	47.0402	47.4532	43.115	1888.19	1998.15	1778.23	0.889934	-0.168229	0.462545	NKIRAS2	NFKB inhibitor interacting Ras-like 2
NM_001006334.1	11.0791	9.51742	10.7711	10.0383	7.61242	9.81355	399.48	412.535	386.425	0.936709	-0.0943277	0.765786	NT5C3L	5'-nucleotidase, cytosolic III-like
NM_001006335.2	31.4689	39.306	34.187	33.4682	35.311	35.5104	2077.86	2024.88	2130.84	1.05233	0.0735853	0.699295	SMARCE1	SWI/SNF related, matrix associated, actin dependent regulator of chromatin, subfamily e, member 1
NM_001006336.1	10.779	8.86222	12.4411	11.0775	8.38034	10.3393	653.883	655.497	652.269	0.995076	-0.00712204	0.984773	MVP	major vault protein
NM_001006337.2	11.8174	15.7762	13.4062	16.2966	16.4422	14.5272	441.364	398.097	484.631	1.21737	0.283766	0.318629	LSM7	LSM7 homolog, U6 small nuclear RNA associated (S. cerevisiae)
NM_001006338.2	14.3991	12.3177	14.6564	13.8562	14.5825	14.4007	533.281	505.553	561.01	1.1097	0.150164	0.584082	RNF126	ring finger protein 126
NM_001006339.1	21.8451	24.5229	29.2503	24.1498	26.3733	27.8224	746.873	709.972	783.773	1.10395	0.142673	0.538096	COPE	coatomer protein complex, subunit epsilon
NM_001006341.2	8.34669	6.93208	7.70831	7.23562	7.56665	7.22245	574.098	566.729	581.467	1.026	0.0370365	0.89565	CHERP	calcium homeostasis endoplasmic reticulum protein
NM_001006342.1	8.24465	7.24822	9.0331	7.73875	7.27069	8.84481	241.946	237.112	246.78	1.04077	0.0576556	0.837908	C28H19ORF10	chromosome 28 open reading frame, human C19orf10
NM_001006343.1	1.42206	0.662935	1.14327	1.04884	1.27336	1.42972	41.4745	36.5778	46.3713	1.26775	0.342267	0.62297	TNFAIP8L1	tumor necrosis factor, alpha-induced protein 8-like 1
NM_001006345.2	983.709	1083.5	1042.31	1174.4	1173.58	1407.65	21610.7	18920.1	24301.4	1.28442	0.361116	0.0810888	RPL7	ribosomal protein L7
NM_001006346.1	78.8037	91.2519	106.988	87.5832	78.7644	167.067	3047.87	2670.33	3425.4	1.28276	0.359255	0.345337	FABP5	fatty acid binding protein 5 (psoriasis-associated)
NM_001006347.1	84.0813	75.4348	82.7337	74.6921	72.0683	83.4004	5336.69	5294.3	5379.08	1.01601	0.0229192	0.878266	OTUD6B	OTU domain containing 6B
NM_001006348.1	14.9287	15.9209	19.9087	15.9468	15.4102	13.163	519.615	537.149	502.081	0.934715	-0.0974018	0.72958	MTERFD1	MTERF domain containing 1
NM_001006349.1	134	176.261	157.591	151.883	119.634	168.136	5164.6	5181.02	5148.19	0.993662	-0.0091723	0.940142	EIF3E	eukaryotic translation initiation factor 3, subunit E
NM_001006350.2	19.4675	20.0207	18.0422	15.4032	17.7048	15.4331	1356.34	1429.21	1283.47	0.898027	-0.155169	0.542207	DERL1	derlin 1
NM_001006352.1	182.801	153.838	167.794	170.423	155.804	143.989	7726.84	7737.86	7715.81	0.99715	-0.00411787	0.953164	ARF1	ADP-ribosylation factor 1
NM_001006353.1	18.8392	15.8173	19.9411	17.6239	19.4544	17.9258	530.931	510.399	551.464	1.08046	0.111641	0.68786	CCDC12	coiled-coil domain containing 12
NM_001006354.1	22.9877	24.1527	30.2002	24.5831	23.0357	28.9845	1149.44	1117.87	1181.01	1.05648	0.0792657	0.683123	GTPBP4	GTP binding protein 4
NM_001006355.1	63.1989	58.9417	64.3512	50.2413	44.4455	43.4832	2147.17	2398.24	1896.1	0.790623	-0.338939	0.146462	RAB18	RAB18, member RAS oncogene family
NM_001006356.1	33.2499	34.0502	32.3777	29.8805	34.7112	32.9932	2625.94	2570.71	2681.17	1.04297	0.0606963	0.754571	ACBD5	acyl-CoA binding domain containing 5
NM_001006358.1	258.634	238.907	298.199	340.956	408.975	354.135	12890.4	10375.6	15405.2	1.48476	0.570232	0.00931871	BZW2	basic leucine zipper and W2 domains 2
NM_001006359.1	3.26851	2.76771	2.04944	0.812468	1.00628	1.83879	199.135	268.217	130.054	0.484884	-1.04429	0.00695797	IGF2BP3	insulin-like growth factor 2 mRNA binding protein 3
NM_001006360.1	38.382	36.3117	37.6044	37.5947	35.8116	38.0184	1666.2	1618.62	1713.79	1.0588	0.0824261	0.711587	TRA2A	transformer 2 alpha homolog (Drosophila)
NM_001006361.1	1.96553	2.14385	1.70648	1.59067	1.79071	2.24745	128.013	126.281	129.745	1.02743	0.0390381	0.876301	DFNA5	deafness, autosomal dominant 5
NM_001006362.2	127.123	148.251	107.278	124.109	111.908	132.231	5430.28	5379.85	5480.71	1.01875	0.0267967	0.847217	HIBADH	3-hydroxyisobutyrate dehydrogenase
NM_001006363.2	25.3696	23.9801	37.3366	30.5944	17.0764	20.4821	1372.46	1492.56	1252.36	0.839072	-0.253133	0.391923	RAB5A	RAB5A, member RAS oncogene family
NM_001006364.2	6.20171	6.19972	8.04141	7.17265	7.90277	6.98105	409.979	381.024	438.933	1.15198	0.20412	0.482178	CNOT10	CCR4-NOT transcription complex, subunit 10
NM_001006366.1	32.1218	27.8697	29.3838	28.0228	33.5491	28.7989	1039.81	998.825	1080.79	1.08206	0.113784	0.649349	MRPL3	mitochondrial ribosomal protein L3
NM_001006367.1	2.68448	3.32511	2.74362	1.6432	2.88078	2.72886	162.557	173.164	151.949	0.877487	-0.18855	0.702565	ACAD11	acyl-CoA dehydrogenase family, member 11
NM_001006369.1	7.87374	8.56277	7.58724	7.80745	7.48764	10.0975	358.08	337.231	378.929	1.12365	0.16819	0.526241	KIAA1143	KIAA1143
NM_001006370.1	28.7195	26.7793	27.597	22.4198	23.8507	21.8155	1349.02	1439.24	1258.79	0.874623	-0.193267	0.435532	PDIA4	protein disulfide isomerase family A, member 4
NM_001006371.3	1.41476	0.889755	1.18546	1.01468	0.848236	0.951469	100.88	107.875	93.8838	0.8703	-0.200416	0.656203	SLC12A7	solute carrier family 12 (potassium/chloride transporters), member 7
NM_001006372.1	4.78941	5.7858	5.38007	6.19065	5.61925	4.48681	216.243	207.969	224.518	1.07958	0.110464	0.772486	DTNBP1	dystrobrevin binding protein 1
NM_001006373.1	36.6081	21.4982	25.5017	28.1391	30.3905	30.7997	1624.43	1507.52	1741.35	1.15511	0.208032	0.405505	BLOC1S5	muted homolog (mouse)
NM_001006374.1	13.6299	9.37398	9.14973	9.30733	11.002	6.20473	635.677	674.029	597.324	0.886199	-0.174297	0.443313	TXNDC5	thioredoxin domain containing 5 (endoplasmic reticulum)
NM_001006375.1	70.2396	61.8755	58.4811	57.2967	66.3529	65.1836	2353.04	2285.25	2420.82	1.05932	0.0831426	0.69685	SSR1	signal sequence receptor, alpha
NM_001006376.2	10.7817	7.93672	8.74866	7.31985	8.30758	7.93558	739.827	769.788	709.867	0.922158	-0.116914	0.659081	EXOC2	exocyst complex component 2
NM_001006377.1	6.5734	9.95311	6.52222	4.99606	10.6642	8.84739	392.548	370.054	415.042	1.12157	0.16552	0.627911	SERPINB6	serpin peptidase inhibitor, clade B (ovalbumin), member 6
NM_001006378.2	20.6183	20.7691	19.3848	18.5696	21.1396	18.179	1568.44	1557.27	1579.61	1.01435	0.0205503	0.920807	VPS4B	vacuolar protein sorting 4 homolog B (S. cerevisiae)
NM_001006379.1	2.14635	1.99986	1.97334	1.99771	2.24169	1.55506	202.173	201.122	203.225	1.01046	0.0150096	0.999853	DROSHA	drosha, ribonuclease type III
NM_001006381.1	21.2825	18.007	17.7585	16.182	15.3531	15.5583	1363.03	1447.82	1278.23	0.882863	-0.179738	0.459112	GALNT1	UDP-N-acetyl-alpha-D-galactosamine:polypeptide N-acetylgalactosaminyltransferase 1 (GalNAc-T1)
NM_001006382.1	119.184	120.364	118.167	122.075	97.1899	98.8784	4276.86	4395.71	4158.02	0.945926	-0.0802012	0.709582	FH	fumarate hydratase
NM_001006383.1	20.4504	18.9083	17.3501	18.1528	14.8766	21.2525	299.891	296.761	303.021	1.0211	0.0301171	0.887422	FAM206A	family with sequence similarity 206, member A
NM_001006384.1	12.7356	11.3112	12.0838	11.773	10.4283	11.105	755.762	761.517	750.006	0.984885	-0.0219735	0.937367	EXOC3	exocyst complex component 3
NM_001006385.1	32.816	27.7035	32.4059	29.9548	23.7928	26.6548	1357.12	1409.44	1304.8	0.92576	-0.111289	0.640114	CNDP2	CNDP dipeptidase 2 (metallopeptidase M20 family)
NM_001006387.1	7.98944	5.98673	7.52257	5.89164	6.83727	5.25088	295.223	311.049	279.398	0.898245	-0.15482	0.610711	TCEA1	transcription elongation factor A (SII), 1
NM_001006388.1	55.5145	53.904	65.7784	43.242	59.2272	43.0223	1426.08	1510.69	1341.47	0.887989	-0.171387	0.489802	MRPL15	mitochondrial ribosomal protein L15
NM_001006389.1	3.68695	1.69144	3.73462	2.83313	2.06073	2.57607	177.325	187.419	167.232	0.892293	-0.164411	0.637208	TGS1	trimethylguanosine synthase 1
NM_001006390.1	2.42151	1.48461	2.91088	1.73909	1.48112	1.81879	131.847	146.466	117.229	0.800383	-0.321238	0.450565	LYN	v-yes-1 Yamaguchi sarcoma viral related oncogene homolog
NM_001006391.1	28.1385	22.2341	23.1767	21.8579	19.7845	18.752	1542.9	1641.84	1443.96	0.879477	-0.185282	0.417365	YTHDF3	YTH domain family, member 3
NM_001006392.2	14.9961	10.813	12.1752	10.5397	11.0373	10.5501	565.748	592.835	538.661	0.908619	-0.138252	0.607096	CEPT1	choline/ethanolamine phosphotransferase 1
NM_001006393.2	42.8725	24.2934	33.2152	27.0057	20.9962	20.7182	3650.15	4196.79	3103.51	0.739496	-0.435386	0.0429796	PSME4	proteasome (prosome, macropain) activator subunit 4
NM_001006394.1	1.01474	0.69185	1.28351	1.09939	0.735959	0.930633	40.7727	40.7855	40.7599	0.999372	-0.000905613	1	PLK1S1	polo-like kinase 1 substrate 1
NM_001006395.1	312.656	377.422	368.752	277.352	285.053	268.646	9397.69	10256.6	8538.79	0.832518	-0.264447	0.254886	MDH1	malate dehydrogenase 1, NAD (soluble)
NM_001006396.1	15.0983	12.1656	15.9362	11.6293	11.0624	11.2056	728.166	790.646	665.685	0.84195	-0.248193	0.3501	WDR43	WD repeat domain 43
NM_001006397.1	15.0278	15.6098	19.9807	12.5413	11.7031	12.301	1057.2	1194.59	919.809	0.769976	-0.377115	0.145659	IARS2	isoleucyl-tRNA synthetase 2, mitochondrial
NM_001006398.1	42.9006	36.7148	44.0421	43.4781	34.7175	39.1029	4578.38	4544.93	4611.83	1.01472	0.0210791	0.932921	EPRS	glutamyl-prolyl-tRNA synthetase
NM_001006399.1	2.54917	2.05586	2.61934	3.6295	2.75565	2.37443	195.368	169.968	220.769	1.29889	0.377278	0.337707	INTS7	integrator complex subunit 7
NM_001006400.1	54.8785	52.7206	50.7303	50.1595	39.0017	46.0546	1967.03	2059.96	1874.1	0.909777	-0.136415	0.571739	MCFD2	multiple coagulation factor deficiency 2
NM_001006401.1	3.07161	2.22111	2.60795	2.65465	2.80554	1.26934	150.657	157.567	143.746	0.912284	-0.132445	0.657729	RASGRP3	RAS guanyl releasing protein 3 (calcium and DAG-regulated)
NM_001006402.1	5.77754	4.09106	4.01225	4.30202	4.18177	5.13763	224.129	218.049	230.209	1.05577	0.0782957	0.815256	SLC30A6	solute carrier family 30 (zinc transporter), member 6
NM_001006403.1	7.22296	7.49289	8.06729	7.82845	8.10118	8.55938	437.217	407.67	466.763	1.14495	0.195287	0.476357	TSNAX	translin-associated factor X
NM_001006404.1	8.43698	5.11526	4.66926	5.65241	3.8665	4.00808	298.367	331.71	265.024	0.798963	-0.323799	0.269047	EXOC8	exocyst complex component 8
NM_001006405.1	90.2007	96.8571	101.786	109.874	86.0454	118	4223.26	3917.43	4529.1	1.15614	0.209316	0.316466	TCP1	t-complex 1
NM_001006406.1	82.2044	91.1338	98.1375	87.205	86.6878	107.513	2797.34	2659.69	2934.98	1.10351	0.142095	0.468363	EIF3M	eukaryotic translation initiation factor 3, subunit M
NM_001006407.1	9.44988	10.9372	11.4885	9.6421	11.8354	12.0536	511.009	482.2	539.819	1.11949	0.162845	0.510343	CDC40	cell division cycle 40 homolog (S. cerevisiae)
NM_001006408.1	131.769	90.6102	90.2336	93.8319	99.6218	90.8762	2162.88	2186.5	2139.25	0.978388	-0.031522	0.857111	SNX3	sorting nexin 3
NM_001006409.1	10.7327	14.3875	13.6841	11.0804	11.324	13.286	512.112	518.92	505.305	0.973764	-0.0383562	0.97781	ATG5	autophagy related 5
NM_001006410.1	28.8011	23.2806	24.0941	24.436	24.4748	20.8296	1435.83	1450.02	1421.63	0.980423	-0.0285236	0.870426	PREP	prolyl endopeptidase
NM_001006411.1	14.9581	19.1638	18.7476	17.6991	21.6738	19.4383	353.096	323.882	382.31	1.1804	0.239272	0.404388	LOC421792	uncharacterized LOC421792
NM_001006412.1	161.792	215.819	168.574	186.885	203.892	181.682	3557.8	3377.54	3738.06	1.10674	0.146313	0.485073	HMGN3	high mobility group nucleosomal binding domain 3
NM_001006413.1	15.2645	12.4931	15.8597	10.1937	11.2726	10.4907	560.713	627.749	493.678	0.786426	-0.346616	0.217094	LMBRD1	LMBR1 domain containing 1
NM_001006414.1	50.5257	62.1162	52.4112	59.4336	46.2902	45.2898	3286.65	3341.85	3231.45	0.966962	-0.0484687	0.827017	FBXO9	F-box protein 9
NM_001006415.1	68.1407	55.8472	56.4061	55.24	55.7617	58.4135	2590.97	2583.38	2598.55	1.00587	0.0084463	0.961624	YWHAQ	tyrosine 3-monooxygenase/tryptophan 5-monooxygenase activation protein, theta polypeptide
NM_001006416.1	5.20906	4.19701	4.43351	3.29443	3.98099	5.01944	225.741	231.084	220.398	0.953758	-0.0683051	0.90554	TAF1B	TATA box binding protein (TBP)-associated factor, RNA polymerase I, B, 63kDa
NM_001006417.1	9.84636	5.0196	5.25144	1.24294	1.67828	2.51456	270.9	418.535	123.265	0.294516	-1.76358	0.000255019	KLF11	Kruppel-like factor 11
NM_001006418.1	4.84576	4.52663	4.42111	4.02582	4.22663	4.39611	323.477	327.038	319.917	0.978224	-0.0317631	0.947606	FAM49A	family with sequence similarity 49, member A
NM_001006419.1	12.3606	5.83127	5.73489	2.47452	1.90698	3.92763	337.768	490.506	185.029	0.37722	-1.40652	0.0103017	LOC421975	WD repeat-containing protein C2orf44 homolog
NM_001006420.1	23.4685	18.9708	22.1818	17.5037	18.0742	16.8399	1230.52	1316.15	1144.88	0.869866	-0.201136	0.410347	NRBP1	nuclear receptor binding protein 1
NM_001006421.1	0.601457	0.735111	0.78847	1.0275	1.35906	0.634174	66.832	53.1734	80.4906	1.51374	0.598117	0.296818	MCM3	minichromosome maintenance complex component 3
NM_001006422.1	12.7005	9.8824	11.8643	12.49	9.71255	8.83974	443.799	451.741	435.856	0.964835	-0.0516451	0.805485	ENPP4	ectonucleotide pyrophosphatase/phosphodiesterase 4 (putative)
NM_001006423.1	18.6561	10.86	14.663	10.8073	15.5219	52.595	421.017	285.98	556.054	1.94438	0.95931	0.303446	LOC422090	uncharacterized LOC422090
NM_001006424.1	4.58803	3.36679	4.53538	5.59834	5.06477	3.2947	179.712	163.339	196.084	1.20047	0.263599	0.546215	SLC9A3R1	solute carrier family 9, subfamily A (NHE3, cation proton antiporter 3), member 3 regulator 1
NM_001006425.1	48.3593	51.2267	53.2816	53.4889	52.9331	50.5344	1677.06	1602.83	1751.29	1.09262	0.127789	0.577959	HN1	hematological and neurological expressed 1
NM_001006426.1	13.75	14.2052	12.8629	17.1159	15.8804	15.1883	721.158	639.697	802.62	1.25469	0.327328	0.218869	NUP85	nucleoporin 85kDa
NM_001006427.2	13.7401	9.2838	14.3233	18.727	15.1577	15.4044	1056.26	872.717	1239.81	1.42064	0.506537	0.0511694	ENOX2	ecto-NOX disulfide-thiol exchanger 2
NM_001006428.1	25.427	27.5954	28.8499	29.1689	26.0325	30.5027	848.912	803.128	894.696	1.11401	0.155767	0.511656	CHMP1B	charged multivesicular body protein 1B
NM_001006430.1	31.0858	30.7118	37.7187	31.9903	33.2124	37.7323	959.911	912.097	1007.73	1.10484	0.143843	0.524409	LOC422214	nuclear cap binding protein subunit 2, 20kDa
NM_001006431.1	14.2167	9.62263	14.017	12.8836	10.082	9.65992	889.202	922.752	855.652	0.927283	-0.108918	0.615391	PLS3	plastin 3
NM_001006432.1	5.57564	3.82064	4.54178	3.82717	3.88749	3.65502	229.301	244.192	214.411	0.878044	-0.187634	0.574403	ARHGEF6	Rac/Cdc42 guanine nucleotide exchange factor (GEF) 6
NM_001006433.2	6.69005	6.19309	8.38067	7.88046	6.39288	6.34067	259.463	255.017	263.908	1.03487	0.0494429	0.899952	CSTF2	cleavage stimulation factor, 3' pre-RNA, subunit 2, 64kDa
NM_001006434.2	7.21149	7.13796	7.17456	7.82995	6.77433	5.76972	188.119	187.418	188.82	1.00748	0.0107496	1	APOOL	apolipoprotein O-like
NM_001006435.1	16.022	14.4372	19.583	12.74	13.0565	12.638	879.308	964.879	793.737	0.822629	-0.281687	0.284526	MAGT1	magnesium transporter 1
NM_001006436.1	10.2802	7.6142	13.5931	8.97401	8.30214	9.7248	303.081	315.293	290.869	0.922533	-0.116328	0.739518	NXT2	nuclear transport factor 2-like export factor 2
NM_001006437.1	9.40216	9.02559	9.82794	9.94915	8.42686	9.49304	406.429	396.078	416.779	1.05227	0.0734991	0.794879	NKAP	NFKB activating protein
NM_001006438.1	6.57565	6.7026	6.93164	7.87085	10.7211	9.47872	323.248	260.495	386.001	1.4818	0.567348	0.0661432	MSMO1	methylsterol monooxygenase 1
NM_001006440.1	35.593	33.5771	36.9372	38.076	34.4315	30.4597	1937.32	1904	1970.63	1.035	0.049628	0.861079	ABCE1	ATP-binding cassette, sub-family E (OABP), member 1
NM_001006441.1	11.9117	11.8511	9.56013	10.6348	12.1525	10.2445	178.527	173.932	183.122	1.05284	0.0742851	0.846895	PGRMC2	progesterone receptor membrane component 2
NM_001006442.1	195.099	160.149	245.317	236.149	290.713	243.609	5733.57	4821.09	6646.04	1.37853	0.463135	0.0383863	OSTC	oligosaccharyltransferase complex subunit
NM_001006443.1	2282.47	2367.18	2362.97	1676.34	1695.09	1530.96	74511.4	85445.8	63577	0.744063	-0.426504	0.0526398	SLC25A4	solute carrier family 25 (mitochondrial carrier; adenine nucleotide translocator), member 4
NM_001006444.1	1.19801	1.52326	1.64792	1.70943	1.39346	1.19163	59.696	58.5049	60.8872	1.04072	0.0575815	0.93874	DCTD	dCMP deaminase
NM_001006445.1	11.3754	6.8701	9.21575	9.71636	8.17657	6.22709	483.947	497.296	470.598	0.946314	-0.0796098	0.686846	AGA	aspartylglucosaminidase
NM_001006446.1	5.6516	4.97585	5.31296	3.3855	2.95303	2.3873	149.609	189.011	110.207	0.58307	-0.77826	0.0486665	FBXO8	F-box protein 8
NM_001006447.1	95.8781	113.043	97.0297	115.501	114.657	107.692	4114.01	3791.19	4436.84	1.1703	0.226881	0.301979	COPS4	COP9 constitutive photomorphogenic homolog subunit 4 (Arabidopsis)
NM_001006448.1	23.8216	24.6004	25.4189	25.318	25.9673	26.6797	2168.56	2041.24	2295.89	1.12475	0.169607	0.441125	POLR2B	polymerase (RNA) II (DNA directed) polypeptide B, 140kDa
NM_001006449.1	20.0996	21.9649	22.5698	21.6739	21.7812	25.2708	1086.14	1019.18	1153.09	1.13139	0.178099	0.428662	SRP72	signal recognition particle 72kDa
NM_001006450.1	5.43235	5.87748	5.42949	6.02004	5.26568	6.67931	219.568	204.953	234.182	1.14262	0.19234	0.553835	ERI1	exoribonuclease 1
NM_001006451.1	2.71741	1.92913	2.20308	2.36983	2.52035	1.78135	108.004	105.677	110.331	1.04404	0.0621703	0.940252	DCK	deoxycytidine kinase
NM_001006452.1	33.6053	29.6405	44.8044	29.9325	33.8394	27.5962	1119.41	1174.1	1064.72	0.906837	-0.141084	0.571504	RPL7L1	ribosomal protein L7-like 1
NM_001006453.1	28.2835	21.7395	19.7936	17.2679	18.9455	18.1402	939.13	1023.62	854.639	0.834918	-0.260294	0.305363	ASAH1	N-acylsphingosine amidohydrolase (acid ceramidase) 1
NM_001006454.1	38.7782	36.4181	37.3245	37.9828	38.5042	39.0783	2215.06	2113.34	2316.78	1.09627	0.132597	0.553826	CNOT7	CCR4-NOT transcription complex, subunit 7
NM_001006456.1	6.62049	4.90329	6.96451	6.51037	7.15883	6.26696	565.295	523.501	607.088	1.15967	0.213714	0.453676	RFC1	replication factor C (activator 1) 1, 145kDa
NM_001006457.1	3.48933	1.27615	1.06843	0.854977	0.675485	0.521359	68.3758	99.0455	37.7062	0.380695	-1.39329	0.0664361	PPARGC1A	peroxisome proliferator-activated receptor gamma, coactivator 1 alpha
NM_001006458.1	39.3824	34.7074	37.355	35.5376	36.2596	33.7034	1381.24	1372.89	1389.59	1.01216	0.0174434	0.947219	GRPEL1	GrpE-like 1, mitochondrial (E. coli)
NM_001006459.1	1.20778	1.12013	1.2122	0.707392	1.13204	1.54484	55.0867	54.2379	55.9355	1.0313	0.0444632	0.886771	GRK4	G protein-coupled receptor kinase 4
NM_001006460.1	11.3523	13.3945	12.7869	10.5313	11.9742	12.289	546.947	551.178	542.717	0.98465	-0.0223173	0.999878	MXD4	MAX dimerization protein 4
NM_001006461.2	12.9377	9.81908	13.5654	8.94493	10.3109	9.39849	614.62	664.942	564.297	0.848641	-0.236773	0.39001	LETM1	leucine zipper-EF-hand containing transmembrane protein 1
NM_001006462.1	122.399	113.618	110.811	110.115	99.4561	104.253	6482.84	6597.68	6368.01	0.965189	-0.051117	0.824897	IMMT	inner membrane protein, mitochondrial
NM_001006463.1	13.4044	12.0186	14.122	10.178	10.2166	13.1254	659.4	691.451	627.35	0.907296	-0.140355	0.662433	RMND5A	required for meiotic nuclear division 5 homolog A (S. cerevisiae)
NM_001006464.2	57.7682	57.5182	85.7174	72.3887	72.5476	75.6502	768.473	707.102	829.843	1.17358	0.23092	0.355543	C5H11ORF10	chromosome 5 open reading frame, human C11orf10
NM_001006465.1	5.01664	3.90231	5.08884	4.34927	4.79259	5.62925	281.874	264	299.748	1.13541	0.183209	0.546274	NADSYN1	NAD synthetase 1
NM_001006466.1	41.0972	38.8305	37.0821	33.6997	31.2405	27.876	1757.42	1904.72	1610.12	0.845331	-0.242412	0.296691	RRAS2	related RAS viral (r-ras) oncogene homolog 2
NM_001006467.1	18.5724	14.8154	17.119	16.8249	13.7697	15.7306	1214.89	1225.27	1204.51	0.983056	-0.024654	0.913429	COPB1	coatomer protein complex, subunit beta 1
NM_001006468.1	14.9188	12.3693	14.0914	10.9091	10.5231	9.82424	558.857	617.743	499.972	0.809353	-0.305159	0.26593	NUCB2	nucleobindin 2
NM_001006469.2	126.864	162.451	125.608	153.313	174.694	174.244	8036.74	7049.06	9024.43	1.28023	0.356405	0.0902196	NAP1L4	nucleosome assembly protein 1-like 4
NM_001006470.1	5.42136	5.82309	5.22872	5.67833	5.91461	5.97207	282.567	264.887	300.246	1.13349	0.180768	0.559217	TSSC4	tumor suppressing subtransferable candidate 4
NM_001006471.1	23.0559	11.914	15.614	12.6035	14.6558	10.5462	962.888	1063.67	862.101	0.810493	-0.303129	0.222942	TOLLIP	toll interacting protein
NM_001006472.1	27.9155	21.5561	20.8193	15.1322	17.6645	22.3484	1518.27	1648.03	1388.51	0.842523	-0.247211	0.350014	CD151	CD151 molecule (Raph blood group)
NM_001006473.1	32.4436	54.067	34.2917	39.2455	42.1216	31.2115	1925.31	1948.45	1902.17	0.976246	-0.0346832	0.941128	RNH1	ribonuclease/angiogenin inhibitor 1
NM_001006474.1	44.1091	42.0162	42.2105	39.9724	43.0805	40.8555	2645.38	2605.94	2684.82	1.03027	0.0430247	0.834299	API5	apoptosis inhibitor 5
NM_001006475.1	140.762	139.415	155.188	175.304	166.746	149.23	2794.97	2537.66	3052.28	1.20279	0.26639	0.254296	ERH	enhancer of rudimentary homolog (Drosophila)
NM_001006476.2	54.0177	38.302	51.6858	54.8949	47.6195	47.9798	2505.63	2359.59	2651.68	1.12379	0.168372	0.498787	SRSF5A	serine/arginine-rich splicing factor 5a
NM_001006477.1	48.0077	53.6721	56.6581	51.6392	50.5648	53.2946	1733.01	1695.29	1770.73	1.0445	0.0628154	0.748893	EIF2S1	eukaryotic translation initiation factor 2, subunit 1 alpha, 35kDa
NM_001006478.2	18.911	18.8967	22.2356	23.2919	17.1294	22.2823	551.37	521.818	580.922	1.11327	0.154798	0.559641	SRP14	signal recognition particle 14kDa (homologous Alu RNA binding protein)
NM_001006479.2	1.60122	2.3652	2.8959	1.18151	2.27938	1.00843	167.711	198.429	136.992	0.690382	-0.534534	0.241818	ARHGAP11A	Rho GTPase activating protein 11A
NM_001006480.1	6.86331	6.64469	7.19363	7.12712	7.21793	6.10693	284.069	276.708	291.43	1.05321	0.0747896	0.831967	ZNF410	zinc finger protein 410
NM_001006481.1	48.8558	46.9368	46.136	49.6082	50.2484	49.3613	1523.91	1436.83	1610.99	1.12121	0.165061	0.482995	EIF2B2	eukaryotic translation initiation factor 2B, subunit 2 beta, 39kDa
NM_001006482.1	101.226	79.5426	77.6683	71.1031	82.9237	87.3629	4071.36	4066.98	4075.75	1.00216	0.00311008	0.958691	TMED10	transmembrane emp24-like trafficking protein 10 (yeast)
NM_001006483.2	1.89669	1.77227	2.4821	1.5938	1.57445	1.48209	95.4418	105.473	85.4107	0.809788	-0.304384	0.531479	SPTLC2	serine palmitoyltransferase, long chain base subunit 2
NM_001006484.1	2.54899	2.21363	2.91639	2.998	2.68045	2.21839	203.433	193.755	213.111	1.0999	0.137372	0.737632	TTC7B	tetratricopeptide repeat domain 7B
NM_001006486.1	24.1931	22.1853	24.2073	35.406	30.2434	28.1313	1201.41	993.791	1409.04	1.41784	0.503693	0.0465734	SETD3	SET domain containing 3
NM_001006487.1	8.56972	7.05745	9.59575	10.3159	12.2447	8.26016	415.958	360.173	471.742	1.30976	0.389307	0.206398	EVL	Enah/Vasp-like
NM_001006488.1	280.327	223.189	244.842	215.598	231.786	268.939	10492.2	10351.3	10633.1	1.02722	0.0387498	0.815966	EIF5	eukaryotic translation initiation factor 5
NM_001006489.1	3.43196	3.852	14.2925	4.77403	5.12488	3.77244	255.694	303.981	207.406	0.682298	-0.551527	0.525606	XRCC3	X-ray repair complementing defective repair in Chinese hamster cells 3
NM_001006490.2	9.01634	6.3824	9.27622	7.79879	7.85607	8.11394	313.413	307.833	318.994	1.03626	0.0513791	0.874746	NUDT14	nudix (nucleoside diphosphate linked moiety X)-type motif 14
NM_001006491.1	107.369	140.179	127.428	115.479	163.063	151.75	3000.59	2707.6	3293.58	1.21642	0.282642	0.189562	PSMA3	proteasome (prosome, macropain) subunit, alpha type, 3
NM_001006492.1	26.9129	28.2766	33.6335	26.59	24.5866	33.525	924.258	916.42	932.097	1.01711	0.0244697	0.840832	ACTR10	actin-related protein 10 homolog (S. cerevisiae)
NM_001006493.1	2.36314	2.16565	2.86781	2.55144	3.91854	3.01685	113.995	95.9513	132.038	1.3761	0.460581	0.291963	POLE2	polymerase (DNA directed), epsilon 2, accessory subunit
NM_001006494.1	97.5868	95.3179	108.965	101.71	106.74	99.6559	3605.64	3451.45	3759.84	1.08935	0.123471	0.573334	PSMC6	proteasome (prosome, macropain) 26S subunit, ATPase, 6
NM_001006495.1	57.5713	31.9268	52.0997	42.6879	53.4035	43.554	3685.98	3562.92	3809.05	1.06908	0.0963684	0.713142	NCOA4	nuclear receptor coactivator 4
NM_001006496.1	9.93263	13.1605	12.5935	11.5909	12.5	12.4237	792.95	761.09	824.811	1.08372	0.115997	0.603539	TUBGCP2	tubulin, gamma complex associated protein 2
NM_001006498.1	9.17438	6.81874	7.37315	7.15257	6.42276	7.21789	453.106	463.388	442.823	0.955621	-0.0654891	0.819177	SUPV3L1	suppressor of var1, 3-like 1 (S. cerevisiae)
NM_001006499.1	6.97969	3.9955	5.66223	5.31254	6.82758	6.32224	252.727	229.536	275.918	1.20207	0.265521	0.440983	TSPAN15	tetraspanin 15
NM_001006500.1	4.90269	2.83623	4.3744	3.58346	3.16348	3.0002	346.62	370.863	322.377	0.86926	-0.20214	0.475851	POLR3A	polymerase (RNA) III (DNA directed) polypeptide A, 155kDa
NM_001006501.1	10.8256	12.5971	14.4052	14.7284	11.9056	9.22611	592.922	591.16	594.683	1.00596	0.00857219	0.984879	ADK	adenosine kinase
NM_001006502.1	120.796	130.964	129.34	172.737	128.244	135.888	2302.92	2077.64	2528.2	1.21686	0.283164	0.231835	NDUFB8	NADH dehydrogenase (ubiquinone) 1 beta subcomplex, 8, 19kDa
NM_001006503.1	11.4072	11.8512	15.2942	13.2655	16.1156	15.7914	367.731	326.582	408.881	1.252	0.324234	0.26286	CUTC	cutC copper transporter homolog (E. coli)
NM_001006504.1	4.28402	2.2256	2.22619	2.58039	2.75573	2.44978	180.039	183.122	176.955	0.96632	-0.0494275	0.849384	NHLRC2	NHL repeat containing 2
NM_001006506.1	19.1542	18.6098	23.3893	17.7685	25.8082	18.2079	672.382	646.46	698.303	1.0802	0.111292	0.669687	BUB3	budding uninhibited by benzimidazoles 3 homolog (yeast)
NM_001006507.1	25.0654	14.2557	17.4939	13.7885	14.2265	13.8002	1219.08	1357.63	1080.54	0.795903	-0.329336	0.166105	PPP2R2D	protein phosphatase 2, regulatory subunit B, delta
NM_001006508.1	16.7288	9.3997	9.49874	13.6343	7.37179	16.4237	860.399	806.016	914.781	1.13494	0.182619	0.643249	PMS1	PMS1 postmeiotic segregation increased 1 (S. cerevisiae)
NM_001006509.1	8.30147	9.44356	10.7102	13.3016	5.9759	5.81901	465.547	481.795	449.299	0.932552	-0.100744	0.747763	ASNSD1	asparagine synthetase domain containing 1
NM_001006510.1	130.544	140.946	132.649	134.992	125.44	164.789	9905.51	9348.59	10462.4	1.11915	0.162398	0.400207	ZC3H15	zinc finger CCCH-type containing 15
NM_001006511.2	120.222	107.052	152.968	105.072	75.0105	65.5159	4128.48	4885.54	3371.42	0.690081	-0.535163	0.014404	ACADL	acyl-CoA dehydrogenase, long chain
NM_001006512.1	112.733	142.357	117.517	109.487	93.2962	117.568	2263.3	2370.85	2155.75	0.909272	-0.137216	0.62258	UBE2F	ubiquitin-conjugating enzyme E2F (putative)
NM_001006513.1	5.04876	5.35422	6.12021	4.90288	3.44339	4.78768	248.588	269.299	227.878	0.846189	-0.240949	0.505244	SLC19A1	solute carrier family 19 (folate transporter), member 1
NM_001006514.2	1.26268	1.25804	0.990156	3.24172	3.12903	2.86294	152.145	80.1589	224.132	2.79609	1.48341	0.000287565	LSS	lanosterol synthase (2,3-oxidosqualene-lanosterol cyclase)
NM_001006515.1	2.92845	3.33883	2.86327	3.50794	3.49356	3.38467	246.231	223.073	269.389	1.20763	0.272175	0.412528	GTF3C3	general transcription factor IIIC, polypeptide 3, 102kDa
NM_001006516.1	90.1521	93.1173	86.2945	79.8733	93.1581	86.7465	3400.96	3356.91	3445.01	1.02624	0.0373751	0.832985	BZW1	basic leucine zipper and W2 domains 1
NM_001006518.1	156.533	136	145.72	115.386	102.792	108.265	8039.64	8951.22	7128.06	0.796323	-0.328574	0.139716	NDUFS1	NADH dehydrogenase (ubiquinone) Fe-S protein 1, 75kDa (NADH-coenzyme Q reductase)
NM_001006519.1	19.1045	11.8989	17.0581	12.2849	12.105	10.5165	810.481	908.516	712.447	0.784187	-0.35073	0.159047	DYNC1I2	dynein, cytoplasmic 1, intermediate chain 2
NM_001006520.1	5.65803	4.67925	6.00168	5.11294	5.02837	4.73244	215.246	217.951	212.541	0.975178	-0.0362631	0.917069	BCS1L	BCS1-like (S. cerevisiae)
NM_001006521.1	52.4596	46.3012	56.1408	42.7613	40.985	44.6366	2604.87	2760.78	2448.97	0.887059	-0.172898	0.476634	RQCD1	RCD1 required for cell differentiation1 homolog (S. pombe)
NM_001006522.1	10.5407	10.4659	9.65679	9.05179	9.25971	9.09216	368.719	377.854	359.583	0.951643	-0.0715069	0.833539	PECR	peroxisomal trans-2-enoyl-CoA reductase
NM_001006523.1	8.86992	10.588	10.246	9.368	9.14967	8.89554	659.933	667.104	652.762	0.978501	-0.0313543	0.939857	ERCC3	excision repair cross-complementing rodent repair deficiency, complementation group 3
NM_001006524.2	228.713	192.258	175.572	174.587	199.704	150.578	14952.9	15407.9	14497.8	0.940934	-0.0878339	0.651818	BIN1	bridging integrator 1
NM_001006525.1	5.40881	4.24322	8.71184	8.98855	9.8901	4.48978	266.323	225.037	307.608	1.36692	0.450931	0.345303	EAF2	ELL associated factor 2
NM_001006526.1	20.619	17.8389	16.3712	20.5209	20.3767	19.6148	588.705	540.489	636.921	1.17842	0.236849	0.396382	SEC22A	SEC22 vesicle trafficking protein homolog A (S. cerevisiae)
NM_001006527.1	4.00004	3.72973	3.63778	3.50214	3.91251	3.14444	350.322	351.838	348.806	0.991381	-0.0124878	0.960684	MCM6	minichromosome maintenance complex component 6
NM_001006528.2	64.7157	61.7798	72.242	75.1479	74.2577	64.606	3234.68	3009.64	3459.72	1.14955	0.201064	0.388999	DARS	aspartyl-tRNA synthetase
NM_001006529.1	10.3459	7.87651	9.24071	7.70423	8.48211	7.54196	737.008	764.524	709.493	0.928018	-0.107775	0.672593	PKP4	plakophilin 4
NM_001006530.1	25.7415	27.8024	26.8644	31.893	28.6785	33.4914	1059.02	943.873	1174.16	1.24398	0.314964	0.191461	UCHL5	ubiquitin carboxyl-terminal hydrolase L5
NM_001006531.1	6.88895	4.94396	5.83848	6.62481	6.29365	7.39966	404.105	361.352	446.858	1.23663	0.306409	0.300309	STX6	syntaxin 6
NM_001006532.1	2.40591	1.60235	2.60308	2.16794	1.2209	1.34132	152.796	172.605	132.987	0.770468	-0.376193	0.309277	RALGPS2	Ral GEF with PH domain and SH3 binding motif 2
NM_001006533.2	16.8895	15.0051	17.058	17.3693	15.7019	12.5307	849.61	851.993	847.227	0.994405	-0.00809443	0.926223	ZNF326	zinc finger protein 326
NM_001006534.1	77.6462	115.914	83.361	88.6711	105.423	99.901	3641.63	3438.43	3844.82	1.11819	0.161165	0.481721	SH3GLB1	SH3-domain GRB2-like endophilin B1
NM_001006535.1	22.6726	15.4425	20.0075	16.5831	17.066	15.5104	946.987	991.215	902.758	0.91076	-0.134857	0.570953	FUBP1	far upstream element (FUSE) binding protein 1
NM_001006536.1	1.35112	1.0005	1.77324	1.69378	1.62991	1.05215	53.7064	50.259	57.1538	1.13718	0.185467	0.805394	CDC20	cell division cycle 20 homolog (S. cerevisiae)
NM_001006537.1	13.6426	12.0578	10.7364	7.32554	7.4215	11.1019	793.709	902.708	684.71	0.758506	-0.398768	0.160584	IPO13	importin 13
NM_001006538.1	2.20134	1.79387	1.85052	1.84378	2.18305	2.77285	88.7338	78.8046	98.6629	1.25199	0.324228	0.481817	DPH2	DPH2 homolog (S. cerevisiae)
NM_001006539.2	12.7252	12.4377	13.8453	15.8945	12.1414	15.2541	475.867	435.873	515.861	1.18351	0.243074	0.385936	AKR1A1	aldo-keto reductase family 1, member A1 (aldehyde reductase)
NM_001006540.1	114.691	138.338	101.929	134.827	130.947	113.446	5142.33	4829.6	5455.06	1.12951	0.175691	0.432143	RNF11	ring finger protein 11
NM_001006541.1	173.6	123.955	134.784	139.463	152.969	139.391	6048.75	5832.88	6264.62	1.07402	0.103018	0.668205	TMEM59	transmembrane protein 59
NM_001006543.1	25.2459	24.8207	29.4304	35.6641	24.4554	25.802	1189.73	1106.36	1273.09	1.1507	0.202515	0.439631	FARSB	phenylalanyl-tRNA synthetase, beta subunit
NM_001006544.1	6.92094	4.21096	7.67886	6.43428	6.72241	6.55753	247.728	232.187	263.269	1.13387	0.181253	0.606856	C9H21ORF2	chromosome 9 open reading frame, human C21orf2
NM_001006545.1	0.654732	0.667908	0.721214	0.768178	0.650854	1.08267	39.2962	34.0266	44.5659	1.30974	0.389277	0.552479	TBCCD1	TBCC domain containing 1
NM_001006546.2	2.96715	5.14449	4.93522	3.98883	3.94597	5.27111	155.974	151.097	160.85	1.06455	0.0902414	0.736815	CCDC61	coiled-coil domain containing 61
NM_001006547.1	81.8299	74.5671	68.9228	75.0546	71.2155	78.1374	4209.16	4080.59	4337.73	1.06302	0.0881626	0.677894	BDH1	3-hydroxybutyrate dehydrogenase, type 1
NM_001006548.1	5.80306	5.69838	5.57291	5.17275	5.26321	5.414	401.37	403.419	399.32	0.98984	-0.0147327	0.987734	ACAP2	ArfGAP with coiled-coil, ankyrin repeat and PH domains 2
NM_001006549.1	5.13778	4.31689	6.18949	5.08489	5.11117	5.56744	278.304	267.49	289.117	1.08085	0.112172	0.71373	LSG1	large subunit GTPase 1 homolog (S. cerevisiae)
NM_001006550.2	5.97535	9.46823	4.71359	2.97922	7.14954	5.41913	172.65	190.628	154.672	0.811381	-0.301549	0.625764	RFC4	replication factor C (activator 1) 4, 37kDa
NM_001006551.1	14.2309	10.5556	14.9318	16.2801	9.85133	8.61827	1021.32	1054.34	988.307	0.93737	-0.0933095	0.65119	MCCC1	methylcrotonoyl-CoA carboxylase 1 (alpha)
NM_001006552.1	5.39606	5.35037	6.04795	6.34687	4.49989	5.45446	355.754	349.851	361.656	1.03374	0.0478797	0.8768	TTC14	tetratricopeptide repeat domain 14
NM_001006553.1	314.743	346.055	338.098	282.7	288.341	346.969	5041.3	5098.34	4984.26	0.977624	-0.032648	0.970378	NDUFB5	NADH dehydrogenase (ubiquinone) 1 beta subcomplex, 5, 16kDa
NM_001006554.1	28.5617	24.6147	22.677	20.4144	23.4806	20.1778	673.755	707.92	639.589	0.903476	-0.146442	0.582355	PDCD10	programmed cell death 10
NM_001006556.1	5.91207	4.26921	6.01889	4.43887	4.6036	3.94855	289.702	311.045	268.359	0.862765	-0.21296	0.495169	GMPS	guanine monphosphate synthetase
NM_001006557.3	61.3094	62.1803	47.9468	48.4714	47.695	48.7694	1744.38	1837.33	1651.43	0.898825	-0.153888	0.537867	SELT	selenoprotein T
NM_001006558.1	210.858	223.025	200.14	219.152	218.487	231.24	8482.42	7995.51	8969.33	1.1218	0.16581	0.42414	GYG1	glycogenin 1
NM_001006559.1	55.5638	51.1583	51.2743	48.5647	45.806	42.4488	1378.5	1432.95	1324.04	0.923994	-0.114044	0.628793	LAMTOR3	late endosomal/lysosomal adaptor, MAPK and MTOR activator 3
NM_001006560.1	31.233	37.3159	32.701	31.6675	32.1883	31.7581	2040.66	2039.67	2041.65	1.00097	0.00139801	0.952619	HP1BP3	heterochromatin protein 1, binding protein 3
NM_001006561.1	66.3389	61.0775	61.6155	57.0069	65.1466	59.6011	1238.24	1221.45	1255.03	1.02749	0.0391234	0.859308	SSR2	signal sequence receptor, beta (translocon-associated protein beta)
NM_001006562.1	199.308	255.135	229.417	279.43	235.992	237.89	13153.4	12152.6	14154.1	1.16469	0.21995	0.305068	ABCF2	ATP-binding cassette, sub-family F (GCN20), member 2
NM_001006564.2	31.7582	30.1096	30.8918	30.5866	28.4478	28.831	2482.25	2469.45	2495.05	1.01037	0.0148772	0.942345	ANP32E	acidic (leucine-rich) nuclear phosphoprotein 32 family, member E
NM_001006565.1	8.94959	10.0749	11.5854	12.2309	10.156	11.2996	449.378	414.221	484.534	1.16975	0.226199	0.420769	ANKRA2	ankyrin repeat, family A (RFXANK-like), 2
NM_001006566.1	21.1096	15.4016	20.9501	13.9874	17.3608	16.2639	615.485	650.609	580.36	0.892026	-0.164842	0.559711	QDPR	quinoid dihydropteridine reductase
NM_001006567.1	76.1674	75.3617	92.7062	103.324	64.4148	87.8412	3860.17	3650.23	4070.11	1.11503	0.157081	0.484977	OAT	ornithine aminotransferase
NM_001006568.1	73.5206	64.9368	66.3493	74.8321	64.0173	66.9547	5089.67	4909.94	5269.41	1.07321	0.101934	0.661703	DDX19B	DEAD (Asp-Glu-Ala-Asp) box polypeptide 19B
NM_001006570.1	13.061	10.5607	12.0295	10.8437	12.8617	10.5157	496.228	488.991	503.466	1.0296	0.0420864	0.897185	GOLGA7	golgin A7
NM_001006571.2	42.4296	58.1306	51.6709	38.0808	32.742	35.3418	1724.65	1986.29	1463.02	0.736558	-0.441128	0.0753777	ACAA2	acetyl-CoA acyltransferase 2
NM_001006572.1	17.0979	12.2747	14.4423	12.0457	13.11	10.8661	612.815	650.681	574.949	0.883611	-0.178516	0.48718	GLYR1	glyoxylate reductase 1 homolog (Arabidopsis)
NM_001006573.1	2.19496	2.29817	2.25522	1.65396	1.41765	1.98467	110.963	123.462	98.4639	0.797523	-0.326402	0.504589	LOC427001	exonuclease NEF-sp
NM_001006574.1	6.4483	6.77788	5.96713	5.91754	5.7414	6.33596	280.493	280.831	280.156	0.997595	-0.00347341	0.980815	FAM172A	family with sequence similarity 172, member A
NM_001006575.1	19.8245	18.6185	19.7252	17.3569	15.9626	17.3087	781.457	810.149	752.765	0.929169	-0.105987	0.705104	PHAX	phosphorylated adaptor for RNA export
NM_001006577.2	2.69654	4.68494	4.43537	3.91786	3.01944	3.02468	123.711	131.224	116.199	0.885502	-0.175433	0.708036	CZH5ORF44	chromosome Z open reading frame, human C5orf44, transcript variant 2
NM_001006578.2	132.789	102.362	105.505	97.5054	99.9672	76.9808	13344.9	14322	12367.9	0.863556	-0.211638	0.297515	OXCT1	3-oxoacid CoA transferase 1
NM_001006579.1	70.6694	84.1887	83.5843	83.1212	77.1444	93.9314	1898.31	1781.12	2015.5	1.13159	0.178355	0.39736	NSA2	NSA2 ribosome biogenesis homolog (S. cerevisiae)
NM_001006581.2	9.07512	9.35988	9.83741	9.78358	9.69621	10.2689	466.384	439.838	492.929	1.12071	0.164407	0.543666	RIOK2	RIO kinase 2 (yeast)
NM_001006582.1	6.68093	5.65735	6.67856	5.69422	4.14555	4.51854	394.1	435.874	352.326	0.808321	-0.307	0.292519	TMEM175	transmembrane protein 175
NM_001006583.1	47.7602	53.9817	49.8813	64.2394	55.2562	63.3934	827.593	725.852	929.333	1.28033	0.35652	0.157854	MRPL50	mitochondrial ribosomal protein L50
NM_001006584.2	1.6008	1.9524	2.18576	1.73195	2.38878	1.80111	64.6599	61.6424	67.6774	1.0979	0.134751	0.799531	DHFR	dihydrofolate reductase
NM_001006585.1	25.0072	25.7723	26.3247	21.4656	26.287	31.4232	691.621	660.353	722.889	1.0947	0.130537	0.54827	CZH9ORF80	chromosome Z open reading frame, human C9orf80
NM_001006586.1	14.5141	12.1795	13.234	14.0622	11.3779	11.4841	523.962	526.642	521.281	0.989821	-0.0147611	0.93151	AP3S1	adaptor-related protein complex 3, sigma 1 subunit
NM_001006588.1	13.6335	10.0396	10.5675	9.53602	9.18353	9.49609	752.247	798.053	706.441	0.885206	-0.175915	0.496163	HYOU1	hypoxia up-regulated 1
NM_001006685.1	570.62	290.934	417.858	250.367	275.372	318.106	18270.9	21289.3	15252.4	0.716433	-0.481096	0.0697483	HSPA2	heat shock 70kDa protein 2
NM_001007081.1	8.42698	4.8101	4.74289	3.08174	1.9464	2.02214	130.102	182.923	77.2813	0.42248	-1.24305	0.00279064	ESRRG	estrogen-related receptor gamma
NM_001007086.1	11.8519	11.1931	11.2828	11.4626	12.3844	10.7664	353.292	340.099	366.485	1.07758	0.107798	0.730149	CAV2	caveolin 2
NM_001007473.1	98.7204	93.6246	111.056	101.007	119.067	100.747	1403.57	1317.66	1489.47	1.13039	0.176824	0.458936	DAD1	defender against cell death 1
NM_001007477.3	2.49117	2.92688	2.90082	9.97274	5.55349	16.1039	116.025	46.0943	185.955	4.03422	2.01229	0.00449646	LOC396531	parvalbumin
NM_001007479.1	584.59	551.983	593.346	655.288	681.961	775.437	20521.2	17808	23234.3	1.30471	0.38373	0.069257	RPL4	ribosomal protein L4
NM_001007485.1	37.9276	39.0086	34.3473	36.0295	39.8287	34.8538	811.102	788.117	834.087	1.05833	0.0817879	0.74484	USF1	upstream transcription factor 1
NM_001007490.1	32.0929	29.6081	30.4839	28.6761	29.6055	34.6497	1370.66	1319.59	1421.72	1.07739	0.107546	0.61235	AIFM1	apoptosis-inducing factor, mitochondrion-associated, 1
NM_001007822.1	53.7227	37.0606	30.359	33.5436	39.1529	36.3163	3842.08	3905.03	3779.13	0.967762	-0.0472762	0.813096	BIRC2	baculoviral IAP repeat containing 2
NM_001007823.1	1041.93	876.067	1116.83	970.28	1153.48	1133.58	25356	23570.1	27142	1.15154	0.203569	0.32984	RPSA	ribosomal protein SA
NM_001007824.1	18.4053	16.2668	21.9216	16.4494	17.6684	17.5514	624.032	630.938	617.126	0.978108	-0.0319339	0.933408	ACTG1	Actin, gamma 1
NM_001007825.1	12.4286	10.9763	12.1128	11.2576	12.3116	10.6091	651.875	642.372	661.377	1.02959	0.0420646	0.884121	PLDN	pallidin homolog (mouse)
NM_001007826.1	8.06357	7.02142	6.79312	8.67095	9.91112	7.00072	442.235	393.09	491.38	1.25004	0.321977	0.293432	ABHD17C	family with sequence similarity 108, member C1
NM_001007828.1	8.22386	6.01252	9.57993	7.5081	6.85854	5.91139	504.085	526.598	481.572	0.914495	-0.128952	0.614921	PTPLAD1	protein tyrosine phosphatase-like A domain containing 1
NM_001007829.1	8.54354	8.619	9.69794	8.1188	11.7367	10.272	395.154	359.432	430.876	1.19877	0.261555	0.353916	SNAPC5	small nuclear RNA activating complex, polypeptide 5, 19kDa
NM_001007830.1	21.7958	19.6732	20.0044	17.7632	15.6902	12.6213	798.785	887.779	709.792	0.799514	-0.322804	0.194226	SLC25A46	solute carrier family 25, member 46
NM_001007831.1	368.31	347.18	336.696	476.613	370.424	355.189	33832.7	30524.7	37140.8	1.21674	0.283026	0.216857	PHKB	phosphorylase kinase, beta
NM_001007832.1	135.196	113.6	128.885	138.122	125.839	129.985	4510.62	4262.31	4758.92	1.11651	0.158998	0.486815	PAIP2	poly(A) binding protein interacting protein 2
NM_001007833.2	10.9907	10.1903	10.5814	13.3879	14.9641	12.209	454.085	384.419	523.75	1.36245	0.4462	0.128582	NUBP2	nucleotide binding protein 2
NM_001007834.1	5.52992	1.01968	0.859818	0.792454	1.1859	0.557825	114.867	166.222	63.5124	0.382094	-1.388	0.268573	SYNGR3	synaptogyrin 3
NM_001007836.1	9.62015	8.30194	10.7307	7.23267	8.13932	9.18467	607.228	632.826	581.63	0.9191	-0.121707	0.707763	C15H22ORF25	chromosome 15 open reading frame, human C22orf25
NM_001007837.1	17.6794	17.7303	19.1593	20.0006	20.6475	20.9506	935.507	849.055	1021.96	1.20364	0.267406	0.278363	VPS29	vacuolar protein sorting 29 homolog (S. cerevisiae)
NM_001007838.1	70.1658	63.5108	78.3556	81.5503	84.7268	68.5794	2683.79	2457.26	2910.33	1.18438	0.244132	0.305996	SNRPD3	small nuclear ribonucleoprotein D3 polypeptide 18kDa
NM_001007839.1	171.851	108.316	92.9569	60.9284	43.77	111.211	4098.84	5046.18	3151.5	0.624531	-0.679154	0.140315	YWHAH	tyrosine 3-monooxygenase/tryptophan 5-monooxygenase activation protein, eta polypeptide
NM_001007840.1	10.9625	8.26803	9.67751	9.32967	10.4971	9.61746	569.328	543.553	595.104	1.09484	0.130719	0.644941	RNF185	ring finger protein 185
NM_001007841.1	48.657	51.8644	51.1583	54.8255	52.6665	59.2538	3610.09	3327.82	3892.37	1.16965	0.226072	0.29125	C15H12ORF49	chromosome 15 open reading frame, human C12orf49
NM_001007842.1	12.5749	12.2647	12.3827	14.497	13.4441	15.2919	1019.91	911.211	1128.61	1.23858	0.308685	0.207362	FBXW2	F-box and WD repeat domain containing 2
NM_001007843.1	25.7135	27.3156	26.5917	29.3617	28.3614	34.5107	1560.63	1397.87	1723.39	1.23287	0.302017	0.181993	URM1	ubiquitin related modifier 1
NM_001007844.1	12.5756	9.60729	11.6095	10.4147	10.9298	10.3577	638.728	636.199	641.258	1.00795	0.0114268	0.976432	WDR45L	WDR45-like
NM_001007845.1	31.3022	23.6156	25.3036	21.4486	24.1682	20.9608	1954.72	2067.13	1842.32	0.891245	-0.166106	0.466493	PRKAR1A	protein kinase, cAMP-dependent, regulatory, type I, alpha (tissue specific extinguisher 1)
NM_001007846.1	13.9735	7.88471	13.0152	8.97047	7.91572	7.48562	342.737	390.25	295.224	0.7565	-0.402588	0.174959	CRK	v-crk sarcoma virus CT10 oncogene homolog
NM_001007847.1	26.3856	12.0902	14.4654	13.8912	20.3022	19.8307	1969.17	1864.57	2073.78	1.1122	0.153415	0.669028	YPEL2	yippee-like 2 (Drosophila)
NM_001007848.1	8.09344	5.91883	6.63086	6.56987	6.13338	6.46181	327.35	327.646	327.054	0.998194	-0.0026072	0.985676	CBLL1	Cbl proto-oncogene, E3 ubiquitin protein ligase-like 1
NM_001007849.1	5.89471	6.32612	6.46565	5.20806	6.57045	6.42951	333.597	327.173	340.022	1.03927	0.0555745	0.811546	TSPAN12	tetraspanin 12
NM_001007850.1	10.9031	6.24513	7.39621	6.62089	5.98501	5.82273	409.623	452.135	367.111	0.81195	-0.300537	0.281129	YAF2	YY1 associated factor 2
NM_001007851.1	42.3942	37.4698	46.6612	65.4357	62.5188	50.6056	3917.72	3122.96	4712.48	1.50898	0.593571	0.0108007	RASSF3	Ras association (RalGDS/AF-6) domain family member 3
NM_001007852.1	13.3508	11.7181	12.9184	12.0071	13.4854	11.4815	1344.08	1316.68	1371.47	1.04161	0.0588185	0.816146	RAP1B	RAP1B, member of RAS oncogene family
NM_001007853.1	18.3728	16.0912	19.1639	18.8607	19.8875	17.0831	1033.26	977.437	1089.09	1.11423	0.156048	0.547101	DDX47	DEAD (Asp-Glu-Ala-Asp) box polypeptide 47
NM_001007854.1	98.4611	59.1767	82.3832	67.9701	48.854	47.8278	2906.76	3341.68	2471.83	0.739696	-0.434995	0.0443678	ADIPOR2	adiponectin receptor 2
NM_001007855.1	7.59909	4.62613	5.82921	6.80925	6.58551	5.70337	437.095	408.079	466.111	1.14221	0.191824	0.563894	FGFR1OP2	FGFR1 oncogene partner 2
NM_001007858.1	35.6066	25.5041	26.6031	28.2528	21.2139	24.6832	2572.84	2697.98	2447.69	0.907229	-0.140462	0.512466	GABPA	GA binding protein transcription factor, alpha subunit 60kDa
NM_001007869.1	4.21265	2.01307	3.66251	2.93381	1.82445	2.59508	38.0302	42.1577	33.9026	0.804185	-0.314402	0.65052	SDC4	syndecan 4
NM_001007871.1	7.73511	6.69003	8.40644	8.21874	6.81108	7.70223	588.912	570.173	607.65	1.06573	0.0918412	0.737445	C20H20ORF11	chromosome 20 open reading frame, human C20orf11
NM_001007873.1	4.71825	3.64861	3.66325	3.80174	3.41415	4.19282	229.282	227.293	231.271	1.0175	0.0250318	0.936014	SPATA2	spermatogenesis associated 2
NM_001007875.1	33.2715	29.0186	35.1681	33.2073	34.4993	36.3296	1204.25	1123.91	1284.59	1.14297	0.192785	0.416497	SSU72	SSU72 RNA polymerase II CTD phosphatase homolog (S. cerevisiae)
NM_001007877.1	3.10863	2.60384	2.87538	3.06792	3.19758	3.53816	153.846	138.576	169.115	1.22038	0.287327	0.457236	C22H20ORF30	chromosome 22 open reading frame, human C20orf30
NM_001007884.1	24.5758	22.4076	22.2473	23.9671	23.7026	24.022	1026.07	974.581	1077.55	1.10566	0.144907	0.557544	CCDC43	coiled-coil domain containing 43
NM_001007886.1	20.7519	21.7586	20.2754	23.629	22.7419	20.5439	1563.67	1465.9	1661.43	1.13339	0.180645	0.455758	AP1M1	adaptor-related protein complex 1, mu 1 subunit
NM_001007888.1	22.1726	26.0486	21.3854	27.3053	24.135	32.4826	1669.51	1465.74	1873.29	1.27805	0.353941	0.114372	TCEB1	transcription elongation factor B (SIII), polypeptide 1 (15kDa, elongin C)
NM_001007892.2	2.39296	1.7978	2.8595	2.18574	2.11259	2.05521	733.548	745.045	722.052	0.969138	-0.0452253	0.857823	CDK6	cyclin-dependent kinase 6
NM_001007894.1	1.60675	1.30121	0.879519	0.9356	0.912339	0.897986	81.9553	92.4824	71.4282	0.772344	-0.372685	0.458207	CMTM7	CKLF-like MARVEL transmembrane domain containing 7
NM_001007900.1	20.3158	22.1726	29.4343	21.767	19.2403	17.6094	1151.32	1232.7	1069.94	0.867967	-0.204289	0.41255	YPEL5	yippee-like 5 (Drosophila)
NM_001007905.2	135.126	153.371	151.986	144.653	170.5	155.422	3737.5	3499.86	3975.13	1.1358	0.183703	0.385923	PSMB1	proteasome (prosome, macropain) subunit, beta type, 1
NM_001007913.1	34.5919	33.8459	32.273	33.6212	32.4071	36.2635	3188.62	3061.82	3315.43	1.08283	0.114805	0.582956	KCTD2	potassium channel tetramerisation domain containing 2
NM_001007917.2	30.9088	21.2702	28.535	16.7577	7.86601	15.1723	1196.76	1564.47	829.047	0.529922	-0.916149	0.000235898	MPP1	membrane protein, palmitoylated 1, 55kDa
NM_001007925.1	28.601	30.1808	27.8902	24.6747	30.3384	30.862	2242.41	2182.28	2302.54	1.05511	0.0773901	0.677523	RNF141	ring finger protein 141
NM_001007930.1	29.2924	26.7333	26.7655	20.1191	19.301	18.9345	1360	1552.19	1167.81	0.752364	-0.410497	0.0940803	CHP1	calcineurin-like EF hand protein 1
NM_001007933.1	3.99683	3.64432	4.35204	4.2441	3.36655	3.33665	495.212	501.463	488.962	0.975071	-0.0364211	0.877279	SLC39A9	solute carrier family 39 (zinc transporter), member 9
NM_001007935.1	8.20778	7.31447	7.72563	8.56756	8.36348	6.21084	432.428	419.032	445.825	1.06394	0.0894152	0.808556	BRMS1L	breast cancer metastasis-suppressor 1-like
NM_001007937.1	21.3263	16.0152	18.5034	18.5753	16.1823	18.8574	1388.2	1367.14	1409.26	1.03081	0.0437724	0.859025	LIN52	lin-52 homolog (C. elegans)
NM_001007942.1	15.5023	6.22585	9.12366	8.03639	4.6807	12.5275	166.589	175.982	157.196	0.893248	-0.162867	0.776715	RSFR	leukocyte ribonuclease A-2
NM_001007944.1	27.685	24.3936	26.3251	24.1696	24.1869	24.2548	1337.21	1343.56	1330.86	0.990544	-0.0137063	0.966308	KIAA1279	KIAA1279
NM_001007946.2	3.05802	2.45659	2.45521	2.02691	1.33582	1.58549	223.675	268.983	178.367	0.663115	-0.592669	0.0852093	SGPL1	sphingosine-1-phosphate lyase 1
NM_001007948.1	52.9293	42.2176	54.8374	43.2967	42.3736	46.5257	2615.83	2688.42	2543.24	0.945998	-0.0800917	0.749895	ACTR1A	ARP1 actin-related protein 1 homolog A, centractin alpha (yeast)
NM_001007953.1	19.3522	13.9871	19.6231	17.6864	17.2831	21.4761	1211.15	1128.12	1294.17	1.14719	0.198106	0.398412	GCLM	glutamate-cysteine ligase, modifier subunit
NM_001007956.1	57.465	53.2501	52.4098	50.8226	54.5427	53.8335	4140.53	4055.42	4225.64	1.04197	0.0593192	0.771078	TMED5	transmembrane emp24 protein transport domain containing 5
NM_001007958.1	16.2095	10.5998	12.9041	12.4276	12.9653	10.9928	1036.01	1042.74	1029.29	0.987101	-0.0187298	0.890504	LEPROT	leptin receptor overlapping transcript
NM_001007960.1	7.28124	5.74153	6.69843	6.13108	6.43629	6.50694	738.224	724.412	752.036	1.03813	0.0539922	0.832967	SLC25A36	solute carrier family 25 (pyrimidine nucleotide carrier ), member 36
NM_001007963.1	135.684	133.115	120.503	118.904	111.182	117.653	10184.5	10438.7	9930.33	0.9513	-0.0720276	0.764973	KPNA4	karyopherin alpha 4 (importin alpha 3)
NM_001007965.1	46.9091	51.7694	51.8635	45.1307	46.9304	48.9215	2070.58	2074.79	2066.36	0.995934	-0.0058783	0.9677	ENSA	endosulfine alpha
NM_001007967.1	457.009	543.924	518.68	576.357	653.495	710.499	4564.41	3874.76	5254.05	1.35597	0.439321	0.0404165	RPL30	ribosomal protein L30
NM_001007970.1	6.75656	4.07052	6.00234	5.82555	4.71828	4.67025	345.73	349.936	341.524	0.975961	-0.0351052	0.859137	ARL2BP	ADP-ribosylation factor-like 2 binding protein
NM_001007972.1	14.5376	9.99002	25.2103	31.2799	29.4195	13.8496	962.354	735.865	1188.84	1.61557	0.692047	0.184206	FAM46C	family with sequence similarity 46, member C
NM_001007975.1	25.8622	11.7345	23.9588	26.4831	22.2777	12.5677	1236.79	1188.5	1285.08	1.08126	0.112717	0.889908	NANS	N-acetylneuraminic acid synthase
NM_001007979.1	38.5647	34.698	38.5384	38.1595	38.2728	33.1737	2508.13	2449.79	2566.46	1.04763	0.0671243	0.791198	SMU1	smu-1 suppressor of mec-8 and unc-52 homolog (C. elegans)
NM_001007982.1	10.4913	9.93588	11.3081	10.89	10.4677	9.12763	660.222	652.352	668.092	1.02413	0.0343949	0.915608	SKP2	S-phase kinase-associated protein 2, E3 ubiquitin protein ligase
NM_001007988.1	9.94555	11.136	9.20442	10.3058	9.86941	8.80843	219.385	218.033	220.738	1.01241	0.0177913	0.963978	BMI1	BMI1 polycomb ring finger oncogene
NM_001008437.1	39.3395	37.4021	35.7826	34.7549	30.3393	24.5898	3830.21	4143.9	3516.52	0.848603	-0.236839	0.266799	DNAJC3	DnaJ (Hsp40) homolog, subfamily C, member 3
NM_001008440.1	5.42792	5.23916	2.59207	4.33577	3.66772	2.81263	300.679	322.461	278.897	0.864902	-0.209391	0.536253	LCP1	lymphocyte cytosolic protein 1 (L-plastin)
NM_001008442.1	4.93989	2.24271	2.60361	2.48566	1.17496	1.25415	159.578	206.721	112.435	0.543898	-0.878592	0.0546651	SLC25A15	solute carrier family 25 (mitochondrial carrier; ornithine transporter) member 15
NM_001008446.1	2.48676	1.92184	2.30895	2.0878	1.81056	1.93191	102.281	105.943	98.6191	0.930868	-0.103351	0.822029	ACTR5	ARP5 actin-related protein 5 homolog (yeast)
NM_001008448.1	23.8302	20.6167	24.4054	23.3188	21.6807	20.4876	1694.42	1679.53	1709.32	1.01774	0.0253663	0.932384	OSBPL2	oxysterol binding protein-like 2
NM_001008450.1	22.2759	23.0708	22.1181	22.9269	22.2888	21.5452	1722.5	1678.11	1766.89	1.0529	0.0743718	0.743114	LZIC	leucine zipper and CTNNBIP1 domain containing
NM_001008451.1	44.126	37.3824	48.1873	41.988	45.8915	48.7669	2143.66	2012.95	2274.38	1.12987	0.17616	0.424886	TRAPPC3	trafficking protein particle complex 3
NM_001008453.1	27.9809	22.148	24.763	27.3101	35.7543	25.2458	1382.18	1220.23	1544.13	1.26544	0.339635	0.17707	CCND3	cyclin D3
NM_001008454.1	3.90738	4.45418	4.07728	5.3778	5.85869	4.44399	311.151	266.343	355.96	1.33647	0.418428	0.193094	PEX2	peroxisomal biogenesis factor 2
NM_001008456.1	97.8245	96.7	97.0552	132.644	89.7082	106.557	6759.13	6144.65	7373.61	1.2	0.263039	0.247296	LGALSL	lectin, galactoside-binding-like
NM_001008457.1	1.02467	0.843255	0.71377	0.991129	0.613318	0.711333	47.1092	48.4231	45.7953	0.945732	-0.0804965	0.887702	B3GNT2	UDP-GlcNAc:betaGal beta-1,3-N-acetylglucosaminyltransferase 2
NM_001008458.1	44.8852	31.9427	36.9387	30.0462	30.9894	30.2672	2961.93	3179.26	2744.61	0.863285	-0.212091	0.346899	BRE	brain and reproductive organ-expressed (TNFRSF1A modulator)
NM_001008459.1	15.8239	10.5444	13.4363	12.8353	11.1825	9.32668	705.149	741.832	668.466	0.901102	-0.150238	0.510563	BTBD9	BTB (POZ) domain containing 9
NM_001008460.1	12.0534	12.01	13.1951	14.6408	13.707	13.1872	1288	1177.1	1398.9	1.18843	0.249053	0.309223	PPPDE1	PPPDE peptidase domain containing 1
NM_001008461.1	261.526	220.297	284.521	327.383	373.42	232.163	17183	14915.1	19450.9	1.3041	0.383059	0.10955	PTP4A1	protein tyrosine phosphatase type IVA, member 1
NM_001008463.1	6.31269	4.38656	5.40852	4.28143	4.05995	5.56559	361.445	374.707	348.182	0.929212	-0.105921	0.766746	PGS1	phosphatidylglycerophosphate synthase 1
NM_001008465.1	5.58306	4.05192	4.38994	3.58718	3.79001	3.30812	187.524	206.174	168.874	0.819086	-0.287913	0.423632	COMMD5	COMM domain containing 5
NM_001008466.1	50.5936	38.9558	45.2832	41.6346	41.4473	43.7853	3461.87	3444.46	3479.27	1.01011	0.0145059	0.944241	RAB33B	RAB33B, member RAS oncogene family
NM_001008467.1	4.56121	4.74688	5.14325	5.05499	5.02421	4.97483	275.215	261.041	289.389	1.10859	0.148731	0.637391	ANAPC10	anaphase promoting complex subunit 10
NM_001008468.1	15.5651	15.5885	15.8058	15.3209	16.4401	15.9607	1116.71	1072.32	1161.11	1.0828	0.114767	0.621806	TMEM184C	transmembrane protein 184C
NM_001008469.1	25.105	18.3921	17.9706	17.3629	17.4123	15.0067	1107.24	1184.67	1029.81	0.869279	-0.202109	0.385942	TMEM41B	transmembrane protein 41B
NM_001008470.1	6.41513	5.74602	8.1145	5.75872	6.81106	3.53499	401.641	434.192	369.089	0.85006	-0.234363	0.388166	CD82	CD82 molecule
NM_001008471.1	31.4119	24.4798	28.531	28.9428	23.7705	25.0903	1634.19	1644.22	1624.17	0.987807	-0.0176993	0.913616	SLC39A13	solute carrier family 39 (zinc transporter), member 13
NM_001008472.1	37.4695	40.1079	37.0135	32.5964	30.5334	30.2641	1796.15	1924.81	1667.48	0.866309	-0.207046	0.3973	GLRX5	glutaredoxin 5
NM_001008473.1	8.13456	6.33529	7.39728	6.78409	6.00873	6.35113	345.321	356.164	334.478	0.939113	-0.0906294	0.762993	C5H14ORF129	chromosome 5 open reading frame, human C14orf129
NM_001008474.1	5.33626	3.80566	4.47588	3.49596	3.64653	3.40905	313.741	342.129	285.354	0.834053	-0.261788	0.400345	SPATS2L	spermatogenesis associated, serine-rich 2-like
NM_001008475.1	6.12356	5.41961	7.33972	6.05839	8.18629	8.5202	146.962	128.064	165.861	1.29514	0.373111	0.329642	PPIL3	peptidylprolyl isomerase (cyclophilin)-like 3
NM_001008477.1	22.2395	21.5968	24.1007	22.5298	21.5287	19.9557	1759.61	1755.21	1764.02	1.00502	0.0072261	0.979007	MMADHC	methylmalonic aciduria (cobalamin deficiency) cblD type, with homocystinuria
NM_001008478.1	13.5585	12.4984	16.3555	14.6522	12.4384	12.3083	908.733	911.971	905.495	0.992898	-0.0102819	0.958803	DR1	down-regulator of transcription 1, TBP-binding (negative cofactor 2)
NM_001008479.1	41.6307	51.5338	43.1595	54.0297	53.2278	51.9148	4162.68	3723.85	4601.5	1.23568	0.305307	0.163366	SUB1	SUB1 homolog (S. cerevisiae)
NM_001008674.1	1.35965	1.123	1.12552	0.863153	0.726866	1.31822	44.5626	47.7613	41.3639	0.866054	-0.207471	0.803168	DYX1C1	dyslexia susceptibility 1 candidate 1
NM_001008675.1	37.5883	33.908	36.3286	37.4021	36.5767	34.4218	1162.68	1121.22	1204.15	1.07397	0.102951	0.684801	MRPL51	mitochondrial ribosomal protein L51
NM_001008676.2	40.8382	37.9868	39.5364	43.8378	43.5507	44.3758	2093.91	1913.26	2274.57	1.18885	0.249563	0.279587	IFNGR2	interferon gamma receptor 2 (interferon gamma transducer 1)
NM_001008677.2	2.32316	2.23087	1.79589	2.29081	2.16695	2.06877	128.196	122.386	134.006	1.09494	0.130858	0.767845	CHAF1B	chromatin assembly factor 1, subunit B (p60)
NM_001008678.1	16.0388	9.47445	15.0442	10.1564	10.0908	10.6395	610.823	669.786	551.86	0.823935	-0.279398	0.299828	RAB9A	RAB9A, member RAS oncogene family
NM_001008680.1	4.2771	3.44773	2.93014	2.9391	3.6895	2.32979	276.031	290.661	261.4	0.89933	-0.153077	0.602668	RP2	retinitis pigmentosa 2 (X-linked recessive)
NM_001008681.1	9.39186	12.0677	12.2122	11.0646	10.7524	11.0118	678.302	667.275	689.329	1.03305	0.0469111	0.816113	ABHD13	abhydrolase domain containing 13
NM_001008682.1	11.3023	8.74374	9.16342	9.37254	10.6371	9.30138	941.713	907.008	976.419	1.07653	0.106385	0.69247	ADAM17	ADAM metallopeptidase domain 17
NM_001008683.1	1.8586	1.86222	1.88785	3.17771	2.40662	2.47611	182.235	144.014	220.455	1.53079	0.614273	0.106962	DCLRE1A	DNA cross-link repair 1A
NM_001008729.1	65	66.2127	70.3621	61.1214	53.3972	50.3715	3259.34	3484.5	3034.18	0.870764	-0.199646	0.377282	AZIN1	antizyme inhibitor 1
NM_001008746.1	1.2316	1.44302	1.41082	1.53196	1.25054	1.13764	42.4339	42.2156	42.6521	1.01034	0.0148401	1	GNAL	guanine nucleotide binding protein (G protein), alpha activating activity polypeptide, olfactory type
NM_001008788.1	3.74762	2.32167	2.46084	3.16502	2.65054	1.87319	68.7839	69.9177	67.65	0.967567	-0.0475669	0.876728	SLC30A7	solute carrier family 30 (zinc transporter), member 7
NM_001008789.1	4.87275	2.72517	5.15113	3.24415	5.68039	3.29975	50.452	49.624	51.28	1.03337	0.047358	0.969798	CYGB	cytoglobin
NM_001009928.1	82.8291	21.7437	29.9169	23.6179	25.4326	30.1976	985.596	1194.42	776.775	0.650338	-0.620739	0.356908	CCRN4L	CCR4 carbon catabolite repression 4-like (S. cerevisiae)
NM_001010842.1	245.456	133.621	307.761	63.836	86.1044	56.7355	2996.47	4517.31	1475.63	0.326662	-1.61413	0.000354701	HSP25	heat shock protein 25
NM_001010843.1	1.8753	1.97663	1.77248	2.14148	2.21641	2.2718	43.8286	38.9228	48.7344	1.25208	0.324322	0.622895	LGALS8	lectin, galactoside-binding, soluble, 8
NM_001011689.1	8.81571	5.16376	5.30059	4.60386	4.16232	3.97909	227.638	265.667	189.61	0.713711	-0.486587	0.145489	CBFA2T2	core-binding factor, runt domain, alpha subunit 2; translocated to, 2
NM_001011692.1	2.37748	1.69422	6.63478	3.52622	2.42333	3.30762	72.9324	75.4887	70.3761	0.932273	-0.101176	0.89787	APOD	apolipoprotein D
NM_001012290.1	2.90766	2.31576	1.73285	2.70213	2.34133	2.70675	63.2277	57.7377	68.7178	1.19017	0.25117	0.666777	ZBTB8B	zinc finger and BTB domain containing 8B
NM_001012291.1	200.728	229.59	239.626	127.884	102.366	158.114	6857.85	8486.61	5229.09	0.616158	-0.698627	0.0029386	PNRC1	proline-rich nuclear receptor coactivator 1
NM_001012292.1	4.64932	4.92235	5.8166	5.08011	4.45417	4.27945	180.258	184.341	176.176	0.955707	-0.0653592	0.867768	CLP1	CLP1, cleavage and polyadenylation factor I subunit, homolog (S. cerevisiae)
NM_001012294.1	9.42266	7.24346	8.48976	7.44568	7.70641	6.7852	305.589	315.647	295.532	0.936274	-0.0949967	0.75065	C2H3ORF39	chromosome 2 open reading frame, human C3orf39
NM_001012318.1	1.10551	1.68052	2.50733	2.47881	1.84349	1.21302	34.0205	32.2245	35.8166	1.11147	0.152471	0.871699	BIRC5	baculoviral IAP repeat containing 5, transcript variant 1
NM_001012403.1	119.685	105.858	134.642	114.191	145.051	182.337	2412.66	2084.16	2741.17	1.31524	0.395323	0.0781836	MBD2	methyl-CpG binding domain protein 2
NM_001012521.1	6.1704	3.41759	5.20224	4.38257	4.36441	3.48917	457.83	483.203	432.458	0.894983	-0.160068	0.522481	CELF1	CUGBP, Elav-like family member 1
NM_001012522.1	9.84688	13.5254	13.8473	10.3143	17.6436	12.228	1732.13	1614.74	1849.52	1.1454	0.19585	0.503085	ABCC1	ATP-binding cassette, sub-family C (CFTR/MRP), member 1
NM_001012523.1	11.3254	10.0117	11.3079	9.50845	9.94091	9.70558	774.801	792.437	757.165	0.955489	-0.0656885	0.816487	TAOK3	TAO kinase 3
NM_001012524.2	14.9407	15.837	13.805	15.6995	12.9245	14.7523	554.252	545.313	563.191	1.03279	0.0465402	0.851589	CLK3	CDC-like kinase 3
NM_001012525.1	1.12532	5.18419	3.09976	1.22216	2.26513	1.71916	37.8659	48.2993	27.4325	0.567968	-0.816118	0.359851	FGF7	fibroblast growth factor 7
NM_001012526.2	2.1869	2.14916	1.89826	1.83389	2.67997	2.36394	131.115	120.412	141.818	1.17777	0.23606	0.553994	NUP93	nucleoporin 93kDa
NM_001012527.1	55.9159	48.2832	43.9697	36.9997	43.5935	35.9561	2921.02	3173.28	2668.76	0.84101	-0.249806	0.272781	SPG7	spastic paraplegia 7 (pure and complicated autosomal recessive)
NM_001012528.1	7.01716	5.52079	7.28943	6.41724	6.66609	6.49885	410.783	398.784	422.782	1.06018	0.084306	0.777475	TRAF7	TNF receptor-associated factor 7, E3 ubiquitin protein ligase
NM_001012529.1	24.9739	19.4982	19.3868	18.8152	15.351	15.5194	2673.15	2916.44	2429.85	0.833157	-0.263339	0.232968	PDPK1	3-phosphoinositide dependent protein kinase-1
NM_001012531.1	44.7695	29.7795	42.0312	35.6494	28.3861	34.0311	2376.71	2493.5	2259.91	0.906321	-0.141907	0.52755	NEK6	NIMA (never in mitosis gene a)-related kinase 6
NM_001012532.1	5.18336	3.09954	3.58128	3.82099	3.58604	3.63748	467.36	466.088	468.633	1.00546	0.00785794	0.983685	EHMT1	euchromatic histone-lysine N-methyltransferase 1
NM_001012533.2	56.1502	45.5528	55.4001	52.7053	46.0481	52.9872	2299.34	2259.5	2339.17	1.03526	0.049989	0.822216	CCT2	chaperonin containing TCP1, subunit 2 (beta)
NM_001012534.1	48.9357	31.1967	37.5326	22.2431	21.4783	23.1435	2739.75	3397.29	2082.21	0.612903	-0.70627	0.00221444	TOB2	transducer of ERBB2, 2
NM_001012535.2	89.1285	102.14	106.459	94.8007	86.2199	103.398	4304.93	4272.48	4337.38	1.01519	0.021747	0.855603	EIF3L	eukaryotic translation initiation factor 3, subunit L
NM_001012536.2	15.8235	5.83675	12.2152	14.8184	9.22457	14.2843	685.449	613.385	757.514	1.23497	0.304479	0.432997	RHOG	ras homolog family member G
NM_001012537.2	9.3334	9.63124	9.85577	9.44946	9.36868	8.93174	651.323	643.201	659.444	1.02525	0.035979	0.882185	FBXO7	F-box protein 7
NM_001012538.1	4.79711	2.97635	5.21423	3.66579	4.99605	4.62537	328.173	311.464	344.881	1.10729	0.147031	0.630554	SLC37A3	solute carrier family 37 (glycerol-3-phosphate transporter), member 3
NM_001012539.1	11.6628	8.68646	10.2522	8.6856	9.54692	8.13447	564.53	586.233	542.826	0.925955	-0.110985	0.66918	ARFGAP3	ADP-ribosylation factor GTPase activating protein 3
NM_001012540.1	17.0456	17.395	15.92	17.1238	17.2098	18.3869	912.214	862.758	961.669	1.11464	0.156583	0.512886	TTLL12	tubulin tyrosine ligase-like family, member 12
NM_001012541.1	12.0173	10.5412	12.147	12.0423	9.34149	8.35225	1312.34	1370.83	1253.85	0.914662	-0.128689	0.550025	NUP50	nucleoporin 50kDa
NM_001012542.1	1.78416	1.34824	1.72681	1.6973	1.54644	1.65317	122.024	117.087	126.961	1.08433	0.11681	0.796102	POGLUT1	protein O-glucosyltransferase 1
NM_001012543.1	11.0397	11.9592	11.4012	13.522	12.8579	13.2223	686.199	617.43	754.968	1.22276	0.290139	0.266219	PSMG1	proteasome (prosome, macropain) assembly chaperone 1
NM_001012544.2	53.364	52.6062	55.8421	50.9375	42.6468	45.1624	1750.2	1829.32	1671.08	0.913499	-0.130526	0.58821	PDHA1	pyruvate dehydrogenase (lipoamide) alpha 1
NM_001012545.1	14.0746	8.98393	10.181	7.14725	7.78995	7.11532	223.177	259.931	186.423	0.717201	-0.47955	0.164026	GPM6B	glycoprotein M6B
NM_001012546.1	2.74817	2.73277	3.05004	2.2915	3.9178	3.58072	154.648	138.827	170.468	1.22792	0.296217	0.417089	PLEKHB1	pleckstrin homology domain containing, family B (evectins) member 1
NM_001012548.1	3.65457	2.70073	2.85512	2.76552	3.01133	2.62461	341.832	345.363	338.301	0.979551	-0.0298071	0.904133	C26H6ORF89	chromosome 26 open reading frame, human C6orf89
NM_001012549.1	6.32622	6.54744	6.8127	5.48964	6.69462	6.86113	704.365	693.441	715.288	1.03151	0.0447512	0.808891	NRAS	neuroblastoma RAS viral (v-ras) oncogene homolog
NM_001012550.2	25.137	20.7334	25.1453	20.3971	25.1757	19.5977	1290.46	1300.74	1280.17	0.984188	-0.0229943	0.913799	PSME3	proteasome (prosome, macropain) activator subunit 3 (PA28 gamma; Ki)
NM_001012551.1	23.3444	21.1879	21.1371	19.866	21.1385	18.5156	1139	1157.3	1120.7	0.968376	-0.046361	0.847096	RAB11B	RAB11B, member RAS oncogene family
NM_001012552.1	9.84135	8.25053	10.2527	7.52487	8.29233	9.04567	484.444	499.146	469.741	0.941089	-0.0875973	0.797912	GATAD2A	GATA zinc finger domain containing 2A
NM_001012554.2	83.7404	86.7844	91.3176	84.5361	96.7299	82.7171	7656.67	7382.75	7930.59	1.07421	0.10327	0.625428	WWP1	WW domain containing E3 ubiquitin protein ligase 1
NM_001012556.1	46.2953	37.5524	43.7204	39.6253	35.9548	35.8856	2364.62	2442.67	2286.57	0.936093	-0.0952768	0.667721	DNAJB6	DnaJ (Hsp40) homolog, subfamily B, member 6
NM_001012557.1	3.42087	2.34153	2.78076	2.57822	2.6097	2.28115	304.658	314.005	295.311	0.940466	-0.0885523	0.750856	C1GALT1	core 1 synthase, glycoprotein-N-acetylgalactosamine 3-beta-galactosyltransferase, 1
NM_001012558.1	4.34356	3.52271	4.06957	3.64852	2.88992	2.91974	205.393	222.207	188.579	0.848666	-0.236732	0.492878	TMEM106B	transmembrane protein 106B
NM_001012559.1	33.9654	36.0036	37.5499	35.2819	35.0235	32.8595	1904.01	1884.33	1923.68	1.02088	0.0298146	0.884298	42620	septin 7
NM_001012560.1	23.3886	27.2598	22.3778	25.364	31.3658	23.1157	1704.57	1579	1830.14	1.15905	0.212944	0.367815	DEK	DEK oncogene
NM_001012561.1	10.0892	11.0053	17.8283	6.7233	8.87986	6.75164	632.684	784.086	481.281	0.613812	-0.704132	0.0468372	MYLIP	myosin regulatory light chain interacting protein
NM_001012562.1	12.6653	12.8623	14.1971	13.4436	11.1681	9.63335	447.531	466.795	428.266	0.917461	-0.124281	0.643716	ANKH	ankylosis, progressive homolog (mouse)
NM_001012563.2	65.2798	56.5158	105.196	62.0892	59.972	65.1534	2815.75	2986.26	2645.23	0.885801	-0.174945	0.567835	CCT5	chaperonin containing TCP1, subunit 5 (epsilon)
NM_001012565.1	12.3855	12.2092	11.3135	9.2853	10.686	9.60845	510.46	543.759	477.16	0.87752	-0.188495	0.522449	DEGS1	degenerative spermatocyte homolog 1, lipid desaturase (Drosophila)
NM_001012566.1	24.6896	19.8042	21.2603	24.3597	20.4952	23.1344	768.23	728.873	807.588	1.10799	0.147951	0.581744	YIPF3	Yip1 domain family, member 3
NM_001012567.1	6.993	6.90477	7.83014	7.30106	7.38214	8.43699	471.621	441.625	501.617	1.13584	0.183764	0.487782	TTC27	tetratricopeptide repeat domain 27
NM_001012568.1	6.19768	5.04772	5.76067	6.42902	5.98756	4.89008	367.37	351.636	383.104	1.08949	0.123656	0.728972	CSTF3	cleavage stimulation factor, 3' pre-RNA, subunit 3, 77kDa
NM_001012569.1	35.1729	20.5118	23.1087	32.1433	42.6411	17.5675	2173.39	1918.32	2428.47	1.26594	0.340207	0.492194	AMD1	adenosylmethionine decarboxylase 1
NM_001012570.1	7.61289	7.40975	7.76539	7.17459	7.25911	7.76911	272.298	267.232	277.363	1.03791	0.0536799	0.847353	LRRC59	leucine rich repeat containing 59
NM_001012571.1	362.393	333.576	336.581	312.621	297.261	323.58	13087	13318.4	12855.6	0.965256	-0.0510172	0.841816	ITM2A	integral membrane protein 2A
NM_001012572.1	21.5178	18.7285	23.3095	20.1944	16.5	19.6832	329.873	338.422	321.324	0.949478	-0.0747934	0.825494	RAP2C	RAP2C, member of RAS oncogene family
NM_001012573.2	1.94011	1.93314	1.95811	1.30162	2.85628	2.01525	397.26	372.459	422.061	1.13317	0.18037	0.573353	MBNL3	muscleblind-like 3 (Drosophila), transcript variant 2
NM_001012574.1	11.0096	11.6012	11.8422	11.6064	12.722	9.58478	806.35	787.728	824.972	1.04728	0.066648	0.81247	SH3BGRL	SH3 domain binding glutamic acid-rich protein like
NM_001012575.1	12.793	10.2316	12.9578	11.176	9.81171	10.5034	1044.05	1077.15	1010.95	0.938545	-0.0915014	0.711845	TMLHE	trimethyllysine hydroxylase, epsilon
NM_001012576.1	14.6334	6.39154	14.5782	8.90089	11.3894	6.73588	726.382	794.989	657.775	0.827401	-0.273342	0.413161	HSPA4L	heat shock 70kDa protein 4-like
NM_001012577.1	1.76994	1.58031	1.36187	1.93166	1.92095	1.30366	129.683	119.746	139.621	1.16598	0.221537	0.644201	TBCK	TBC1 domain containing kinase
NM_001012578.1	38.8694	31.1024	47.1707	14.1583	14.2021	12.4668	2127.09	3095.43	1158.75	0.374344	-1.41756	3.08e-09	ACSL1	acyl-CoA synthetase long-chain family member 1
NM_001012580.1	20.4004	16.7304	16.454	15.7324	13.6728	10.3403	1676.92	1870.85	1482.99	0.79268	-0.33519	0.132093	PDS5A	PDS5, regulator of cohesion maintenance, homolog A (S. cerevisiae)
NM_001012581.1	9.25406	6.84173	5.53239	4.61959	4.62068	4.60874	523.069	620.413	425.725	0.686196	-0.543307	0.0519052	UGDH	UDP-glucose 6-dehydrogenase
NM_001012582.1	17.7285	13.1288	15.0749	14.5928	15.2242	11.9219	1205.44	1220.06	1190.82	0.976033	-0.034998	0.834734	RELL1	RELT-like 1
NM_001012583.1	16.9464	18.8895	17.0752	18.5501	16.1468	20.6238	1301.34	1233.34	1369.33	1.11026	0.150898	0.488662	CARS	cysteinyl-tRNA synthetase
NM_001012585.1	0.908524	0.533475	0.803816	0.657648	0.552277	0.679266	68.6572	71.7649	65.5496	0.913394	-0.130691	0.812823	TMEM229B	transmembrane protein 229B
NM_001012586.2	15.6785	12.7152	14.7342	13.5914	13.144	11.2998	764.225	785.945	742.505	0.944729	-0.0820273	0.724192	ZC3H14	zinc finger CCCH-type containing 14
NM_001012587.2	3.78087	2.85102	3.43632	2.71746	2.061	2.01198	263.081	305.45	220.711	0.722575	-0.46878	0.145536	RPS6KA5	ribosomal protein S6 kinase, 90kDa, polypeptide 5
NM_001012588.1	1.23569	0.817414	1.1006	0.824441	0.849956	1.01928	151.88	158.083	145.677	0.921523	-0.117908	0.788725	ITPK1	inositol-tetrakisphosphate 1-kinase
NM_001012589.1	11.3219	9.74895	9.86506	9.59863	12.7832	12.273	1071.77	974.302	1169.23	1.20007	0.263117	0.272651	EXOC5	exocyst complex component 5
NM_001012590.1	128.921	116.399	133.081	124.113	115.205	135.931	5965.18	5790.29	6140.06	1.06041	0.0846157	0.668687	KLHDC2	kelch domain containing 2
NM_001012592.1	80.2705	68.6235	78.0628	79.9384	78.3912	74.2761	4313.54	4114.06	4513.01	1.09697	0.133528	0.563642	HNRNPH3	heterogeneous nuclear ribonucleoprotein H3 (2H9)
NM_001012593.2	10.2186	7.50727	9.90096	8.3368	8.76248	7.89318	858.954	871.039	846.868	0.972251	-0.0405999	0.857328	FAM21A	family with sequence similarity 21, member A
NM_001012594.1	101.722	102.909	98.4041	104.002	103.608	105.345	5027.56	4788.88	5266.25	1.09968	0.137089	0.520003	GORASP2	golgi reassembly stacking protein 2, 55kDa
NM_001012595.2	28.8526	23.871	34.8538	29.3036	32.7189	31.6182	2112.56	1966.95	2258.16	1.14805	0.199183	0.382022	SCYL3	SCY1-like 3 (S. cerevisiae)
NM_001012596.1	4.81014	3.20385	3.1299	2.94933	3.04258	2.71315	299.975	326.159	273.792	0.839443	-0.252497	0.40743	FAM129A	family with sequence similarity 129, member A
NM_001012597.1	10.3692	7.76638	13.1973	10.2268	9.24657	8.45727	911.537	930.75	892.324	0.958716	-0.0608252	0.784169	ABCD3	ATP-binding cassette, sub-family D (ALD), member 3
NM_001012598.1	33.8634	22.3918	23.7342	5.24225	7.14294	7.40569	819.028	1292.63	345.423	0.267225	-1.90387	2.37e-12	ELOVL1	ELOVL fatty acid elongase 1
NM_001012599.2	3.52022	3.68711	4.04726	3.91148	4.0136	5.29445	147.635	130.915	164.356	1.25543	0.328186	0.377392	RNF220	ring finger protein 220, transcript variant 1
NM_001012600.2	77.8123	79.7374	89.5934	79.0491	96.0282	84.2814	6179.58	5830.78	6528.38	1.11964	0.163038	0.439353	PSMD1	proteasome (prosome, macropain) 26S subunit, non-ATPase, 1
NM_001012601.1	256.399	234.181	248.377	257.436	256.302	233.762	15864.2	15251.6	16476.8	1.08033	0.111476	0.620232	FXR1	fragile X mental retardation, autosomal homolog 1
NM_001012602.1	17.3916	14.1235	15.3603	12.4766	12.3796	14.4509	757.649	798.196	717.102	0.898404	-0.154564	0.584884	SEC62	SEC62 homolog (S. cerevisiae)
NM_001012603.2	0.572711	0.582836	0.73135	1.20804	0.647075	1.13902	19.1277	14.0472	24.2082	1.72335	0.785216	0.434263	GINS1	GINS complex subunit 1 (Psf1 homolog)
NM_001012604.1	31.3736	29.6145	30.3579	29.0722	28.0918	26.074	1530.75	1552.32	1509.19	0.972213	-0.0406561	0.86178	MAEA	macrophage erythroblast attacher
NM_001012605.1	125.564	125.607	108.531	95.2727	140.599	131.016	5997.25	5744.98	6249.52	1.08782	0.121444	0.526878	ARL6IP5	ADP-ribosylation-like factor 6 interacting protein 5
NM_001012606.1	12.102	10.3453	13.1912	12.1818	9.69877	10.2261	533.367	543.163	523.571	0.963931	-0.0529983	0.836133	UTP15	UTP15, U3 small nucleolar ribonucleoprotein, homolog (S. cerevisiae)
NM_001012607.2	37.0206	37.5077	40.7634	36.1102	40.0953	43.6709	1805.89	1712.24	1899.54	1.10939	0.149769	0.478282	SNX2	sorting nexin 2
NM_001012610.1	3.04626	4.85777	5.23635	4.27463	3.6426	4.97938	494.87	485.884	503.856	1.03699	0.0523994	0.763304	GEMIN4	gem (nuclear organelle) associated protein 4
NM_001012622.1	5.88959	5.94973	8.34874	7.28935	4.47845	6.4442	412.38	420.259	404.5	0.962503	-0.0551369	0.873911	GABPB1	GA binding protein transcription factor, beta subunit 1, transcript variant 1
NM_001012653.2	16.2466	13.9857	17.0808	13.1571	14.7126	15.4177	476.925	481.59	472.26	0.980626	-0.0282254	0.958071	SURF1	surfeit 1
NM_001012690.1	9.38507	10.7896	9.826	10.0971	10.6503	11.188	341.382	320.517	362.247	1.13019	0.176571	0.534988	TIPIN	TIMELESS interacting protein
NM_001012691.1	25.1062	22.8604	24.5741	21.6076	22.4905	23.0987	1042.33	1047.37	1037.29	0.990376	-0.013952	0.982444	CSNK2A2	casein kinase 2, alpha prime polypeptide
NM_001012693.1	3.75384	2.07757	2.59617	2.58442	1.81518	3.36085	391.444	391.801	391.087	0.998178	-0.00263132	0.986932	MGAT3	mannosyl (beta-1,4-)-glycoprotein beta-1,4-N-acetylglucosaminyltransferase
NM_001012694.2	15.3629	13.797	20.6214	15.9182	16.3139	12.2655	2222.42	2271.26	2173.57	0.956989	-0.0634255	0.753711	TMEM131	transmembrane protein 131
NM_001012697.1	2.1486	1.21814	1.01279	1.05856	0.987008	1.01197	190.751	217.445	164.057	0.754476	-0.406454	0.249396	MAGI3	membrane associated guanylate kinase, WW and PDZ domain containing 3
NM_001012698.1	4.80042	3.87487	5.43506	4.19728	2.72365	4.04065	104.795	114.202	95.3878	0.835253	-0.259714	0.583542	TMEM18	transmembrane protein 18
NM_001012699.1	2.69295	1.48893	2.37584	1.59616	1.83462	2.03531	308.966	324.459	293.473	0.9045	-0.144808	0.660216	MTMR8	myotubularin related protein 8
NM_001012700.1	10.5479	8.0377	13.6875	8.46078	8.06783	6.4141	1416.88	1606.27	1227.49	0.764187	-0.388003	0.0984783	LARP4	La ribonucleoprotein domain family, member 4
NM_001012701.1	8.87285	7.52705	9.57921	8.42101	7.10764	6.62852	1198.1	1252.79	1143.42	0.912704	-0.131782	0.565406	SNRNP200	small nuclear ribonucleoprotein 200kDa (U5)
NM_001012730.2	9.41489	9.99824	10.674	7.58402	7.35384	8.22362	581.194	638.856	523.532	0.819483	-0.287213	0.327639	EXOSC10	exosome component 10
NM_001012760.1	12.926	7.22798	8.90701	4.91268	4.18308	3.73463	655.727	887.777	423.677	0.477234	-1.06723	6.04e-05	TSC22D1	TSC22 domain family, member 1, transcript variant 1
NM_001012768.2	4.80038	3.52548	4.10648	4.4681	4.1293	4.1328	362.34	345.173	379.507	1.09947	0.136804	0.676697	MYEF2	myelin expression factor 2
NM_001012769.1	84.8142	74.0852	78.8773	67.5213	69.8911	73.7732	7592.81	7786.42	7399.2	0.95027	-0.0735901	0.768195	SPPL2A	signal peptide peptidase like 2A
NM_001012770.1	2.00781	1.247	1.4678	1.42979	1.47971	1.24875	91.8405	94.2414	89.4396	0.949048	-0.075447	0.851829	ASB7	ankyrin repeat and SOCS box containing 7
NM_001012771.2	201.994	193.228	171.159	184.308	198.506	215.266	7838.41	7373.27	8303.56	1.12617	0.171426	0.406103	EIF3J	eukaryotic translation initiation factor 3, subunit J
NM_001012772.1	20.5627	9.79622	9.75019	6.68789	7.208	8.52492	837	1041.15	632.849	0.607836	-0.718246	0.090097	CTDSPL2	CTD (carboxy-terminal domain, RNA polymerase II, polypeptide A) small phosphatase like 2
NM_001012774.1	39.5188	30.297	26.6481	29.6963	27.2314	40.0765	2978.04	2865.13	3090.96	1.07882	0.109455	0.590258	FHOD1	formin homology 2 domain containing 1
NM_001012775.1	9.07815	8.72662	9.3618	10.8208	10.5504	10.9072	667.504	588.66	746.348	1.26788	0.342414	0.196088	COG4	component of oligomeric golgi complex 4
NM_001012776.1	2.36035	2.6205	2.87151	2.57669	2.24462	2.98072	241.655	234.744	248.567	1.05889	0.082547	0.760846	WDR59	WD repeat domain 59
NM_001012777.1	3.8609	2.73635	3.94296	3.58452	2.74961	3.03459	190.725	194.976	186.474	0.956394	-0.064323	0.84302	BBS2	Bardet-Biedl syndrome 2
NM_001012778.1	33.0354	25.6523	30.8142	28.3274	28.278	24.6847	1451.79	1470.83	1432.76	0.974123	-0.0378249	0.844604	LSM14A	LSM14A, SCD6 homolog A (S. cerevisiae)
NM_001012779.1	11.3088	7.11688	12.0581	9.78772	7.38421	10.1085	619.767	630.247	609.287	0.966743	-0.0487959	0.86207	ADAT1	adenosine deaminase, tRNA-specific 1
NM_001012780.1	28.5133	22.9684	29.523	29.8375	27.2408	29.7398	2092.25	1946.53	2237.96	1.14972	0.20128	0.388887	RBM5	RNA binding motif protein 5
NM_001012781.1	4.36908	2.61091	3.90889	4.11104	3.60207	3.20602	290.25	278.451	302.048	1.08474	0.117356	0.776889	DENND6A	family with sequence similarity 116, member A
NM_001012782.1	16.8562	19.0522	22.1888	20.8834	18.3663	22.2463	1155.72	1086.99	1224.44	1.12645	0.171778	0.445543	QARS	glutaminyl-tRNA synthetase
NM_001012784.2	15.5296	13.6309	14.7374	14.8453	17.2349	14.068	1552.82	1461.89	1643.75	1.1244	0.16915	0.491379	MFAP3	microfibrillar-associated protein 3
NM_001012785.2	7.84423	6.74932	8.18152	8.30368	7.07745	7.31708	690.354	668.183	712.525	1.06636	0.0926985	0.74151	TCOF1	Treacher Collins-Franceschetti syndrome 1
NM_001012786.1	2.34539	1.48041	2.26952	1.73475	1.84374	1.34263	102.33	109.426	95.2342	0.870308	-0.200403	0.634748	FBXL18	F-box and leucine-rich repeat protein 18
NM_001012787.2	19.7568	20.2897	17.7618	13.0261	14.956	12.1499	1315.09	1512.73	1117.45	0.738699	-0.436941	0.0763541	MAP2K3	mitogen-activated protein kinase kinase 3
NM_001012788.1	22.3266	17.4774	16.3522	15.3513	15.7591	14.737	801.668	855.136	748.201	0.87495	-0.192727	0.447804	EPN2	epsin 2
NM_001012789.2	99.4415	92.8978	87.8374	112.217	80.2053	86.7238	2528.5	2453.8	2603.2	1.06088	0.0852673	0.746771	HAGH	hydroxyacylglutathione hydrolase
NM_001012790.1	1.11818	1.36034	1.42321	1.41172	1.64215	1.54122	94.9835	84.5107	105.456	1.24784	0.319438	0.484109	TASP1	taspase, threonine aspartase, 1
NM_001012792.1	0.515265	0.581737	0.884866	0.780643	0.527904	0.730553	75.5821	72.1738	78.9904	1.09445	0.130203	0.790704	IFT140	intraflagellar transport 140 homolog (Chlamydomonas)
NM_001012793.1	4.13178	2.49	3.38852	3.73093	2.82735	3.2566	198.72	193.051	204.39	1.05874	0.0823439	0.859868	GNB1L	guanine nucleotide binding protein (G protein), beta polypeptide 1-like
NM_001012794.1	2.0515	2.71897	1.72721	2.2142	2.07043	2.48341	94.8943	90.5377	99.2509	1.09624	0.132561	0.749643	TPST2	tyrosylprotein sulfotransferase 2
NM_001012795.1	7.31109	3.38281	5.69922	6.3532	5.3144	5.00819	321.353	305.184	337.523	1.10596	0.145305	0.721352	ZBTB34	zinc finger and BTB domain containing 34
NM_001012796.1	29.7136	23.228	29.6304	26.731	24.2891	21.3029	1613.31	1663.87	1562.76	0.939236	-0.0904406	0.664842	RAB14	RAB14, member RAS oncogene family
NM_001012797.1	13.5461	13.298	13.8037	10.7736	9.6394	10.6589	844.912	931.108	758.716	0.814853	-0.295388	0.268253	PSMD5	proteasome (prosome, macropain) 26S subunit, non-ATPase, 5
NM_001012798.2	15.0421	10.0138	15.3294	14.9342	10.1813	11.3475	466.916	473.375	460.456	0.972709	-0.0399192	0.840993	EXOSC2	exosome component 2
NM_001012799.1	2.7118	3.42603	2.80729	2.65687	5.0172	3.46058	293.59	252.816	334.365	1.32256	0.403336	0.237073	ODF2	outer dense fiber of sperm tails 2
NM_001012800.1	15.2099	10.1656	8.94279	8.64161	8.04368	10.7702	1085.18	1165.92	1004.43	0.86149	-0.215093	0.40478	GTF2H4	general transcription factor IIH, polypeptide 4, 52kDa
NM_001012801.1	19.4361	14.8385	16.7421	13.3489	13.7522	15.8371	1426.61	1498.45	1354.78	0.904121	-0.145412	0.575336	TBCD	tubulin folding cofactor D
NM_001012802.1	15.2421	14.905	20.87	13.5494	16.9884	18.823	873.928	858.486	889.37	1.03597	0.0509892	0.762679	EXOC7	exocyst complex component 7
NM_001012803.1	9.93725	6.77549	6.10118	7.24498	6.57356	7.31264	458.754	459.615	457.892	0.99625	-0.00542077	0.966736	SCPEP1	serine carboxypeptidase 1
NM_001012804.1	10.8633	6.92621	14.3399	9.29061	2.67203	7.88955	883.383	1060.81	705.961	0.665495	-0.5875	0.20834	PRKCA	protein kinase C, alpha
NM_001012805.1	3.25054	3.46674	3.17455	3.01261	2.80152	2.88153	264.408	273.635	255.182	0.932563	-0.100726	0.782037	C19H17ORF85	chromosome 19 open reading frame, human C17orf85
NM_001012806.1	7.20624	5.42218	6.48633	7.60795	7.24512	7.17421	671.564	600.021	743.106	1.23847	0.308556	0.26186	VPS53	vacuolar protein sorting 53 homolog (S. cerevisiae)
NM_001012807.1	2.91114	4.92816	3.22627	2.99119	3.87311	3.84567	213.748	212.26	215.237	1.01402	0.0200901	0.876919	TADA2A	transcriptional adaptor 2A
NM_001012808.1	7.44813	8.38981	7.11479	7.12069	7.21577	6.92699	451.828	455.817	447.839	0.982499	-0.0254729	0.956154	CNOT2	CCR4-NOT transcription complex, subunit 2
NM_001012809.2	12.5217	12.3218	15.5266	8.63548	6.57458	8.66319	756.83	927.899	585.761	0.631277	-0.663656	0.0140335	TBC1D15	TBC1 domain family, member 15
NM_001012810.1	56.6609	53.0033	54.1994	65.6954	66.0671	77.8885	5998.78	5069.72	6927.84	1.36651	0.450497	0.0378743	UBE2N	ubiquitin-conjugating enzyme E2N
NM_001012811.1	20.2748	12.4723	12.5645	10.2494	9.64635	9.07483	690.014	817.042	562.987	0.689055	-0.537308	0.0382303	CNOT4	CCR4-NOT transcription complex, subunit 4
NM_001012812.1	2.66953	2.24111	2.31923	2.17089	1.75425	2.26421	200.134	208.988	191.281	0.915272	-0.127727	0.742233	KIAA1467	KIAA1467
NM_001012813.1	2.55528	1.57042	2.76683	2.00187	2.18124	1.97684	268.477	273.184	263.77	0.965537	-0.0505959	0.865378	ATF7IP	activating transcription factor 7 interacting protein
NM_001012814.1	14.5471	12.9936	13.3371	12.9815	12.6224	11.7729	919.914	930.583	909.244	0.97707	-0.0334663	0.887577	POLDIP3	polymerase (DNA-directed), delta interacting protein 3
NM_001012815.1	1.24476	0.751351	0.88094	1.15694	1.01894	0.775424	53.6049	50.8829	56.3269	1.10699	0.146643	0.865873	CYTH4	cytohesin 4
NM_001012818.1	11.1369	10.3716	14.3614	12.7168	10.4326	12.2031	792.875	771.981	813.77	1.05413	0.0760559	0.75367	PEX5	peroxisomal biogenesis factor 5
NM_001012820.1	13.7798	14.7237	14.4305	13.3986	12.3696	10.4664	585.12	616.941	553.298	0.896841	-0.157075	0.556696	CLDND1	claudin domain containing 1
NM_001012821.2	1.56879	1.78596	1.42072	1.40921	2.71392	2.16093	87.3789	72.6973	102.061	1.40391	0.48945	0.299848	ZFP92	zinc finger protein 92 homolog (mouse)
NM_001012822.1	6.29933	5.35717	5.89961	5.9448	4.98541	4.83594	486.342	496.158	476.526	0.960432	-0.0582443	0.813666	SCAF4	SR-related CTD-associated factor 4
NM_001012823.1	40.8768	24.2481	32.0722	11.93	13.6675	25.0153	1978.3	2528.95	1427.65	0.56452	-0.824903	0.0163417	ACOT9	acyl-CoA thioesterase 9
NM_001012825.1	13.723	10.2453	11.3776	16.1784	15.957	12.6163	1344	1139.67	1548.32	1.35857	0.442091	0.0848775	RASA3	RAS p21 protein activator 3
NM_001012826.2	9.14724	8.44014	6.9864	8.03926	9.32238	10.9489	757.077	679.131	835.023	1.22955	0.298125	0.227667	FNDC3A	fibronectin type III domain containing 3A
NM_001012827.2	8.46747	5.9444	6.51383	5.87575	4.91654	6.30655	761.692	810.806	712.578	0.87885	-0.186311	0.483519	PDS5B	PDS5, regulator of cohesion maintenance, homolog B (S. cerevisiae)
NM_001012828.2	13.9391	11.3057	11.8331	12.9921	10.8874	11.374	1111	1101.28	1120.73	1.01767	0.0252649	0.945331	N4BP2L2	NEDD4 binding protein 2-like 2
NM_001012829.1	73.8641	65.8063	72.3731	78.5655	70.4002	60.3429	3471.63	3379.94	3563.33	1.05426	0.0762305	0.781435	UBL3	ubiquitin-like 3
NM_001012831.1	33.7831	36.9532	33.8239	33.3021	32.0978	30.3766	2563.79	2599.03	2528.55	0.972879	-0.0396678	0.879317	STAU1	staufen, RNA binding protein, homolog 1 (Drosophila)
NM_001012833.1	14.5413	10.5266	13.8946	13.1904	13.9953	10.3389	1013.24	995.712	1030.77	1.03521	0.0499264	0.904035	YTHDF1	YTH domain family, member 1
NM_001012834.1	3.07898	2.12373	3.4199	2.58563	2.01633	2.60921	253.536	266.767	240.305	0.900803	-0.150717	0.661611	KIF3B	kinesin family member 3B
NM_001012835.2	53.7509	36.5953	43.1959	36.0763	41.5999	38.306	2883.03	2978.74	2787.32	0.935739	-0.0958225	0.663958	GNB1	guanine nucleotide binding protein (G protein), beta polypeptide 1
NM_001012836.1	6.02495	7.31253	7.12297	6.4669	8.3773	7.57855	348.171	321.717	374.624	1.16445	0.219653	0.439982	CPSF3L	cleavage and polyadenylation specific factor 3-like
NM_001012837.1	5.11303	4.26931	4.29667	4.31024	4.05671	6.23396	210.716	196.377	225.054	1.14603	0.196649	0.534985	NECAP2	NECAP endocytosis associated 2
NM_001012838.1	21.1118	15.006	17.8468	19.2585	18.4967	17.142	1447.02	1382.51	1511.53	1.09333	0.128728	0.631793	EMC1	ER membrane protein complex subunit 1
NM_001012839.1	15.9836	13.9414	14.65	16.8298	13.2018	15.4286	1120.34	1072.3	1168.39	1.08961	0.12381	0.624044	KCTD9	potassium channel tetramerisation domain containing 9
NM_001012840.2	23.2621	14.9462	20.8887	15.7189	12.9431	10.9783	1420.84	1650.06	1191.62	0.722169	-0.469591	0.0413513	PUM1	pumilio homolog 1 (Drosophila)
NM_001012841.2	37.3121	34.3478	35.7293	31.8499	31.8161	34.2029	2318.88	2349.93	2287.84	0.973575	-0.0386363	0.899951	KPNA6	karyopherin alpha 6 (importin alpha 7)
NM_001012842.1	16.4288	12.6933	14.2964	11.5426	11.9625	12.1532	934.959	993.826	876.092	0.881535	-0.18191	0.480655	BSDC1	BSD domain containing 1
NM_001012843.1	0.919069	0.906136	0.940302	0.949455	0.628089	1.76054	78.2343	68.3147	88.1539	1.29041	0.367829	0.414231	MOV10	Mov10, Moloney leukemia virus 10, homolog (mouse)
NM_001012844.1	19.7631	14.638	20.9161	18.7022	19.1656	19.7436	1113.74	1050.54	1176.94	1.12031	0.163902	0.507444	STRADA	STE20-related kinase adaptor alpha
NM_001012846.1	10.1071	6.84076	8.58564	23.8862	26.659	21.0749	1353.28	672.926	2033.63	3.02207	1.59554	2.89e-10	ACSBG2	acyl-CoA synthetase bubblegum family member 2
NM_001012847.1	25.5634	12.0396	12.9321	12.2019	11.5877	12.3531	1252.84	1410.08	1095.61	0.776984	-0.364043	0.284509	ELL	elongation factor RNA polymerase II
NM_001012848.1	37.8627	34.9065	37.3998	33.2841	31.1528	34.5639	1648.09	1681.91	1614.26	0.959781	-0.0592232	0.831834	TMEM70	transmembrane protein 70
NM_001012851.1	6.73259	5.50986	6.6161	6.20957	6.01894	5.98483	702.036	689.964	714.107	1.03499	0.0496198	0.858024	DHX30	DEAH (Asp-Glu-Ala-His) box polypeptide 30
NM_001012854.2	2.71902	2.08957	2.88151	2.08516	1.57235	2.25607	204.773	224.274	185.271	0.826091	-0.275627	0.463471	CCDC132	coiled-coil domain containing 132
NM_001012855.2	1.47037	1.61895	1.78826	2.33983	1.7077	2.20829	177.708	150.372	205.045	1.36359	0.447407	0.227878	GLCCI1	glucocorticoid induced transcript 1
NM_001012856.1	2.77329	2.07136	2.16464	2.0683	2.25765	1.91249	147.443	150.979	143.907	0.953157	-0.0692137	0.84912	PHF14	PHD finger protein 14
NM_001012857.1	6.81619	7.17697	7.64772	6.56703	5.58358	7.30532	326.475	333.744	319.206	0.95644	-0.0642533	0.889203	KLHL7	kelch-like 7 (Drosophila)
NM_001012858.1	2.55491	0.957645	1.46246	1.37345	1.06833	0.676656	158.062	187.711	128.414	0.684108	-0.547704	0.197978	ITGA9	integrin, alpha 9
NM_001012859.1	12.0875	13.7085	10.448	11.0834	11.4879	12.1626	757.601	751.7	763.503	1.0157	0.0224775	0.88614	VPS41	vacuolar protein sorting 41 homolog (S. cerevisiae)
NM_001012860.2	96.9137	132.517	115.043	116.816	111.424	106.262	2753.75	2719.26	2788.24	1.02537	0.0361428	0.835877	PSMA2	proteasome (prosome, macropain) subunit, alpha type, 2
NM_001012861.1	12.0738	8.9957	9.24631	9.07812	6.93492	8.06644	474.051	511.945	436.157	0.851962	-0.23114	0.405422	RBFA	ribosome binding factor A (putative)
NM_001012862.1	2.69801	1.66956	2.76617	2.11715	1.70057	1.66373	233.362	255.004	211.72	0.830261	-0.268362	0.408071	JARID2	jumonji, AT rich interactive domain 2
NM_001012863.1	178.415	150.617	186.259	166.919	150.596	144.034	10393.8	10611.7	10176	0.958943	-0.0604829	0.763679	RBM24	RNA binding motif protein 24
NM_001012864.1	7.77529	6.81852	8.42657	8.69497	8.88207	8.58306	683.996	617.163	750.828	1.21658	0.282831	0.288624	CLPTM1L	CLPTM1-like
NM_001012865.1	17.1198	8.8875	10.025	8.46759	7.24569	8.33172	1013.79	1176.77	850.803	0.722997	-0.467939	0.104059	FAM65B	family with sequence similarity 65, member B
NM_001012868.1	23.6473	19.9374	18.751	23.7863	26.3736	21.4289	1014.72	910.569	1118.88	1.22877	0.297211	0.254272	ARL8A	ADP-ribosylation factor-like 8A
NM_001012869.2	45.4498	29.0748	40.6749	32.0607	29.2213	24.0439	3299.05	3669.16	2928.93	0.798258	-0.325074	0.12751	XPO1	exportin 1 (CRM1 homolog, yeast)
NM_001012871.1	7.03793	3.98367	5.09867	4.05863	2.86701	3.72546	313.926	366.557	261.296	0.712838	-0.488355	0.11483	ABHD12	abhydrolase domain containing 12
NM_001012872.2	4.3926	4.64891	5.57248	6.7484	6.46343	5.58823	429.569	362.425	496.713	1.37053	0.45473	0.124881	PELI1	pellino homolog 1 (Drosophila)
NM_001012873.1	3.27616	2.73487	2.87877	3.06854	2.76057	4.13558	254.516	230.961	278.071	1.20397	0.267801	0.391431	PPP1R21	protein phosphatase 1, regulatory subunit 21
NM_001012874.2	4.55358	4.91516	5.20097	5.16878	4.36683	4.84251	190.018	186.111	193.924	1.04198	0.0593333	0.85979	BPNT1	3'(2'), 5'-bisphosphate nucleotidase 1
NM_001012875.1	12.7822	12.334	12.6736	13.1758	12.9648	11.0069	764.121	746.479	781.763	1.04727	0.0666284	0.818767	SCCPDH	saccharopine dehydrogenase (putative)
NM_001012877.1	11.0353	7.28472	8.98956	7.81591	6.14612	6.23849	436.585	486.332	386.838	0.795419	-0.330214	0.233918	REPS1	RALBP1 associated Eps domain containing 1
NM_001012879.1	14.863	10.4309	12.451	9.95019	10.1102	9.1283	769.98	840.499	699.462	0.832198	-0.265001	0.295216	TMEM30A	transmembrane protein 30A
NM_001012880.1	0.950886	1.88536	1.14118	0.893613	1.00274	1.10314	103.472	115.893	91.0516	0.785654	-0.348034	0.511606	PRIM2	primase, DNA, polypeptide 2 (58kDa)
NM_001012882.1	14.294	10.0597	12.0379	10.9041	10.5697	9.19632	1266.42	1328.66	1204.19	0.906322	-0.141904	0.522776	NCOA1	nuclear receptor coactivator 1
NM_001012883.1	9.70231	7.51902	10.6859	11.3994	12.4384	10.5999	516.715	444.197	589.232	1.32651	0.407637	0.156011	SLC25A14	solute carrier family 25 (mitochondrial carrier, brain), member 14
NM_001012884.2	8.75385	5.87492	6.62822	4.88134	5.06396	5.14155	518.695	587.869	449.521	0.764661	-0.387107	0.166934	WDR44	WD repeat domain 44
NM_001012886.1	24.9219	6.47522	11.8474	6.13599	2.75244	3.55592	702.223	1067.18	337.27	0.316039	-1.66182	0.0326355	TMEM164	transmembrane protein 164
NM_001012887.1	5.52176	4.02505	4.48344	4.72916	4.49119	3.53559	312.769	316.829	308.71	0.974374	-0.0374525	0.853714	NKRF	NFKB repressing factor
NM_001012889.1	19.674	19.3028	21.0432	21.6491	21.8137	17.8961	1510.2	1444.98	1575.41	1.09026	0.124678	0.623095	RNF4	ring finger protein 4
NM_001012890.1	54.5924	52.7441	56.5159	54.4071	50.1799	45.6734	2856.03	2888.29	2823.77	0.977663	-0.0325915	0.873627	CTBP1	C-terminal binding protein 1
NM_001012891.1	12.0715	12.6318	15.1388	14.5402	12.6746	14.2521	1464.25	1388.58	1539.93	1.10899	0.149252	0.511484	KDM3A	lysine (K)-specific demethylase 3A
NM_001012892.1	130.998	112.11	137.395	107.943	106.084	89.1188	8770.74	9467.79	8073.68	0.852752	-0.229801	0.282124	SUCLG1	succinate-CoA ligase, alpha subunit
NM_001012893.1	11.7639	8.05381	9.01331	7.0216	6.94696	7.65684	883.211	977.041	789.38	0.807929	-0.307699	0.232282	MAVS	mitochondrial antiviral signaling protein
NM_001012894.1	4.42817	5.7448	6.68802	7.31616	7.71956	7.14349	387.208	323.101	451.315	1.39682	0.482149	0.100729	SMYD5	SMYD family member 5
NM_001012895.3	1.26174	0.593977	1.05158	1.09885	1.04771	0.804879	132.708	126.348	139.068	1.10068	0.138391	0.811394	SBF2	SET binding factor 2
NM_001012896.1	19.1438	17.2635	18.03	16.3775	16.1637	15.0173	2113.86	2186.91	2040.81	0.933192	-0.0997546	0.665755	AP2A2	adaptor-related protein complex 2, alpha 2 subunit
NM_001012897.1	4.66376	3.18775	2.60266	2.35492	2.04952	2.14183	326.611	390.431	262.791	0.673078	-0.571153	0.063603	LRP5	low density lipoprotein receptor-related protein 5
NM_001012898.1	20.7786	8.87311	22.5077	3.94975	2.06125	2.76266	584.125	987.791	180.459	0.182689	-2.45254	1.8e-05	CPT1A	carnitine palmitoyltransferase 1A (liver)
NM_001012900.1	3.72148	2.05424	2.40388	2.41861	2.01481	1.98511	195.702	211.672	179.732	0.849108	-0.235981	0.476147	G2E3	G2/M-phase specific E3 ubiquitin protein ligase
NM_001012901.1	81.692	67.2666	73.448	54.0181	52.6424	49.2784	2318.06	2648.09	1988.03	0.750742	-0.413611	0.0737644	DLST	dihydrolipoamide S-succinyltransferase (E2 component of 2-oxo-glutarate complex)
NM_001012902.2	2.47043	2.16326	2.0343	1.91251	1.99979	2.2629	235.56	236.686	234.434	0.990486	-0.013792	1	ARID4A	AT rich interactive domain 4A (RBP1-like)
NM_001012903.2	57.6336	51.8091	46.9413	34.3916	46.14	38.4693	2511.77	2770.37	2253.18	0.813314	-0.298116	0.208742	ANXA11	annexin A11
NM_001012904.1	28.6431	29.3501	31.3436	31.8146	34.6734	30.7296	1945.77	1802.01	2089.54	1.15956	0.213575	0.356533	CHUK	conserved helix-loop-helix ubiquitous kinase
NM_001012905.1	14.7466	11.9293	9.81169	9.86857	8.49714	10.2773	706.942	768.579	645.306	0.839608	-0.252212	0.349004	EXOC6	exocyst complex component 6
NM_001012906.1	42.5675	36.9356	36.5971	39.7328	40.2848	42.9841	2984.09	2797.82	3170.35	1.13315	0.180338	0.417947	42434	membrane-associated ring finger (C3HC4) 5
NM_001012907.1	1.91047	1.39517	0.880231	1.37568	1.12006	0.821225	113.406	123.023	103.789	0.843656	-0.245274	0.524047	ENTPD1	ectonucleoside triphosphate diphosphohydrolase 1
NM_001012908.1	18.7699	18.4383	24.1726	22.4434	17.0211	22.7796	1932.45	1855.78	2009.12	1.08263	0.11454	0.591149	RRP12	ribosomal RNA processing 12 homolog (S. cerevisiae)
NM_001012911.1	42.8965	18.2002	16.7423	13.8694	10.2972	14.5283	1137.04	1475.52	798.559	0.541206	-0.88575	0.105805	MXI1	MAX interactor 1
NM_001012912.1	13.4072	13.8314	13.9807	10.9287	11.4296	10.0584	923.805	1005.77	841.841	0.837012	-0.25668	0.321979	MCMBP	minichromosome maintenance complex binding protein
NM_001012913.1	4.0113	4.55169	6.43928	3.9014	3.84886	4.83144	504.274	532.574	475.973	0.893723	-0.1621	0.642077	SLC40A1	solute carrier family 40 (iron-regulated transporter), member 1
NM_001012914.1	16.8485	11.6516	10.0701	6.76915	5.23291	8.66147	840.789	1067.07	614.509	0.575885	-0.796148	0.00700728	STAT1	signal transducer and activator of transcription 1, 91kDa
NM_001012915.1	1.33359	0.699996	1.39979	1.45993	1.21941	1.00799	158.446	146.617	170.276	1.16136	0.215821	0.643961	ANKRD44	ankyrin repeat domain 44
NM_001012916.1	89.3912	61.3569	84.9991	74.1322	72.1441	76.2308	3564.08	3534.36	3593.81	1.01682	0.0240661	0.924081	HSPD1	heat shock 60kDa protein 1 (chaperonin)
NM_001012917.1	8.11808	4.41132	10.3059	6.84101	7.09584	4.70212	702.353	745.297	659.408	0.884758	-0.176645	0.55892	WIPF1	WAS/WASL interacting protein family, member 1
NM_001012918.1	2.78619	1.67967	2.98986	1.94554	1.96999	1.58814	251.408	279.66	223.156	0.797955	-0.325621	0.310331	STK11IP	serine/threonine kinase 11 interacting protein
NM_001012919.2	99.3201	106.687	80.7581	86.3062	105.045	80.1024	3187.79	3179.93	3195.65	1.00494	0.00711352	0.973507	DNPEP	aspartyl aminopeptidase
NM_001012920.3	1.96567	1.95905	1.8321	1.75888	1.60079	1.95181	183.486	184.926	182.046	0.984423	-0.0226492	0.988606	PTPLB	protein tyrosine phosphatase-like (proline instead of catalytic arginine), member b
NM_001012921.1	2.89579	2.73037	2.64335	2.52	2.91132	2.6924	165.632	161.626	169.639	1.04958	0.0698061	0.847678	GTDC1	glycosyltransferase-like domain containing 1
NM_001012922.1	6.55152	4.7419	6.56289	5.59672	5.34379	4.21236	219.717	229.852	209.583	0.911821	-0.133178	0.667528	STAM2	signal transducing adaptor molecule (SH3 domain and ITAM motif) 2
NM_001012923.1	9.85882	5.53598	7.1086	5.23134	4.96273	5.84617	503.823	568.718	438.929	0.771788	-0.373724	0.183814	RABGAP1L	RAB GTPase activating protein 1-like
NM_001012926.2	24.4961	26.6492	20.9844	25.9941	27.1189	21.4763	1014.61	967.787	1061.44	1.09677	0.133259	0.610937	42628	15 kDa selenoprotein
NM_001012927.1	4.1869	3.04545	4.19261	3.97569	3.63363	4.52604	478.4	446.521	510.279	1.14279	0.192557	0.487135	MYSM1	myb-like, SWIRM and MPN domains 1
NM_001012929.1	2.24084	1.24973	1.79746	1.44844	1.6413	1.84491	186.026	184.769	187.283	1.01361	0.0194997	0.9585	RASA2	RAS p21 protein activator 2
NM_001012930.1	7.12794	3.83465	6.61744	4.77762	4.01285	3.15585	288.157	332.116	244.199	0.735282	-0.44363	0.142194	BCL6	B-cell CLL/lymphoma 6
NM_001012931.2	45.4436	35.5523	35.4394	39.877	40.7401	42.3121	3396.26	3185.8	3606.73	1.13213	0.179037	0.432203	MFN1	mitofusin 1
NM_001012932.2	21.544	13.0089	16.5744	13.1125	12.708	10.9322	1486.28	1673.77	1298.79	0.775969	-0.365929	0.110009	RPRD2	regulation of nuclear pre-mRNA domain containing 2
NM_001012933.2	8.22001	3.37365	3.01948	2.58433	2.0166	1.3584	184.685	255.879	113.49	0.443531	-1.17289	0.0565527	DAPP1	dual adaptor of phosphotyrosine and 3-phosphoinositides
NM_001012934.1	67.5129	55.1786	79.1881	57.4725	51.9172	53.4241	3998.54	4287.64	3709.43	0.865145	-0.208986	0.356244	PSMD2	proteasome (prosome, macropain) 26S subunit, non-ATPase, 2
NM_001012935.1	11.2655	11.3752	11.9611	12.2073	10.2695	11.6881	1020.7	994.902	1046.5	1.05187	0.0729517	0.753322	RNF166	ring finger protein 166
NM_001012936.1	5.77805	5.66701	6.22094	6.55499	6.21809	7.44502	294.03	264.548	323.511	1.22288	0.290281	0.345765	ASB8	ankyrin repeat and SOCS box containing 8
NM_001012938.1	1.62936	1.72506	2.02051	1.80004	1.18484	1.74367	145.201	149.942	140.461	0.93677	-0.0942336	0.84761	ZC3HAV1	zinc finger CCCH-type, antiviral 1
NM_001012939.1	3.36763	0.997104	2.333	1.71838	1.86635	1.35373	176.184	194.668	157.701	0.810101	-0.303826	0.447433	ANKRD52	ankyrin repeat domain 52
NM_001012940.1	7.37559	4.61821	6.51647	6.15315	6.28183	7.87366	516.192	472.305	560.078	1.18584	0.24591	0.369541	NAT10	N-acetyltransferase 10 (GCN5-related)
NM_001012942.1	19.9083	16.0512	20.3541	15.9539	13.3171	12.1234	1331.29	1489.9	1172.68	0.787085	-0.34541	0.141866	XPO7	exportin 7
NM_001012943.1	28.1016	27.4648	32.8771	31.5643	32.1877	30.8484	1547.33	1444.88	1649.77	1.14181	0.191318	0.41504	STX7	syntaxin 7
NM_001012944.1	25.0256	20.6104	22.4535	19.3083	17.1723	18.1532	1499.26	1613.04	1385.48	0.858924	-0.219397	0.360383	SKIV2L2	superkiller viralicidic activity 2-like 2 (S. cerevisiae)
NM_001012945.1	189.516	170.739	247.849	206.609	244.706	189.801	12224.9	11480.7	12969.1	1.12964	0.175858	0.429572	DNAJA1	DnaJ (Hsp40) homolog, subfamily A, member 1
NM_001012947.1	5.21123	3.92991	3.47579	2.68937	3.42271	3.67972	345.075	376.415	313.735	0.833481	-0.26278	0.421047	XPO4	exportin 4
NM_001012948.1	8.77904	5.70629	7.33439	6.68405	5.02684	5.81779	704.78	755.63	653.929	0.865409	-0.208546	0.406514	VCPIP1	valosin containing protein (p97)/p47 complex interacting protein 1
NM_001012949.1	3.66288	2.57086	3.22887	2.82503	2.14075	2.51477	198.723	214.884	182.563	0.849586	-0.235167	0.505195	SLC25A13	solute carrier family 25, member 13 (citrin)
NM_001012950.1	7.81733	6.435	8.55797	7.3468	7.14471	5.45075	572.913	591.723	554.102	0.936422	-0.0947691	0.689955	PAPD7	PAP associated domain containing 7
NM_001012952.1	2.5355	2.09867	3.14561	3.47833	3.74877	2.29558	156.363	135.315	177.411	1.31109	0.390768	0.354518	CHN1	chimerin (chimaerin) 1
NM_001012953.1	7.93425	5.19997	6.5641	6.81239	6.74972	5.72614	548.829	534.239	563.42	1.05462	0.0767273	0.837413	MTA1	metastasis associated 1
NM_001012954.2	2.30244	1.37445	2.26334	2.36626	1.8939	2.60208	191.215	170.053	212.377	1.24889	0.320645	0.384465	PAN2	PAN2 poly(A) specific ribonuclease subunit homolog (S. cerevisiae)
NM_001012996.1	1.87242	2.72176	1.80986	2.85624	2.9949	1.89527	91.1671	80.1724	102.162	1.27428	0.349679	0.484983	KDELR3	KDEL (Lys-Asp-Glu-Leu) endoplasmic reticulum protein retention receptor 3
NM_001013394.1	5.0128	3.88925	4.71423	4.73934	3.0753	4.01314	235.174	243.626	226.721	0.930611	-0.10375	0.75043	PPM1M	protein phosphatase, Mg2+/Mn2+ dependent, 1M
NM_001013395.1	5.50192	3.02049	1.80053	2.07833	2.2663	3.70323	103.302	111.972	94.6314	0.845132	-0.242752	0.673937	ASS1	argininosuccinate synthase 1
NM_001013396.1	4.49945	37.2852	12.5087	56.858	30.8528	27.2507	3934.76	2513.88	5355.63	2.13042	1.09114	0.127262	MYH1A	myosin, heavy chain 1A, skeletal muscle (similar to human myosin, heavy chain 1, skeletal muscle, adult)
NM_001013397.1	11125.2	10695.6	10364.5	12015.7	12792.9	11497	1.51783e+06	1.37805e+06	1.6576e+06	1.20287	0.266476	0.218994	MYH1E	myosin, heavy chain 1E, skeletal muscle (similar to human myosin, heavy chain 1, skeletal muscle, adult)
NM_001013611.2	1.03184	1.91388	2.54897	1.039	0.756098	0.525476	75.1345	104.058	46.2114	0.444094	-1.17106	0.0270559	CLDN1	claudin 1
NM_001014968.1	35.5207	23.505	30.4603	29.4693	28.8386	23.2232	910.315	918.938	901.692	0.981233	-0.0273323	0.849597	SMAD5	SMAD family member 5
NM_001017414.1	48.4241	63.0809	46.9309	50.7263	46.0579	49.3969	1512.41	1532.41	1492.41	0.973896	-0.0381602	0.923936	SIRT2	sirtuin 2
NM_001018012.1	23.4953	16.6912	21.7732	20.4644	16.1269	16.705	905.645	941.203	870.086	0.924441	-0.113347	0.619282	ALAS1	aminolevulinate, delta-, synthase 1
NM_001024456.1	6.79269	6.53358	6.35504	6.01331	6.99415	6.57558	548.218	531.653	564.783	1.06232	0.0872138	0.732296	NSF	N-ethylmaleimide-sensitive factor
NM_001024577.1	146.911	124.74	204.732	176.697	162.531	199.827	9939.07	8974.58	10903.6	1.21494	0.280885	0.182469	LINGO1	leucine rich repeat and Ig domain containing 1
NM_001024582.1	1.06938	0.9075	0.630754	0.722791	0.809687	1.11544	32.5369	31.3327	33.7412	1.07687	0.106841	0.877559	CD1B	CD1b molecule
NM_001024691.1	6.17904	4.50871	5.75223	3.98382	3.48092	4.88776	194.258	214.809	173.707	0.808656	-0.306402	0.427498	PYGO1	pygopus homolog 1 (Drosophila)
NM_001024734.2	46.9417	36.1834	38.0881	38.6882	41.9805	38.8529	1190.89	1157.28	1224.5	1.05809	0.0814556	0.754754	VIMP	VCP-interacting membrane protein
NM_001024826.1	1.10539	1.16684	1.43745	2.08982	1.64809	1.32149	48.2314	39.6842	56.7786	1.43076	0.51678	0.440538	SMAD9	SMAD family member 9
NM_001024827.1	1.87298	1.13269	1.00008	0.817718	0.817165	0.767098	48.9788	59.3916	38.5659	0.649349	-0.622934	0.315397	FOXP1	forkhead box P1
NM_001024829.1	19.5552	19.2823	20.5849	18.8758	20.754	15.3717	430.544	433.425	427.663	0.986704	-0.0193106	0.931269	TIRAP	toll-interleukin 1 receptor (TIR) domain containing adaptor protein
NM_001024831.2	3.18891	3.2879	3.665	3.81712	3.32961	4.67739	155.542	138.58	172.505	1.2448	0.315913	0.392297	TRDMT1	tRNA aspartic acid methyltransferase 1
NM_001024832.1	66.6843	68.3486	62.8912	55.0473	79.7774	68.1434	4560.01	4357.1	4762.93	1.09314	0.128481	0.524733	DNMT3A	DNA (cytosine-5-)-methyltransferase 3 alpha
NM_001025304.1	19.0992	14.3509	10.1928	10.2288	11.8753	19.0686	377.334	374.49	380.178	1.01519	0.0217497	0.887603	BCL2L1	BCL2-like 1
NM_001025354.2	4.41444	4.86834	4.56461	5.28348	4.91283	5.35282	238.685	217.717	259.652	1.19261	0.254125	0.441495	POLE3	polymerase (DNA directed), epsilon 3, accessory subunit
NM_001025355.1	0.956922	1.06471	1.61508	1.22282	1.37348	1.25466	40.8574	38.3589	43.3558	1.13027	0.176664	0.794054	HOXB5	homeobox B5
NM_001025440.1	20.3564	15.9055	17.8824	15.5225	17.1403	17.1694	384.399	386.77	382.027	0.987738	-0.0177995	0.966358	CHMP1A	chromatin modifying protein 1A
NM_001025441.2	35.6117	39.9406	48.0489	40.6569	44.1623	46.8205	632.884	592.884	672.883	1.13493	0.182606	0.456221	SELK	selenoprotein K
NM_001025578.1	21.1607	16.8122	17.1362	19.764	18.6051	19.7858	438.368	411.418	465.318	1.13101	0.177612	0.548864	MAD2L2	MAD2 mitotic arrest deficient-like 2 (yeast)
NM_001025609.1	31.9827	29.2873	29.3889	39.5962	40.0959	40.8648	834.524	689.466	979.582	1.42078	0.506687	0.0495343	DNAJC18	DnaJ (Hsp40) homolog, subfamily C, member 18
NM_001029849.1	16.5348	8.81755	10.4085	11.6714	12.9086	17.0859	186.7	164.9	208.501	1.26441	0.338463	0.354057	RHOC	ras homolog gene family, member C
NM_001029980.1	2.56173	4.61899	4.70702	6.21542	3.81087	3.45957	198.863	181.729	215.996	1.18856	0.249214	0.548182	PRR5	proline rich 5 (renal)
NM_001029981.1	30.1183	31.3896	31.3814	29.4204	32.2381	28.8394	753.681	739.742	767.62	1.03769	0.0533692	0.823648	C20H20ORF111	chromosome 20 open reading frame, human C20orf111
NM_001030008.1	1.13276	0.949089	1.61257	2.01342	1.65742	1.62155	33.1461	26.2579	40.0344	1.52466	0.608485	0.437526	AP1S3	adaptor-related protein complex 1, sigma 3 subunit
NM_001030053.2	41.7408	50.2187	47.5182	37.4126	43.2948	47.369	1085.35	1098.94	1071.76	0.975268	-0.0361299	0.973333	MRPL48	mitochondrial ribosomal protein L48
NM_001030337.1	4.2203	2.55479	2.83747	3.77003	2.87488	1.29848	152.071	160.898	143.245	0.890285	-0.167661	0.562695	FZD1	frizzled family receptor 1
NM_001030339.1	79.7133	64.784	70.8401	57.7751	59.8709	59.5904	4400.9	4676.48	4125.32	0.882143	-0.180916	0.428211	CD81	CD81 molecule
NM_001030340.1	26.0865	28.1682	26.5171	26.8356	21.4794	22.8858	1227.24	1268.03	1186.46	0.935672	-0.0959246	0.703116	PPP3CB	protein phosphatase 3, catalytic subunit, beta isozyme
NM_001030341.1	5.52494	2.51031	5.02996	3.55697	3.58877	2.9263	803.104	873.695	732.513	0.838408	-0.254275	0.336511	FLNB	filamin B, beta
NM_001030342.1	2.27535	1.88967	1.96174	1.69328	2.53692	1.88121	54.2753	52.3202	56.2303	1.07474	0.103981	0.873245	IGF2	insulin-like growth factor 2 (somatomedin A)
NM_001030343.1	6.07901	4.87935	3.2056	4.31649	5.09766	4.58877	225.839	219.663	232.016	1.05623	0.0789281	0.833391	CHST10	carbohydrate sulfotransferase 10
NM_001030357.1	6.37859	4.42773	5.81628	5.06161	4.69672	4.84056	409.893	421.476	398.31	0.945036	-0.0815595	0.769488	PCSK7	proprotein convertase subtilisin/kexin type 7
NM_001030363.1	6.25861	6.10989	10.4675	9.29367	9.03804	7.564	142.491	128.881	156.1	1.21119	0.276422	0.506563	MYF5	myogenic factor 5
NM_001030365.1	8.59413	3.72599	5.98642	3.51599	3.2433	1.77695	414.24	549.806	278.674	0.506858	-0.980347	0.0117553	ERBB4	v-erb-a erythroblastic leukemia viral oncogene homolog 4
NM_001030372.1	1.76477	1.46585	1.95357	0.632706	0.885058	0.888281	94.469	126.115	62.8232	0.498143	-1.00537	0.0414161	TEC	tec protein tyrosine kinase
NM_001030385.1	6.9791	4.44631	4.9044	4.78321	3.55301	3.21728	246.124	279.629	212.619	0.760359	-0.395248	0.210164	EDC3	enhancer of mRNA decapping 3 homolog (S. cerevisiae)
NM_001030387.1	345.519	328.629	459.582	449.632	400.504	424.75	28236.7	25643.8	30829.6	1.20223	0.265708	0.216404	ARIH1	ariadne homolog, ubiquitin-conjugating enzyme E2 binding protein, 1 (Drosophila)
NM_001030390.1	3.91538	1.98701	2.59495	1.94772	3.0752	2.56677	164.231	166.542	161.921	0.972255	-0.0405938	0.907925	HEXA	hexosaminidase A (alpha polypeptide)
NM_001030394.1	2.38781	3.04396	2.78963	2.63808	3.01326	3.50558	268.478	246.29	290.667	1.18018	0.239008	0.415756	HMG20A	high mobility group 20A
NM_001030536.1	4.30839	3.53587	4.97198	3.94974	4.23458	3.95872	316.493	313.771	319.216	1.01735	0.0248211	0.936606	ACO1	aconitase 1, soluble
NM_001030538.1	2.91591	1.26447	1.93655	1.72597	1.23601	1.9502	151.925	161.972	141.877	0.875934	-0.191107	0.620234	JAK2	Janus kinase 2
NM_001030540.1	3.23727	2.81169	3.10626	3.27787	3.38154	2.77951	288.999	274.96	303.038	1.10212	0.140278	0.688478	ACLY	ATP citrate lyase
NM_001030541.1	26.859	19.9598	13.7794	9.32964	9.15914	5.70747	832.741	1167.03	498.455	0.427115	-1.2273	0.00077664	POSTN	periostin, osteoblast specific factor
NM_001030543.1	15.2922	15.8727	14.3712	11.9271	11.5915	10.795	1106.18	1228	984.356	0.801591	-0.319062	0.20548	ETFA	electron-transfer-flavoprotein, alpha polypeptide
NM_001030544.1	18.0198	23.3597	13.5752	15.8365	16.786	20.0236	752.551	748.709	756.394	1.01026	0.0147333	0.888509	NRG4	neuregulin 4
NM_001030545.1	87.8984	77.3654	63.4505	69.3409	78.8793	80.5945	5901.75	5705.28	6098.23	1.06887	0.0960925	0.641084	FBXO22	F-box protein 22
NM_001030546.1	9.06522	10.054	10.4889	11.1591	10.2449	10.1536	437.527	410.373	464.682	1.13234	0.179307	0.529752	LACTB	lactamase, beta
NM_001030547.1	13.283	19.6512	12.8887	12.276	17.3044	16.0328	613.906	599.462	628.35	1.04819	0.0679012	0.758147	ADAL	adenosine deaminase-like
NM_001030549.1	58.1811	73.8159	81.2864	69.1097	67.1258	52.9599	6522.42	6723.51	6321.32	0.94018	-0.0889908	0.689189	MAPK6	mitogen-activated protein kinase 6
NM_001030550.1	599.798	583.467	571.931	639.821	693.225	624.347	15014.7	13717.7	16311.6	1.18909	0.249861	0.251368	ITGB1BP3	integrin beta 1 binding protein 3
NM_001030551.1	25.2217	17.6807	22.0328	19.5625	16.8506	18.896	1186.17	1238.17	1134.17	0.916008	-0.126569	0.59621	MESDC2	mesoderm development candidate 2
NM_001030552.1	51.9583	41.9379	47.9059	31.9831	30.0467	33.9533	3332.53	3862.25	2802.8	0.725691	-0.462573	0.0463176	CLPX	ClpX caseinolytic peptidase X homolog (E. coli)
NM_001030553.1	16.4065	15.7513	16.9831	16.7234	18.4171	17.1423	1283.47	1201.8	1365.15	1.13592	0.183862	0.440353	FEM1B	fem-1 homolog b (C. elegans)
NM_001030554.1	0.844931	0.755262	1.19663	1.02072	0.994242	0.73502	71.5214	69.7154	73.3275	1.05181	0.0728775	0.921395	KIF23	kinesin family member 23
NM_001030555.1	1.04695	1.03754	1.42231	1.26341	1.30551	1.62745	114.515	100.358	128.672	1.28213	0.358544	0.388916	FAM96A	family with sequence similarity 96, member A
NM_001030556.1	24.3197	20.699	19.9288	20.5625	22.5909	21.5418	1121.72	1086.06	1157.37	1.06566	0.0917472	0.708083	CASC4	cancer susceptibility candidate 4
NM_001030557.1	4.04356	4.87263	4.62495	4.48708	4.67299	4.85083	395.321	376.877	413.764	1.09787	0.134712	0.612701	GALK2	galactokinase 2
NM_001030558.1	1.99598	1.85796	1.54733	1.54936	1.77953	1.86511	145.464	143.617	147.312	1.02572	0.0366427	0.90811	TLR21	Toll-like receptor 21
NM_001030559.1	0.994008	0.693551	0.72948	0.759132	0.820256	1.06385	58.6614	53.8181	63.5046	1.17999	0.238769	0.672045	KATNB1	katanin p80 (WD repeat containing) subunit B 1
NM_001030560.1	11.3081	11.4692	12.3087	12.9156	15.0789	11.6075	727.476	660.24	794.713	1.20367	0.267444	0.316569	GFOD2	glucose-fructose oxidoreductase domain containing 2
NM_001030562.1	47.7706	52.2428	46.1178	37.4106	44.4094	47.5211	974.762	1004.15	945.372	0.941464	-0.0870227	0.803062	NUTF2	nuclear transport factor 2
NM_001030563.2	4.73755	4.44729	6.82864	6.98081	7.58609	5.80642	289.152	244.799	333.504	1.36236	0.446106	0.176114	SETD6	SET domain containing 6
NM_001030564.1	4.83305	5.06743	6.02449	3.70343	4.82	4.78332	317.085	334.948	299.222	0.893339	-0.162721	0.662976	VAC14	Vac14 homolog (S. cerevisiae)
NM_001030565.1	30.8708	21.1439	24.9118	17.8948	16.0252	19.0981	1573.37	1806.55	1340.2	0.741857	-0.430788	0.0744019	C11H16ORF70	chromosome 11 open reading frame, human C16orf70
NM_001030568.2	4.17639	2.40212	3.6785	3.77775	3.28423	2.4345	225.141	225.215	225.067	0.999344	-0.000947153	0.918696	LPCAT2	lysophosphatidylcholine acyltransferase 2
NM_001030569.1	19.8548	20.4225	20.3557	25.1391	23.3706	23.9085	1423.76	1253.86	1593.65	1.27099	0.345953	0.149454	HEATR3	HEAT repeat containing 3
NM_001030570.1	16.9637	13.0432	16.7215	11.2602	9.2623	11.839	909.182	1043.03	775.335	0.743351	-0.427885	0.100671	N4BP1	NEDD4 binding protein 1
NM_001030571.1	14.4887	11.7598	15.1443	13.6437	10.7291	10.7558	831.739	871.354	792.124	0.909073	-0.137532	0.566678	UBA2	ubiquitin-like modifier activating enzyme 2
NM_001030572.1	29.1356	18.6754	25.6338	14.5305	20.0027	20.6585	568.317	626.97	509.664	0.8129	-0.298851	0.301359	PDCD2L	programmed cell death 2-like
NM_001030573.1	27.9295	18.9325	23.5314	16.146	21.242	15.6462	1083.97	1196.41	971.541	0.812048	-0.300363	0.214237	DYNC1LI2	dynein, cytoplasmic 1, light intermediate chain 2
NM_001030574.1	3.42557	3.21097	3.72083	3.41902	3.57137	3.03428	167.331	164.557	170.104	1.03371	0.0478322	0.912286	WWOX	WW domain containing oxidoreductase
NM_001030575.1	3.02314	4.49803	2.06318	3.44164	3.13075	4.944	302.677	267.975	337.379	1.25899	0.332272	0.374381	KIAA1609	KIAA1609
NM_001030577.1	550.379	724.529	702.618	538.562	624.193	619.171	9947.5	10177.5	9717.45	0.954794	-0.066739	0.847645	COX4I1	cytochrome c oxidase subunit IV isoform 1
NM_001030578.1	21.6898	30.9292	37.7512	55.2176	33.6672	51.7998	2020.18	1526.29	2514.07	1.64718	0.719994	0.017947	KLHDC4	kelch domain containing 4
NM_001030579.1	47.2191	29.6997	47.018	58.5521	63.5828	38.9524	4219.01	3512.37	4925.65	1.40237	0.487871	0.0856514	SLC7A5	solute carrier family 7 (amino acid transporter light chain, L system), member 5
NM_001030580.1	2.0137	0.961542	1.72999	1.48429	1.14693	1.08707	140.248	150.92	129.577	0.858579	-0.219977	0.541383	CBFA2T3	core-binding factor, runt domain, alpha subunit 2; translocated to, 3
NM_001030581.1	26.9665	24.2215	24.3355	21.8707	25.0639	23.7182	641.919	641.95	641.887	0.999902	-0.000141127	0.983705	CYB5B	outer mitochondrial membrane cytochrome b5
NM_001030582.1	9.16437	7.93783	10.1697	9.20519	8.76408	8.57076	837.247	819.917	854.578	1.04227	0.059734	0.821114	DHX38	DEAH (Asp-Glu-Ala-His) box polypeptide 38
NM_001030583.1	62.2113	63.2052	62.3447	61.6979	59.466	65.9188	3095.52	3003.54	3187.51	1.06125	0.0857651	0.66964	KARS	lysyl-tRNA synthetase
NM_001030584.1	144.867	107.894	93.5059	120.046	69.8092	74.553	3597.83	3961.72	3233.94	0.816295	-0.292837	0.252426	PFKFB4	6-phosphofructo-2-kinase/fructose-2,6-biphosphatase 4
NM_001030585.1	7.38285	7.91334	7.80044	9.43193	5.91033	8.9605	410.116	387.478	432.755	1.11685	0.159435	0.568148	APEH	N-acylaminoacyl-peptide hydrolase
NM_001030588.2	5.13676	3.86363	4.7554	4.14726	4.40436	4.17633	381.032	382.098	379.966	0.994422	-0.00807038	0.975488	RBM6	RNA binding motif protein 6
NM_001030589.1	42.0826	32.9099	52.782	38.8503	38.4173	40.2083	2740.61	2756.49	2724.73	0.988476	-0.0167217	0.959461	TWF2	twinfilin, actin-binding protein, homolog 2 (Drosophila)
NM_001030590.1	8.6025	7.9375	7.54557	7.67955	7.48964	9.31981	660.812	633.457	688.168	1.08637	0.119515	0.614425	BAP1	BRCA1 associated protein-1 (ubiquitin carboxy-terminal hydrolase)
NM_001030591.2	8.31233	6.69212	8.86105	6.97486	7.20627	7.05072	466.116	476.856	455.377	0.954956	-0.0664932	0.824914	SHISA5	shisa homolog 5 (Xenopus laevis)
NM_001030592.1	2.38149	1.91928	2.0129	2.01437	2.07317	1.94177	145.907	144.29	147.524	1.02241	0.0319769	0.951002	ATG7	autophagy related 7
NM_001030593.1	7.99047	6.42718	8.8066	6.52818	6.96688	6.7517	479.191	495.128	463.254	0.935624	-0.0959985	0.749077	VGLL4	vestigial like 4 (Drosophila)
NM_001030594.2	7.70534	6.29019	7.27706	8.00653	7.77344	8.27996	422.779	382.388	463.17	1.21126	0.276507	0.345741	TSEN2	tRNA splicing endonuclease 2 homolog (S. cerevisiae)
NM_001030595.1	1.80514	1.11439	1.5716	1.93131	1.49033	1.11021	125.884	120.718	131.05	1.08559	0.118477	0.863719	ARHGEF3	Rho guanine nucleotide exchange factor (GEF) 3
NM_001030596.2	8.86507	7.35042	7.36433	5.41036	5.56058	8.04737	275.21	295.02	255.399	0.8657	-0.20806	0.586212	IP6K2	inositol hexakisphosphate kinase 2
NM_001030597.1	24.7525	22.087	24.572	22.2754	21.2516	20.7245	1535.12	1565.17	1505.08	0.961613	-0.0564718	0.814119	COPG	coatomer protein complex, subunit gamma
NM_001030598.1	27.3466	29.2639	27.7319	28.3728	26.6701	21.8044	2998.19	3047.2	2949.19	0.967837	-0.0471637	0.814155	ABTB1	ankyrin repeat and BTB (POZ) domain containing 1
NM_001030599.1	16.0956	15.0458	17.7431	13.1378	13.2241	14.476	1321.94	1396.62	1247.26	0.893056	-0.163177	0.539655	TPRA1	transmembrane protein, adipocyte asscociated 1
NM_001030600.1	1.44157	0.778139	1.47549	0.925919	0.817572	1.33542	61.2989	64.4907	58.1071	0.901014	-0.150378	0.827813	SLC6A6	solute carrier family 6 (neurotransmitter transporter, taurine), member 6
NM_001030601.1	197.091	146.768	156.017	129.018	161.795	154.427	6612.26	6755.84	6468.68	0.957495	-0.062663	0.79479	IMPDH2	IMP (inosine 5'-monophosphate) dehydrogenase 2
NM_001030603.2	4.02477	3.08715	3.67075	2.70586	3.50161	2.64991	123.655	131.362	115.948	0.882659	-0.180071	0.670622	RAD18	RAD18 homolog (S. cerevisiae)
NM_001030604.2	1.03154	0.947589	0.834736	1.04581	0.878885	0.954579	61.2448	58.6841	63.8056	1.08727	0.120715	0.844871	SRGAP3	SLIT-ROBO Rho GTPase activating protein 3
NM_001030605.1	24.8195	33.2736	23.2619	36.9879	22.6476	53.1528	2682.77	2178.93	3186.6	1.46246	0.548402	0.191821	IRAK2	interleukin-1 receptor-associated kinase 2
NM_001030607.1	18.1901	14.738	17.1564	15.9154	15.8526	15.2747	740.614	738.167	743.061	1.00663	0.0095333	0.980463	RARS	arginyl-tRNA synthetase
NM_001030609.1	91.4622	87.0337	93.3797	103.463	95.9673	83.3645	5459.6	5177.16	5742.05	1.10911	0.149405	0.5284	CLTB	clathrin, light chain B
NM_001030610.1	7.08983	4.71991	6.36708	6.31729	6.40621	5.61596	366.016	350.58	381.452	1.08806	0.121757	0.726557	KIAA1191	KIAA1191
NM_001030611.1	3.73305	3.90947	3.93716	4.38683	3.81027	3.36949	139.54	135.408	143.672	1.06104	0.0854724	0.854831	THOC3	THO complex 3
NM_001030613.3	10.3894	9.21561	10.9144	10.8004	13.0063	11.5253	521.902	466.134	577.669	1.23928	0.309499	0.26574	UBLCP1	ubiquitin-like domain containing CTD phosphatase 1
NM_001030615.1	21.2637	17.8616	19.3093	20.7555	16.8414	16.1263	1454.97	1467.54	1442.4	0.982868	-0.0249303	0.87495	CLINT1	clathrin interactor 1
NM_001030616.1	6.48774	8.35993	7.5929	10.0282	10.6448	11.1227	315.546	252.656	378.435	1.49783	0.582875	0.0582612	THG1L	tRNA-histidine guanylyltransferase 1-like (S. cerevisiae)
NM_001030618.1	8.53851	7.06067	8.82198	6.90093	7.94658	7.25175	352.906	358.262	347.55	0.970102	-0.0437914	0.898394	CNOT8	CCR4-NOT transcription complex, subunit 8
NM_001030619.1	134.846	147.318	173.259	180.119	199.637	185.884	7868.67	6773.77	8963.56	1.32328	0.404113	0.0621228	RPS14	ribosomal protein S14
NM_001030620.1	23.704	16.4827	18.6568	15.7153	16.4113	16.3129	1271.98	1348.88	1195.07	0.885972	-0.174667	0.468234	CANX	calnexin
NM_001030621.1	181.281	144.569	197.401	156.164	121.195	127.518	4352.45	4758.35	3946.56	0.829396	-0.269866	0.217863	SAR1B	SAR1 homolog B (S. cerevisiae)
NM_001030622.1	4.77451	2.08781	4.14359	2.96832	3.00838	3.08976	309.96	326.664	293.257	0.897731	-0.155645	0.596667	KIF3A	kinesin family member 3A
NM_001030623.2	20.5445	25.0321	23.0079	17.1684	24.5847	24.9691	1490.7	1466.22	1515.17	1.03339	0.0473799	0.741791	RNF14	ring finger protein 14
NM_001030624.1	34.8965	26.4765	29.292	30.1622	29.7667	29.6147	3188.84	3095.58	3282.1	1.06025	0.0844096	0.726649	LOC416354	C-terminal binding protein-like
NM_001030625.1	1.26621	1.37051	1.20594	1.81652	1.67807	1.9363	40.7955	32.6182	48.9728	1.50139	0.586301	0.390889	HAUS1	HAUS augmin-like complex, subunit 1
NM_001030626.1	4.55185	2.74448	3.56705	3.12651	2.97088	2.67424	316.07	337.775	294.365	0.871483	-0.198456	0.493701	PIAS2	protein inhibitor of activated STAT, 2
NM_001030627.1	2.5464	2.42533	2.67051	2.22429	1.80007	2.48164	83.5432	87.5232	79.5632	0.909053	-0.137564	0.817986	FAM86A	family with sequence similarity 86, member A
NM_001030628.1	16.5065	20.354	10.7616	14.3119	15.279	15.3887	946.971	948.923	945.02	0.995887	-0.00594635	0.976556	WDR24	WD repeat domain 24
NM_001030629.1	2.48055	2.46748	3.01976	2.60415	2.82877	3.05335	178.384	166.942	189.826	1.13708	0.185333	0.594169	PARN	poly(A)-specific ribonuclease
NM_001030632.1	14.6347	13.7538	9.94715	11.2456	12.0406	10.007	405.956	421.933	389.979	0.924268	-0.113617	0.690238	ARPC1B	actin related protein 2/3 complex, subunit 1B, 41kDa
NM_001030633.1	26.6428	20.7209	13.4877	9.99455	8.84772	11.506	1109.78	1447.36	772.197	0.53352	-0.906385	0.00962629	C14H17ORF103	chromosome 14 open reading frame, human C17orf103
NM_001030634.1	26.5463	22.0077	25.6026	22.8041	24.5207	24.8211	1368.76	1340	1397.52	1.04292	0.0606347	0.786894	DRG2	developmentally regulated GTP binding protein 2
NM_001030635.1	62.6663	63.215	56.8714	48.1731	47.4382	55.1494	4931.91	5250.94	4612.88	0.878487	-0.186907	0.449329	FLII	flightless I homolog (Drosophila)
NM_001030636.2	1.50222	1.03066	1.24222	1.09517	1.0141	1.5615	110.211	107.703	112.719	1.04658	0.0656792	0.854826	TOP3A	topoisomerase (DNA) III alpha, transcript variant 1
NM_001030637.1	17.402	10.2943	16.2266	13.2798	13.6912	13.4715	805.063	806.779	803.348	0.995747	-0.00614903	0.958495	HAGHL	hydroxyacylglutathione hydrolase-like
NM_001030638.1	68.4433	62.917	80.9148	98.0063	133.567	71.8044	5728.29	4529.95	6926.63	1.52907	0.612658	0.0664103	PGP	phosphoglycolate phosphatase
NM_001030639.1	1.30126	0.979443	0.746109	1.44737	1.13853	0.637867	58.7903	54.8635	62.7172	1.14315	0.193013	0.821765	PLK1	polo-like kinase 1
NM_001030643.2	22.4005	16.3786	16.7202	17.0204	16.8961	14.0585	1269.84	1317.37	1222.32	0.927844	-0.108045	0.610857	DAGLB	diacylglycerol lipase, beta
NM_001030644.2	4.86592	3.707	4.28366	3.15012	2.49805	3.17058	295.877	340.971	250.784	0.735497	-0.443208	0.17309	CLCN7	chloride channel, voltage-sensitive 7
NM_001030646.1	17.0639	22.2742	16.7809	21.3302	22.9155	22.5274	951.73	843.423	1060.04	1.25683	0.329784	0.173896	NRF1	nuclear respiratory factor 1
NM_001030647.1	65.9972	49.2851	55.6597	52.1368	59.0806	59.6741	3728.87	3594.84	3862.89	1.07457	0.103754	0.637298	UBE2H	ubiquitin-conjugating enzyme E2H
NM_001030648.1	14.3632	11.9566	11.0923	10.8861	10.8742	8.13501	777.894	839.086	716.703	0.854148	-0.227443	0.348521	NET1	neuroepithelial cell transforming 1
NM_001030649.1	36.9615	39.97	39.9522	37.5757	35.7796	37.4669	1303.53	1298.27	1308.8	1.00811	0.0116589	0.929418	EIF4A3	eukaryotic translation initiation factor 4A3
NM_001030650.1	17.5271	33.4154	21.8423	22.5181	21.713	37.516	1529.38	1405.7	1653.05	1.17596	0.233837	0.50933	ENTPD6	ectonucleoside triphosphate diphosphohydrolase 6 (putative)
NM_001030652.1	34.8192	32.5986	33.6535	30.1911	32.1381	32.7299	3500.4	3492.82	3507.97	1.00434	0.00624557	0.946202	SNAP29	synaptosomal-associated protein, 29kDa
NM_001030653.1	5.97856	6.00691	5.7159	5.3665	5.60896	6.04114	363.707	359.116	368.298	1.02557	0.0364238	0.871546	PPIL2	peptidylprolyl isomerase (cyclophilin)-like 2
NM_001030654.2	19.5453	12.1645	13.1569	12.779	16.6403	13.996	1587.01	1552.08	1621.94	1.04501	0.0635203	0.822703	42618	septin 5
NM_001030657.1	1.52302	1.25081	1.71185	1.38745	1.20547	1.52554	134.189	135.203	133.174	0.984996	-0.0218097	0.985876	HIP1R	huntingtin interacting protein 1 related
NM_001030658.1	12.9573	14.7456	13.0198	13.7473	13.1415	13.3061	279.411	272.969	285.854	1.04721	0.0665451	0.820722	ORAI1	ORAI calcium release-activated calcium modulator 1
NM_001030659.1	1.12995	0.602351	0.780709	0.997776	0.801378	1.06525	61.0355	54.5304	67.5407	1.23859	0.308696	0.608266	TMEM120B	transmembrane protein 120B
NM_001030661.1	1.50909	1.0656	1.1927	1.05892	1.0627	1.28927	169.837	172.012	167.662	0.97471	-0.0369555	0.945057	SETD1B	SET domain containing 1B
NM_001030662.1	6.49391	5.72937	6.41157	7.83378	6.24527	7.68334	443.658	394.61	492.707	1.24859	0.320301	0.26761	ZCCHC8	zinc finger, CCHC domain containing 8
NM_001030663.1	3.78008	2.24072	2.89161	2.70634	2.14595	1.95614	348.712	382.26	315.164	0.824474	-0.278455	0.319941	HVCN1	hydrogen voltage-gated channel 1
NM_001030664.2	10.008	7.9074	10.8197	8.20286	9.6816	7.19642	873.191	901.489	844.893	0.93722	-0.0935401	0.691475	NAA25	N(alpha)-acetyltransferase 25, NatB auxiliary subunit
NM_001030665.2	6.9427	6.24214	8.74681	5.94882	5.87079	6.1313	594.592	633.793	555.391	0.876298	-0.190506	0.509374	TFIP11	tuftelin interacting protein 11
NM_001030667.1	11.4268	9.6747	7.83618	6.64751	10.4834	7.58825	358.129	374.293	341.965	0.913627	-0.130322	0.675187	DDT	D-dopachrome tautomerase
NM_001030669.2	15.1775	13.1715	14.3453	11.6753	11.3711	13.1352	946.885	993.088	900.682	0.906951	-0.140904	0.611442	RAB35	RAB35, member RAS oncogene family
NM_001030672.2	6.72877	5.56417	5.01099	7.0055	6.8335	4.95722	240.307	222.312	258.302	1.16189	0.216477	0.576544	TRIM41	tripartite motif containing 41
NM_001030674.1	64.9841	54.1834	62.2725	60.2022	58.0943	54.6665	3347.55	3313.03	3382.06	1.02084	0.02975	0.913557	BRD2	bromodomain containing 2
NM_001030676.2	13.9389	10.9924	13.3184	9.07756	11.5526	12.564	973.756	1007.73	939.78	0.93257	-0.100716	0.745216	GARNL3	GTPase activating Rap/RanGAP domain-like 3
NM_001030677.1	33.5307	22.2503	27.4906	29.4861	24.7259	25.5656	3371.42	3319.36	3423.47	1.03137	0.0445566	0.896774	FAM125B	family with sequence similarity 125, member B
NM_001030678.1	3.45833	4.43128	3.44842	5.20786	4.93296	3.8717	283.367	245.827	320.906	1.30541	0.384503	0.24623	PBX3	pre-B-cell leukemia homeobox 3
NM_001030680.1	9.30513	8.90301	9.92464	11.3862	11.0525	10.2519	611.483	545.987	676.978	1.23991	0.310241	0.258956	STRBP	spermatid perinuclear RNA binding protein
NM_001030681.1	2.00023	1.35094	1.67408	1.57227	1.13982	0.980148	68.004	76.0568	59.9511	0.788241	-0.343291	0.49584	NACC2	NACC family member 2, BEN and BTB (POZ) domain containing
NM_001030682.1	15.2998	21.3376	20.6796	18.8322	15.6996	21.1261	592.756	585.062	600.45	1.0263	0.0374545	0.810685	SURF6	surfeit 6
NM_001030683.1	18.9441	15.3261	20.2539	16.4841	28.9665	22.8561	1484.86	1264.89	1704.83	1.34781	0.430613	0.117759	GBGT1	globoside alpha-1,3-N-acetylgalactosaminyltransferase 1
NM_001030684.1	3.12912	2.16874	2.47515	2.329	2.0008	2.48008	194.896	200.769	189.023	0.941499	-0.086969	0.817403	GTF3C5	general transcription factor IIIC, polypeptide 5, 63kDa
NM_001030685.1	3.02922	2.70663	2.53407	3.83602	3.64159	3.74081	194.333	158.919	229.748	1.44569	0.531758	0.1484	POMT1	protein-O-mannosyltransferase 1
NM_001030686.1	7.69841	5.78939	6.40733	6.48638	6.45313	6.25337	458.408	450.366	466.45	1.03571	0.0506218	0.879699	GPR107	G protein-coupled receptor 107
NM_001030687.1	12.1179	9.76041	11.0217	10.4952	10.4244	10.3789	529.756	524.823	534.688	1.0188	0.0268656	0.928981	TOR1A	torsin family 1, member A (torsin A)
NM_001030688.1	6.06988	3.80417	4.9806	4.19921	3.91116	4.55568	286.32	298.281	274.359	0.919802	-0.120605	0.70994	ASB6	ankyrin repeat and SOCS box containing 6
NM_001030689.2	2.18403	1.60428	2.32795	2.25244	2.17052	2.45436	61.8556	56.1118	67.5995	1.20473	0.26871	0.638771	DOLPP1	dolichyl pyrophosphate phosphatase 1
NM_001030690.1	3.55145	2.55762	3.47953	2.58832	2.39381	2.76625	383.015	409.802	356.228	0.86927	-0.202124	0.51243	NUP188	nucleoporin 188kDa
NM_001030691.2	38.7668	35.9047	35.0015	30.0815	29.6101	32.3132	3391.84	3578.56	3205.12	0.895643	-0.159004	0.512704	SET	SET nuclear oncogene
NM_001030692.1	13.0024	11.6121	11.1726	12.4838	12.224	11.6347	691.345	663.356	719.335	1.08439	0.116881	0.669882	NAIF1	nuclear apoptosis inducing factor 1
NM_001030694.1	38.2177	35.4947	40.5987	33.5556	38.5328	40.864	3023.97	2940.39	3107.54	1.05685	0.0797679	0.676361	FBXW5	F-box and WD repeat domain containing 5
NM_001030695.1	4.21456	2.92602	3.73029	2.53305	4.11304	3.82485	276.376	271.194	281.557	1.03821	0.0540985	0.840072	ZNF302	zinc finger protein 302
NM_001030696.1	24.4568	16.4401	15.7988	15.2579	13.3064	15.5016	991.356	1079.82	902.896	0.836157	-0.258154	0.29768	NDEL1	nudE nuclear distribution E homolog (A. nidulans)-like 1
NM_001030698.1	8.28239	10.9463	9.54618	11.2859	10.6279	11.3177	317.539	285.92	349.157	1.22117	0.288263	0.337111	STX8	syntaxin 8
NM_001030699.1	37.3202	34.8641	38.4851	36.2209	37.658	38.8885	1824.99	1747.49	1902.49	1.0887	0.122603	0.579668	FAM18B1	family with sequence similarity 18, member B1
NM_001030700.1	24.3035	19.8503	21.7585	19.2535	19.1734	21.4811	1352.66	1370.36	1334.95	0.974156	-0.0377749	0.902544	COX10	COX10 homolog, cytochrome c oxidase assembly protein, heme A: farnesyltransferase (yeast)
NM_001030701.1	14.1115	8.37716	10.4105	7.64376	10.7326	7.12602	821.161	893.428	748.895	0.838226	-0.254589	0.292277	42622	septin 9
NM_001030703.1	41.471	23.4769	35.8336	38.3829	36.9908	30.6858	3805.42	3559.46	4051.38	1.1382	0.186752	0.477566	JMJD6	jumonji domain containing 6
NM_001030704.1	21.5581	14.4593	24.4185	14.4563	12.3146	12.4076	1100.02	1295.17	904.861	0.698642	-0.517374	0.0354376	MMD	monocyte to macrophage differentiation-associated
NM_001030707.2	14.592	15.1698	15.9423	13.1412	13.3972	13.9362	947.341	974.91	919.771	0.943441	-0.0839954	0.781227	COG1	component of oligomeric golgi complex 1
NM_001030708.1	9.34572	8.51331	8.88763	8.64135	8.16155	9.3591	592.395	579.394	605.397	1.04488	0.063336	0.79187	FAM104A	family with sequence similarity 104, member A
NM_001030710.1	5.00287	2.49287	4.72988	3.97455	2.80743	4.02469	259.87	265.346	254.395	0.95873	-0.0608042	0.843081	ORAI2	ORAI calcium release-activated calcium modulator 2
NM_001030711.1	5.38823	3.50681	6.60514	5.35468	4.83533	4.6181	392.767	386.555	398.979	1.03214	0.045638	0.911117	RFFL	ring finger and FYVE-like domain containing E3 ubiquitin protein ligase
NM_001030713.1	151.836	166.416	145.418	133.43	119.663	119.096	6416.28	6929.45	5903.12	0.851888	-0.231264	0.308984	GBAS	glioblastoma amplified sequence
NM_001030714.1	4.85324	3.82076	3.50735	1.64185	2.12287	2.03838	93.4841	123.548	63.4205	0.513328	-0.962047	0.0490633	ASL2	argininosuccinate lyase
NM_001030715.1	7.13073	4.26169	5.66826	5.91473	5.8306	4.65409	301.991	296.534	307.447	1.0368	0.0521414	0.938641	SMYD4	SET and MYND domain containing 4
NM_001030716.1	2.56383	2.94136	3.05913	3.89599	2.85716	3.10625	191.93	172.992	210.868	1.21895	0.285641	0.440835	DPH1	DPH1 homolog (S. cerevisiae)
NM_001030718.1	5.26729	3.89132	4.15445	3.58099	4.19727	3.8801	316.415	325.895	306.936	0.941826	-0.0864682	0.785593	C19H17ORF63	chromosome 19 open reading frame, human C17orf63
NM_001030719.1	26.8629	27.1489	38.4328	29.0093	29.3609	26.42	1562.79	1578.61	1546.97	0.979956	-0.0292111	0.9174	FLOT2	flotillin 2
NM_001030721.1	21.5281	19.931	18.5047	19.607	19.508	17.8614	1239.52	1231.2	1247.85	1.01352	0.0193797	0.947179	RPS6KB1	ribosomal protein S6 kinase, 70kDa, polypeptide 1
NM_001030722.1	11.159	5.90134	11.1137	10.0072	10.0318	9.00559	1084.98	1024.47	1145.5	1.11813	0.161091	0.567507	INTS2	integrator complex subunit 2
NM_001030723.1	16.5316	14.5646	15.0802	10.7045	11.4333	12.4488	899.21	998.418	800.001	0.801268	-0.319642	0.232318	APPBP2	amyloid beta precursor protein (cytoplasmic tail) binding protein 2
NM_001030724.1	3.7179	2.62442	3.17632	4.08311	2.4078	3.31349	181.854	172.805	190.904	1.10474	0.143707	0.733591	AATF	apoptosis antagonizing transcription factor
NM_001030725.2	3.83433	3.8989	4.46442	3.87095	3.88985	4.16741	217.791	213.281	222.301	1.04229	0.0597588	0.839715	DDX52	DEAD (Asp-Glu-Ala-Asp) box polypeptide 52
NM_001030726.1	6.59158	5.53535	5.89332	4.83864	4.55326	4.0231	597.265	665.136	529.394	0.795919	-0.329306	0.217564	TNFAIP1	tumor necrosis factor, alpha-induced protein 1 (endothelial)
NM_001030727.1	143.734	139.391	131.953	118.889	113.946	106.421	5752.64	6150.06	5355.23	0.870761	-0.199651	0.370976	DLD	dihydrolipoamide dehydrogenase
NM_001030728.1	208.274	133.581	190.006	112.246	134.496	117.826	5126.49	5892.09	4360.89	0.740125	-0.434159	0.0512061	NAMPT	nicotinamide phosphoribosyltransferase
NM_001030729.1	2.00757	1.42669	1.89993	2.02213	1.79363	2.11707	132.977	121.105	144.849	1.19607	0.258298	0.539378	ORC5	origin recognition complex, subunit 5
NM_001030730.1	40.6166	39.6667	32.2164	33.5059	32.5912	32.2058	1927.73	1997.56	1857.9	0.930083	-0.104568	0.666881	NAPEPLD	N-acyl phosphatidylethanolamine phospholipase D
NM_001030731.1	11.5998	10.7628	10.8839	3.72172	3.73066	5.09331	398.121	567.305	228.936	0.40355	-1.30918	2.59e-05	CD36	CD36 molecule (thrombospondin receptor)
NM_001030732.1	4.28401	3.3338	4.3448	3.62859	3.58944	3.39409	339.277	347.725	330.828	0.951408	-0.0718632	0.809885	TRABD	TraB domain containing
NM_001030733.1	12.2564	11.8817	12.4311	9.15669	8.03883	9.70357	506.816	568.026	445.607	0.784482	-0.350187	0.235087	ING3	inhibitor of growth family, member 3
NM_001030734.1	2.76368	1.99036	2.80585	2.48292	3.03108	1.76154	220.2	216.269	224.131	1.03635	0.0515113	0.945272	C1H7ORF60	chromosome 1 open reading frame, human C7orf60
NM_001030735.1	30.9041	20.438	24.4673	18.2526	16.3587	14.5823	1516.49	1785.63	1247.35	0.698549	-0.517566	0.026411	DNAJB9	DnaJ (Hsp40) homolog, subfamily B, member 9
NM_001030736.1	3.57044	1.90926	4.31929	2.93835	2.66653	3.26138	212.669	214.581	210.757	0.982177	-0.0259456	0.949975	GXYLT1	glucoside xylosyltransferase 1
NM_001030737.1	2.4983	1.73586	2.60058	2.16448	2.15122	2.49034	167.776	161.892	173.661	1.0727	0.101241	0.78449	PPHLN1	periphilin 1
NM_001030738.1	3.14853	3.51308	2.73233	3.06157	2.98773	3.85911	190.996	180.05	201.943	1.12159	0.165551	0.607984	IRAK4	interleukin-1 receptor-associated kinase 4
NM_001030741.1	26.5192	21.1621	26.5933	21.1855	23.2234	25.4463	2800.49	2786.56	2814.41	1.01	0.0143483	0.911789	SLC38A2	solute carrier family 38, member 2
NM_001030742.1	3.20739	3.13543	3.91649	3.55321	3.73816	3.657	269.268	251.735	286.802	1.1393	0.188153	0.555218	MDM1	Mdm1 nuclear protein homolog (mouse)
NM_001030743.2	1.5674	1.17405	0.588335	1.26325	0.902101	1.34828	32.9558	30.8198	35.0918	1.13861	0.187277	0.81965	GLIPR1L	GLI pathogenesis-related 1-like
NM_001030744.1	12.0618	14.6202	13.1881	14.5089	16.5288	14.695	533.144	481.047	585.241	1.2166	0.282852	0.294575	KRR1	KRR1, small subunit (SSU) processome component, homolog (yeast)
NM_001030745.1	2.9725	1.9552	2.75483	2.55306	2.69508	2.25937	280.372	273.118	287.627	1.05312	0.0746724	0.857676	ZDHHC17	zinc finger, DHHC-type containing 17
NM_001030746.1	37.0339	30.5526	40.2856	29.5403	21.0685	23.0142	754.064	871.488	636.641	0.730522	-0.453	0.0796823	MYF6	myogenic factor 6 (herculin)
NM_001030747.2	108.547	104.449	81.9989	65.5067	79.9865	57.2588	3011.78	3477.9	2545.67	0.731954	-0.450175	0.0475793	DCN	decorin
NM_001030748.1	3.59327	4.25703	3.98292	3.48541	4.40649	4.51086	270.253	255.731	284.776	1.11358	0.1552	0.58654	CRADD	CASP2 and RIPK1 domain containing adaptor with death domain
NM_001030749.1	4.06457	2.88123	3.68504	2.91473	3.46856	3.30944	225.277	227.171	223.384	0.983331	-0.0242512	0.953753	ELK3	ELK3, ETS-domain protein (SRF accessory protein 2)
NM_001030750.1	17.4059	11.7436	14.9729	13.8036	13.4023	11.9772	1393.33	1424.41	1362.25	0.956363	-0.0643691	0.745592	NEDD1	neural precursor cell expressed, developmentally down-regulated 1
NM_001030751.1	8.2744	6.20973	6.68709	6.13136	5.68411	5.26393	610.554	654.528	566.58	0.865631	-0.208175	0.42106	SCYL2	SCY1-like 2 (S. cerevisiae)
NM_001030752.1	8.81606	8.41904	7.91288	8.89685	9.44261	8.34938	556.823	522.359	591.287	1.13195	0.178815	0.523126	WDR91	WD repeat domain 91
NM_001030753.1	15.998	20.1178	34.0095	14.7295	36.3762	24.6004	214.744	199.085	230.403	1.15731	0.210772	0.632144	HIST1H2A9	histone cluster 1, H2A, IX (similar to human histone cluster 2, class H2A genes)
NM_001030754.1	3.72518	2.44845	2.68341	2.26384	2.28127	2.89279	173.77	182.408	165.132	0.905293	-0.143544	0.726215	HEBP1	heme binding protein 1
NM_001030755.1	28.1322	27.5884	26.7007	26.7897	25.1022	22.469	1301	1326.79	1275.2	0.961116	-0.0572179	0.80186	LUC7L2	LUC7-like 2 (S. cerevisiae)
NM_001030756.1	119.972	79.5802	114.236	80.7084	76.0316	72.8816	8701.66	9729.57	7673.75	0.788704	-0.342444	0.11194	NFE2L1	nuclear factor (erythroid-derived 2)-like 1
NM_001030757.1	43.6726	42.993	49.4537	37.6521	39.7399	45.5541	2781.21	2831.09	2731.33	0.964763	-0.0517531	0.89054	ST13	suppression of tumorigenicity 13 (colon carcinoma) (Hsp70 interacting protein)
NM_001030759.1	39.2148	22.3899	26.4241	20.6983	21.6176	25.016	2061.87	2255.96	1867.77	0.827927	-0.272425	0.24567	TMEM184B	transmembrane protein 184B
NM_001030761.2	9.91663	7.04742	11.7898	10.5	7.39696	8.99185	594.719	592.673	596.764	1.0069	0.00992498	0.995266	PWP1	PWP1 homolog (S. cerevisiae)
NM_001030762.2	2.97515	1.35305	2.16249	1.47777	1.85308	1.97791	143.035	151.221	134.849	0.891737	-0.16531	0.684322	TXNRD1	thioredoxin reductase 1
NM_001030764.1	11.8244	7.50402	8.21525	6.72708	6.4798	8.37617	557.567	604.159	510.974	0.845761	-0.241679	0.39746	CHPT1	choline phosphotransferase 1
NM_001030766.1	2.43641	1.83532	1.79524	2.42885	4.13281	2.61261	177.95	135.633	220.268	1.624	0.699555	0.0687202	FAM60A	family with sequence similarity 60, member A
NM_001030768.1	716.234	833.934	788.54	880.096	826.879	758.27	73548.5	69454.3	77642.8	1.1179	0.160788	0.452742	BPGM	2,3-bisphosphoglycerate mutase
NM_001030769.2	0.87406	0.773426	0.658239	1.14708	1.06333	1.12151	39.5031	31.0563	47.9499	1.54397	0.626641	0.377142	C3AR1	complement component 3a receptor 1
NM_001030770.2	8.17794	3.23638	4.8124	4.15873	3.44717	3.10085	155.738	181.051	130.424	0.720371	-0.473187	0.199687	STK38L	serine/threonine kinase 38 like
NM_001030771.1	29.883	28.7847	27.39	24.0407	26.8812	25.586	3542.65	3636.63	3448.66	0.948311	-0.0765686	0.763992	PPFIBP1	PTPRF interacting protein, binding protein 1 (liprin beta 1)
NM_001030772.1	2.0396	2.19122	3.10697	3.54513	2.89134	2.84005	129.012	110.035	147.99	1.34494	0.427542	0.316794	C1H22ORF40	chromosome 1 open reading frame, human C22orf40
NM_001030773.1	18.6044	22.1426	17.9495	16.9407	16.8316	17.2476	1009.03	1050.56	967.499	0.920935	-0.118829	0.678968	MKLN1	muskelin 1, intracellular mediator containing kelch motifs
NM_001030774.1	29.7904	24.175	27.1506	26.1663	24.5148	22.8432	2648.24	2687.31	2609.16	0.970917	-0.0425804	0.826902	KPNA1	karyopherin alpha 1 (importin alpha 5)
NM_001030775.1	165.445	183.232	166.155	170.989	177.17	170.72	5912.95	5711.77	6114.14	1.07045	0.0982121	0.630839	COPS7A	COP9 constitutive photomorphogenic homolog subunit 7A (Arabidopsis)
NM_001030776.2	50.0187	46.1831	49.6077	45.966	49.8212	48.0188	1695.21	1650.84	1739.59	1.05376	0.0755528	0.73318	MLF2	myeloid leukemia factor 2
NM_001030777.1	4.00053	3.82051	1.90218	1.98059	2.90264	6.23081	209.989	189.108	230.871	1.22084	0.287879	0.577673	C1S	complement component 1, s subcomponent
NM_001030778.1	157.697	104.715	133.854	132.817	122.919	99.3706	10352.9	10539.2	10166.5	0.964635	-0.0519455	0.729674	NAA50	N(alpha)-acetyltransferase 50, NatE catalytic subunit
NM_001030779.1	12.3354	7.94927	6.30134	6.54845	6.30234	5.45362	459.127	527.668	390.586	0.740212	-0.43399	0.12456	TNFRSF1A	tumor necrosis factor receptor superfamily, member 1A
NM_001030780.1	5.84732	5.9648	5.10031	6.85351	6.26269	6.80519	462.861	410.927	514.796	1.25277	0.325119	0.252194	RABL3	RAB, member of RAS oncogene family-like 3
NM_001030781.1	2.11266	2.371	3.15931	2.78681	2.701	2.56671	129.22	121.747	136.694	1.12277	0.167063	0.68423	QTRTD1	queuine tRNA-ribosyltransferase domain containing 1
NM_001030783.1	6.76456	5.06403	4.85802	5.00788	5.28056	4.49015	591.916	607.021	576.812	0.950235	-0.073644	0.75567	DCBLD2	discoidin, CUB and LCCL domain containing 2
NM_001030784.1	11.0494	10.8661	10.9356	8.98711	8.52499	9.7186	832.084	883.366	780.802	0.883895	-0.178054	0.525956	TBC1D23	TBC1 domain family, member 23
NM_001030787.1	2.85477	1.8376	2.45171	1.7918	1.59374	2.63895	164.105	171.819	156.39	0.910204	-0.135739	0.774313	CD200	CD200 molecule
NM_001030788.1	4.27932	2.77917	2.90838	4.3108	2.49818	4.19575	99.9617	91.4727	108.451	1.18561	0.245626	0.613148	ARL6	ADP-ribosylation factor-like 6
NM_001030789.1	9.77662	10.0239	10.6553	14.8274	14.511	14.4029	945.555	747.375	1143.73	1.53034	0.613848	0.0155378	RCSD1	RCSD domain containing 1
NM_001030791.1	2.81542	2.53765	2.70167	3.42825	3.32417	2.63523	318.351	283.873	352.829	1.24291	0.313723	0.344719	GPR89B	G protein-coupled receptor 89B
NM_001030792.2	19.8436	25.2888	18.0558	17.1394	21.8869	21.0017	1125.98	1123.39	1128.58	1.00462	0.00664999	0.903737	CHMP2B	charged multivesicular body protein 2B
NM_001030793.2	1.36216	0.639552	1.10433	0.778745	0.991207	1.08067	93.1287	93.1836	93.0738	0.998821	-0.00170136	1	HSPA13	heat shock protein 70kDa family, member 13
NM_001030795.1	15.1075	17.3958	13.5976	19.6444	21.5961	12.9222	352.806	314.397	391.216	1.24434	0.315375	0.333475	CBR1	carbonyl reductase 1
NM_001030798.1	192.358	223.042	203.177	212.509	174.724	183.535	7824.47	7911.76	7737.19	0.977935	-0.0321899	0.900828	C1H21ORF33	chromosome 1 open reading frame, human C21orf33
NM_001030799.1	6.08929	5.92798	6.57248	5.2192	7.8951	6.69577	413.031	386.069	439.994	1.13968	0.188626	0.492035	MAOA	monoamine oxidase A
NM_001030800.1	514.456	237.329	432.242	254.218	196.177	192.636	30437.6	38290.1	22585.2	0.589845	-0.761591	0.0142945	DDX3X	DEAD (Asp-Glu-Ala-Asp) box polypeptide 3, X-linked
NM_001030801.1	16.303	10.4184	15.6901	8.51151	8.2139	10.0071	512.674	610.054	415.294	0.680749	-0.554805	0.0535232	ATP6AP2	ATPase, H+ transporting, lysosomal accessory protein 2
NM_001030802.1	2.32333	0.771237	1.59623	1.30873	1.22174	1.64444	99.1903	100.368	98.0122	0.976524	-0.0342723	0.931711	KLHL15	kelch-like 15 (Drosophila), transcript variant 2
NM_001030803.1	24.4343	24.7834	26.0853	28.277	25.1128	25.7274	1418.73	1338.98	1498.47	1.11911	0.162353	0.497799	SMS	spermine synthase
NM_001030804.1	77.0476	83.3988	74.8452	93.8328	72.5071	91.7679	3647.33	3369.82	3924.85	1.16471	0.219965	0.312217	EIF1AY	eukaryotic translation initiation factor 1A, Y-linked
NM_001030805.1	12.0301	10.9205	10.5944	13.8699	15.4928	8.10756	801.286	731.455	871.118	1.19094	0.252098	0.439691	SH3KBP1	SH3-domain kinase binding protein 1
NM_001030806.1	1.19136	1.34346	1.17769	1.5381	1.03825	0.967349	149.389	148.567	150.211	1.01107	0.0158763	1	REPS2	RALBP1 associated Eps domain containing 2
NM_001030807.1	2.99681	2.16778	1.86132	1.73123	1.39908	2.25059	134.707	147.863	121.551	0.822052	-0.282698	0.524164	CTPS2	CTP synthase II
NM_001030808.1	1.56413	1.03139	1.13749	1.5036	0.99377	1.48954	124.725	116.182	133.268	1.14707	0.197948	0.656837	PIGA	phosphatidylinositol glycan anchor biosynthesis, class A
NM_001030809.1	17.6617	13.7331	14.5153	11.8173	13.3795	20.3223	373.188	361.482	384.894	1.06477	0.0905391	0.686728	NIPA2	non imprinted in Prader-Willi/Angelman syndrome 2
NM_001030811.2	3.4786	3.37202	3.30968	3.01673	2.90201	3.11404	294.975	302.827	287.123	0.948142	-0.0768256	0.835802	REV1	REV1, polymerase (DNA directed)
NM_001030812.1	78.8999	68.3585	89.1512	78.6282	98.4568	109.407	2462.19	2140.76	2783.61	1.30029	0.37883	0.0856335	PDCL3	phosducin-like 3
NM_001030813.1	10.0238	8.73337	9.02991	9.03438	8.82905	8.69182	864.819	855.64	873.998	1.02146	0.0306265	0.908332	C1H2ORF49	chromosome 1 open reading frame, human C2orf49
NM_001030814.1	10.2831	8.6028	13.1614	13.3925	12.6155	9.98997	580.827	527.081	634.574	1.20394	0.267766	0.360014	NCK2	NCK adaptor protein 2
NM_001030815.2	85.0406	71.549	73.8933	83.7714	76.7554	68.4281	4500.75	4365	4636.49	1.0622	0.0870501	0.739588	ANKRD10	ankyrin repeat domain 10
NM_001030816.1	3.79044	3.29955	3.87881	3.13891	3.17822	4.22702	295.26	290.789	299.73	1.03075	0.0436909	0.839284	LIG4	ligase IV, DNA, ATP-dependent
NM_001030817.1	5.87549	3.88668	5.39757	4.67995	3.3304	3.06307	361.114	404.468	317.76	0.785625	-0.348088	0.218373	STK24	serine/threonine kinase 24
NM_001030819.1	0.961972	1.14768	1.23139	1.01062	0.886546	0.661522	108.048	119.327	96.7687	0.810956	-0.302304	0.49354	ABCC4	ATP-binding cassette, sub-family C (CFTR/MRP), member 4
NM_001030820.1	39.916	41.2212	30.304	32.8724	37.8449	34.051	3869.45	3871.41	3867.48	0.998986	-0.00146386	0.982485	NDFIP2	Nedd4 family interacting protein 2
NM_001030822.1	14.7008	13.4561	14.8197	11.4695	10.0183	11.738	742.822	813.65	671.995	0.825901	-0.275958	0.312475	TDRD3	tudor domain containing 3
NM_001030823.2	99.3868	107.01	102.184	102.263	98.8542	97.729	3447.04	3396.96	3497.12	1.02948	0.0419204	0.831405	SUGT1	SGT1, suppressor of G2 allele of SKP1 (S. cerevisiae)
NM_001030824.1	6.32203	5.70726	5.52498	5.55553	4.75007	8.13966	660.246	621.978	698.514	1.12305	0.167425	0.461446	WBP4	WW domain binding protein 4 (formin binding protein 21)
NM_001030825.1	4.70219	4.02945	4.61946	3.86346	3.58276	3.33188	271.439	291.327	251.551	0.863464	-0.211792	0.511984	NUFIP1	nuclear fragile X mental retardation protein interacting protein 1
NM_001030826.1	3.61295	2.99576	4.63856	4.26705	2.61249	2.66984	215.337	225.57	205.105	0.909272	-0.137216	0.655047	RNASEH2B	ribonuclease H2, subunit B
NM_001030827.1	20.9755	24.577	22.2034	22.8003	21.2471	23.9231	447.318	433.547	461.088	1.06353	0.0888546	0.720142	UFM1	ubiquitin-fold modifier 1
NM_001030829.1	8.16522	7.15946	6.26124	6.95527	6.42899	4.89931	570.198	599.195	541.2	0.90321	-0.146866	0.547336	NUPL1	nucleoporin like 1
NM_001030830.1	77.9769	48.4115	70.408	50.1934	60.0748	37.4865	4032.4	4453.92	3610.89	0.810722	-0.30272	0.146945	CRYL1	crystallin, lambda 1
NM_001030831.1	5.67153	6.27914	4.99041	6.514	5.6269	6.24611	266.119	247.417	284.821	1.15118	0.203109	0.528334	PSPC1	paraspeckle component 1
NM_001030832.1	7.49275	3.63062	7.54735	6.22638	6.0919	3.32248	206.75	216.625	196.875	0.908828	-0.13792	0.609974	CHORDC1	cysteine and histidine-rich domain (CHORD) containing 1
NM_001030833.1	691.915	688.684	813.525	857.954	1090.32	1141.67	9548.38	7622.54	11474.2	1.5053	0.590055	0.00588555	RPS11	ribosomal protein S11
NM_001030834.1	7.69706	6.7213	6.29509	6.0621	4.65825	4.93613	652.402	722.558	582.247	0.805813	-0.311483	0.236164	PPME1	protein phosphatase methylesterase 1
NM_001030835.1	2.93763	2.72514	2.91873	3.08101	2.15006	3.62777	91.2005	86.7802	95.6208	1.10187	0.139959	0.745544	PAAF1	proteasomal ATPase-associated factor 1
NM_001030836.1	449	465.179	514.534	599.996	651.186	662.603	10893.5	8972.49	12814.5	1.4282	0.514195	0.0172419	RPS3	ribosomal protein S3
NM_001030837.1	8.70256	9.30902	8.7818	7.63257	8.64338	7.80649	663.733	678.601	648.865	0.956179	-0.0646468	0.838593	RRM1	ribonucleotide reductase M1
NM_001030838.1	12.9046	10.4532	13.0869	12.8818	10.9023	9.23806	755.35	766.759	743.942	0.970242	-0.0435834	0.814137	STIM1	stromal interaction molecule 1
NM_001030839.1	9.65362	6.10064	7.69401	8.07126	5.85718	5.22244	402.89	428.974	376.806	0.87839	-0.187067	0.460201	UVRAG	UV radiation resistance associated gene
NM_001030840.2	5.83473	3.7886	5.24384	4.16529	4.05675	4.66555	502.651	519.56	485.742	0.93491	-0.0971004	0.739049	USP6NL	USP6 N-terminal like
NM_001030841.2	16.4221	15.4645	16.4352	16.2467	15.9392	16.7449	1299.7	1249.09	1350.31	1.08103	0.112411	0.626648	TAF3	TAF3 RNA polymerase II, TATA box binding protein (TBP)-associated factor, 140kDa
NM_001030843.2	60.7954	52.3781	62.4445	59.7334	60.6092	62.5873	3224.06	3048.17	3399.95	1.11541	0.157568	0.477154	SRSF6	serine/arginine-rich splicing factor 6
NM_001030844.1	6.29095	4.96222	5.83597	5.60401	4.92944	4.90574	272.854	277.172	268.537	0.968846	-0.0456606	0.874973	C20H20ORF4	chromosome 20 open reading frame, human C20orf4
NM_001030845.1	10.9509	6.46252	6.56061	5.12087	5.0492	5.43966	544.014	638.888	449.141	0.703004	-0.508394	0.0648789	SAMHD1	SAM domain and HD domain 1
NM_001030846.1	9.9865	3.19608	5.41694	5.05364	3.89106	3.27485	645.148	750.521	539.776	0.719201	-0.475533	0.290212	RALGAPB	Ral GTPase activating protein, beta subunit (non-catalytic)
NM_001030847.1	7.20019	6.77221	8.13067	5.47434	6.92131	6.36868	470.903	493.43	448.376	0.908693	-0.138135	0.666038	NFS1	NFS1 nitrogen fixation 1 homolog (S. cerevisiae)
NM_001030848.1	27.028	25.7405	31.2134	27.346	20.3069	26.3439	1458.79	1503.65	1413.93	0.940333	-0.0887557	0.739784	EIF6	eukaryotic translation initiation factor 6
NM_001030850.1	9.43095	8.91922	8.64631	6.17731	6.16237	6.05767	430.283	498.182	362.384	0.727413	-0.459153	0.122757	NECAB3	N-terminal EF-hand calcium binding protein 3
NM_001030852.1	4.76796	4.15818	6.19821	5.28228	4.01382	2.41486	266.784	291.944	241.623	0.827636	-0.272932	0.348855	MAFB	v-maf musculoaponeurotic fibrosarcoma oncogene homolog B (avian)
NM_001030853.1	4.82836	2.54888	2.4769	3.03721	4.28513	4.32621	332.138	290.951	373.324	1.28311	0.359649	0.259712	STK4	serine/threonine kinase 4
NM_001030854.1	2.30657	1.28084	2.72585	1.87221	1.75134	1.48209	191.753	204.563	178.944	0.874761	-0.19304	0.56465	TTPAL	tocopherol (alpha) transfer protein-like
NM_001030857.1	8.94552	15.2593	16.3412	11.7255	18.6291	7.56691	1324.88	1333.67	1316.09	0.986818	-0.0191443	0.962052	ARFGAP1	ADP-ribosylation factor GTPase activating protein 1
NM_001030858.1	54.5605	43.0464	48.7511	46.9317	52.6655	49.5613	2612.42	2495.58	2729.27	1.09364	0.12914	0.575842	TPD52L2	tumor protein D52-like 2
NM_001030859.1	47.046	39.4524	42.6083	44.5989	47.2658	53.666	1407.96	1275.56	1540.37	1.2076	0.27214	0.24352	NSFL1C	NSFL1 (p97) cofactor (p47)
NM_001030860.1	56.1427	45.065	49.8539	53.7241	53.303	45.9154	2750.39	2638.54	2862.23	1.08478	0.117399	0.64571	MAPRE1	microtubule-associated protein, RP/EB family, member 1
NM_001030862.1	23.6441	20.3883	22.3726	21.1073	22.5159	21.9347	1700.28	1653.44	1747.11	1.05665	0.0794994	0.728786	RPRD1B	regulation of nuclear pre-mRNA domain containing 1B
NM_001030865.1	3.24568	2.37935	2.66014	3.5974	2.33023	3.73943	131.119	116.524	145.715	1.25051	0.32252	0.4417	SLC35C2	solute carrier family 35, member C2
NM_001030866.1	18.0512	15.5692	17.4161	17.6818	15.9642	16.3484	1032.56	1008.46	1056.66	1.0478	0.0673644	0.796159	SLMO2	slowmo homolog 2 (Drosophila)
NM_001030867.1	5.17448	2.82472	3.80738	3.64178	3.47053	2.49373	401.072	426.857	375.287	0.879187	-0.185759	0.457139	RAB22A	RAB22A, member RAS oncogene family
NM_001030868.2	16.9945	13.336	15.242	15.6176	13.5519	13.6057	566.973	565.278	568.668	1.006	0.00862748	1	RAE1	RAE1 RNA export 1 homolog (S. pombe)
NM_001030869.1	9.48885	7.99986	7.95801	8.14577	8.12764	7.69838	551.148	549.093	553.202	1.00748	0.0107554	0.981683	ZFP64	zinc finger protein 64 homolog (mouse)
NM_001030870.1	6.84682	3.48006	4.19809	3.97286	3.30666	3.94193	455.889	496.213	415.566	0.837475	-0.255882	0.34935	NADK	NAD kinase
NM_001030871.2	8.83733	6.4096	8.59657	8.33714	9.07363	8.8837	436.872	399.385	474.359	1.18772	0.248199	0.398234	CDC2L1	cell division cycle 2-like 1 (PITSLRE proteins)
NM_001030872.2	42.2461	41.2478	42.1504	47.475	45.3878	40.3923	722.872	678.737	767.008	1.13005	0.176389	0.517819	AURKAIP1	aurora kinase A interacting protein 1
NM_001030875.3	8.77505	8.73606	6.04974	8.84842	9.08968	7.63233	627.613	583.06	672.165	1.15282	0.205172	0.465567	LOC419429	protein tyrosine phosphatase, non-receptor type 11-like
NM_001030876.1	9.81226	8.41275	13.0537	11.2086	9.07006	9.88846	603.5	593.585	613.415	1.03341	0.0474074	0.867212	NOC2L	nucleolar complex associated 2 homolog (S. cerevisiae)
NM_001030877.1	2.62229	3.17727	2.68183	5.16796	4.94146	4.96336	253.584	176.255	330.913	1.87746	0.908784	0.00699352	SAMD11	sterile alpha motif domain containing 11
NM_001030878.1	56.3496	49.8469	57.7706	51.2477	48.5146	44.2455	3164.45	3263.96	3064.93	0.939021	-0.0907703	0.675821	TARDBP	TAR DNA binding protein
NM_001030879.1	13.6648	11.4847	13.0958	12.9692	11.602	12.5223	1255.9	1232.06	1279.74	1.03871	0.054786	0.823886	UBIAD1	UbiA prenyltransferase domain containing 1
NM_001030880.1	38.4811	39.8428	40.8595	41.8448	45.3238	43.4104	2792.71	2577.24	3008.17	1.1672	0.223056	0.314346	C21H1ORF144	chromosome 21 open reading frame, human C1orf144
NM_001030881.1	3.40502	2.41039	2.81779	3.43127	2.5369	2.57216	111.434	108.12	114.748	1.06131	0.0858428	0.891518	ATP13A2	ATPase type 13A2
NM_001030882.1	5.5327	5.32744	5.85493	5.98671	4.89139	5.26321	727.803	717.292	738.314	1.02931	0.0416736	0.877202	GFPT1	glutamine--fructose-6-phosphate transaminase 1
NM_001030883.1	0.949508	0.756598	0.733408	1.20636	1.58902	1.08653	84.9148	62.7022	107.127	1.70851	0.77274	0.130776	ARHGAP25	Rho GTPase activating protein 25
NM_001030884.1	3.64953	2.68664	2.96064	3.18432	4.45543	2.95038	190.119	170.775	209.462	1.22654	0.294589	0.449573	RASSF2	Ras association (RalGDS/AF-6) domain family member 2
NM_001030885.1	13.6949	11.254	12.853	9.65822	8.53613	11.5108	887.797	963.754	811.841	0.842374	-0.247467	0.367258	BNIP3L	BCL2/adenovirus E1B 19kDa interacting protein 3-like
NM_001030886.1	68.4327	66.7971	55.0238	50.2147	53.0232	66.1514	3044.11	3123.83	2964.4	0.948966	-0.0755722	0.819029	PPP2R2A	protein phosphatase 2, regulatory subunit B, alpha
NM_001030889.1	405.843	530.254	615.398	461.63	537.174	916.313	5284.75	4569.57	5999.92	1.31302	0.392886	0.271997	FABP3	fatty acid binding protein 3, muscle and heart (mammary-derived growth inhibitor)
NM_001030890.1	23.101	13.6183	10.0362	8.06333	7.64405	11.5617	504.604	619.13	390.078	0.630043	-0.666478	0.122675	SERINC2	serine incorporator 2
NM_001030891.1	5.6304	4.16999	4.68846	6.7162	5.7625	4.63438	404.276	356.651	451.901	1.26707	0.341497	0.292451	PPP1R8	protein phosphatase 1, regulatory subunit 8
NM_001030892.1	7.92382	9.45409	9.12057	8.41357	9.7393	7.64145	274.861	270.553	279.17	1.03185	0.0452345	0.882159	RPA2	replication protein A2, 32kDa
NM_001030894.2	33.3872	32.8196	37.3432	37.5057	35.1277	42.3681	894.199	818.364	970.034	1.18533	0.245293	0.310076	TAF12	TAF12 RNA polymerase II, TATA box binding protein (TBP)-associated factor, 20kDa
NM_001030895.2	22.9996	20.6287	28.9556	27.9881	33.0249	37.6194	2067.94	1683.11	2452.77	1.45728	0.543282	0.0166527	TMEM57	transmembrane protein 57
NM_001030896.1	10.6638	10.5183	12.0143	8.97996	12.1111	13.5662	792.923	749.416	836.431	1.11611	0.15848	0.472568	RRAGC	Ras-related GTP binding C
NM_001030897.1	50.1057	45.1063	50.2564	52.9218	51.1586	55.7884	1614.57	1484.4	1744.74	1.17538	0.233131	0.317115	MEAF6	MYST/Esa1-associated factor 6
NM_001030899.1	24.397	22.1621	23.2708	32.4346	31.194	30.7589	2309.19	1890.17	2728.21	1.44337	0.529438	0.0238675	THRAP3	thyroid hormone receptor associated protein 3
NM_001030900.1	3.93837	1.53664	2.74029	2.26051	2.05659	1.86868	231.227	253.845	208.608	0.821793	-0.283153	0.361648	EIF2C3	eukaryotic translation initiation factor 2C, 3
NM_001030901.1	6.85513	4.64853	6.31351	5.04003	3.61104	3.95036	284.367	322.951	245.782	0.761048	-0.39394	0.208981	NCDN	neurochondrin
NM_001030902.1	8.65255	6.98454	7.34398	8.08611	9.85647	8.47291	428.184	383.795	472.572	1.23131	0.300196	0.310783	SMAP2	small ArfGAP2
NM_001030903.1	20.3508	19.1033	21.0506	17.8425	17.6682	22.9836	717.288	705.655	728.921	1.03297	0.046799	0.794888	PPT1	palmitoyl-protein thioesterase 1
NM_001030904.1	460.367	498.556	558.853	573.507	621.639	661.945	8091.19	7024.53	9157.84	1.30369	0.382605	0.0715325	RPL11	ribosomal protein L11
NM_001030905.1	15.043	11.4584	13.8325	12.8945	13.012	13.1243	1363.15	1336.71	1389.58	1.03955	0.055963	0.822545	TCEB3	transcription elongation factor B (SIII), polypeptide 3 (110kDa, elongin A)
NM_001030906.1	27.3178	26.5643	23.7539	26.4957	23.2581	24.3135	1594	1581.46	1606.54	1.01586	0.0227059	0.922914	SRSF10	serine/arginine-rich splicing factor 10
NM_001030907.1	4.6235	2.68377	3.15505	3.39793	3.50014	3.06861	218.946	215.769	222.123	1.02945	0.0418722	0.955952	RCAN3	RCAN family member 3
NM_001030908.1	4.37988	3.53733	4.20811	3.36145	3.58394	3.65762	292.367	301.774	282.96	0.937655	-0.0928702	0.790432	FLI1	Friend leukemia virus integration 1
NM_001030910.1	30.6313	21.7334	28.5146	24.0907	23.5559	22.0594	2363.41	2452.73	2274.08	0.927165	-0.109102	0.612918	UBE4A	ubiquitination factor E4A
NM_001030911.2	8.66615	6.9912	9.41831	7.40446	7.09111	7.2537	709.119	734.621	683.617	0.930571	-0.103811	0.701022	PAFAH1B2	platelet-activating factor acetylhydrolase 1b, catalytic subunit 2 (30kDa)
NM_001030913.1	3.17013	3.12112	4.09153	3.699	4.05993	3.65974	283.08	260.27	305.889	1.17528	0.233	0.466073	AHCYL1	adenosylhomocysteinase-like 1
NM_001030914.2	19.0284	15.1947	17.8024	18.398	16.4762	18.6504	1395.98	1327.63	1464.33	1.10296	0.141378	0.557284	RBBP5	retinoblastoma binding protein 5
NM_001030915.1	14.6656	10.0939	9.28409	11.2742	9.86189	6.78592	729.494	776.07	682.918	0.879969	-0.184475	0.399561	PM20D1	peptidase M20 domain containing 1
NM_001030916.1	16.569	18.7487	16.7219	18.3768	18.238	22.7751	966.812	873.994	1059.63	1.2124	0.277866	0.234288	WDR77	WD repeat domain 77
NM_001030917.1	5.17523	3.3176	4.81098	4.96092	4.19427	3.75404	400.959	392.14	409.777	1.04498	0.0634687	0.895436	AP4B1	adaptor-related protein complex 4, beta 1 subunit
NM_001030918.1	260.684	239.343	245.5	235.864	223.199	243.012	22591.7	22528.2	22655.1	1.00563	0.00810241	0.946379	CSDE1	cold shock domain containing E1, RNA-binding
NM_001030919.1	97.677	78.2762	88.0853	92.3393	85.8287	82.8515	9010.59	8751.57	9269.61	1.05919	0.0829663	0.732162	C26H6ORF106	chromosome 26 open reading frame, human C6orf106
NM_001030920.1	7.94158	8.24507	5.78986	4.54908	6.11321	5.18245	311.252	352.283	270.221	0.767058	-0.382593	0.244954	BAK1	BCL2-antagonist/killer 1
NM_001030921.1	94.5376	86.3413	77.5764	81.948	85.0332	88.4474	3291.98	3203.93	3380.03	1.05496	0.0771934	0.713086	C26H6ORF130	chromosome 26 open reading frame, human C6orf130
NM_001030922.1	32.8534	26.3495	25.0426	32.3149	29.5551	35.016	2226.6	1995.41	2457.78	1.23172	0.300672	0.193869	TFEB	transcription factor EB
NM_001030923.1	2.23496	2.87166	1.52423	2.34351	2.17366	2.67324	129.108	120.319	137.897	1.14609	0.19672	0.608338	TAF8	TAF8 RNA polymerase II, TATA box binding protein (TBP)-associated factor, 43kDa
NM_001030924.2	3.10225	2.85998	3.33842	3.93497	3.21799	3.46826	290.362	261.786	318.938	1.21832	0.28489	0.38451	PLEKHM1	pleckstrin homology domain containing, family M (with RUN domain) member 1
NM_001030925.1	9.5026	8.955	15.0246	9.84721	8.82274	10.2878	711.02	737.978	684.063	0.926942	-0.109449	0.72131	FTSJ3	FtsJ homolog 3 (E. coli)
NM_001030926.1	6.84687	7.67705	8.48636	9.00751	7.65674	10.1741	806.516	719.934	893.098	1.24053	0.310953	0.203005	DDX42	DEAD (Asp-Glu-Ala-Asp) box polypeptide 42
NM_001030927.1	6.78993	3.91667	4.77393	3.80457	5.49217	4.13637	492.318	507.675	476.962	0.939502	-0.0900322	0.720412	MAP3K14	mitogen-activated protein kinase kinase kinase 14
NM_001030929.1	574.04	702.257	597.468	701.624	801.952	933.555	11550.5	9709.74	13391.3	1.37916	0.463787	0.02576	RPL19	ribosomal protein L19
NM_001030930.1	39.5834	30.6944	33.8786	39.2417	38.3339	42.5532	1967.03	1758	2176.05	1.2378	0.307774	0.188767	MLX	MAX-like protein X
NM_001030931.1	50.3811	31.7173	37.1999	30.0373	28.922	24.0105	1795.74	2052.58	1538.89	0.749735	-0.415548	0.0656675	STAT3	signal transducer and activator of transcription 3 (acute-phase response factor), transcript variant 1
NM_001030932.1	42.8976	43.3427	41.6911	38.2489	39.7772	34.7145	2206.98	2277.04	2136.92	0.938466	-0.0916237	0.69797	HNRNPM	heterogeneous nuclear ribonucleoprotein M
NM_001030933.1	9.35279	4.97647	6.01028	5.08509	5.59227	3.94695	712.123	800.833	623.413	0.778457	-0.361312	0.158216	SPPL2B	signal peptide peptidase like 2B
NM_001030934.1	23.8099	25.2999	26.7759	31.2837	33.2076	28.2726	1722.37	1497.06	1947.69	1.30101	0.379632	0.110914	ANP32B	acidic (leucine-rich) nuclear phosphoprotein 32 family, member B
NM_001030935.1	7.64287	5.88318	7.72224	7.21224	6.82321	6.88345	731.071	710.595	751.547	1.05763	0.080837	0.770904	PTBP1	polypyrimidine tract binding protein 1
NM_001030936.1	2.63291	1.74429	2.17123	2.39667	2.75033	1.88469	112.915	104.489	121.341	1.16127	0.215707	0.672027	WDR18	WD repeat domain 18
NM_001030937.1	1.34932	1.07384	0.813338	1.54891	1.45739	1.36816	114.446	93.5516	135.34	1.44668	0.53275	0.242747	HMHA1	histocompatibility (minor) HA-1
NM_001030938.1	5.3953	5.65555	6.6725	5.94003	4.0564	5.39903	342.885	356.334	329.436	0.924516	-0.11323	0.737037	DDX49	DEAD (Asp-Glu-Ala-Asp) box polypeptide 49
NM_001030939.1	6.36387	5.99427	5.51201	5.20011	6.13318	6.59058	294.792	285.019	304.565	1.06858	0.0956938	0.729479	USE1	unconventional SNARE in the ER 1 homolog (S. cerevisiae)
NM_001030940.1	2.25283	1.87423	1.52705	1.79049	1.2486	2.26377	98.0898	97.8803	98.2992	1.00428	0.00616113	0.964163	SGK3	serum/glucocorticoid regulated kinase family, member 3
NM_001030941.1	20.4292	19.2652	17.6766	15.6999	14.9353	13.87	908.529	994.615	822.443	0.826896	-0.274222	0.280565	STAU2	staufen, RNA binding protein, homolog 2 (Drosophila)
NM_001030942.1	3.38113	2.97353	3.10341	3.97814	3.92159	3.77874	257.558	221.83	293.285	1.32212	0.40285	0.233794	E2F5	E2F transcription factor 5, p130-binding
NM_001030943.1	0.970053	0.97879	1.27967	1.26728	1.50153	0.995366	86.3477	76.8667	95.8287	1.24669	0.3181	0.535691	RIPK2	receptor-interacting serine-threonine kinase 2
NM_001030944.1	9.10541	5.91514	7.89655	7.44348	5.90073	7.03834	472.936	482.961	462.912	0.958488	-0.0611682	0.812507	RBM12B	RNA binding motif protein 12B
NM_001030946.1	4.76291	4.49763	6.05713	3.75	3.77699	4.63619	435.571	471.029	400.112	0.849443	-0.23541	0.46908	TP53INP1	tumor protein p53 inducible nuclear protein 1
NM_001030947.1	6.80068	5.57707	6.51107	4.06711	4.27411	4.13834	281.803	330.129	233.478	0.707234	-0.49974	0.12988	PLEKHF2	pleckstrin homology domain containing, family F (with FYVE domain) member 2
NM_001030948.1	23.4578	26.8722	25.2923	26.2219	25.6698	24.2354	1025.04	991.138	1058.95	1.06842	0.095478	0.686951	DCAF13	DDB1 and CUL4 associated factor 13
NM_001030949.2	29.8964	37.193	34.2338	37.4168	31.5279	49.4188	1049.81	938.061	1161.57	1.23826	0.308316	0.191229	EBAG9	estrogen receptor binding site associated, antigen, 9
NM_001030950.1	11.3209	9.86886	12.3852	9.13285	10.1758	9.01423	853.224	896.512	809.935	0.903429	-0.146516	0.577266	RAD21	RAD21 homolog (S. pombe)
NM_001030951.1	155.374	166.605	157.429	166.095	184.741	187.181	4790.46	4366.71	5214.21	1.19408	0.255901	0.229485	EIF3H	eukaryotic translation initiation factor 3, subunit H
NM_001030952.1	4.51221	1.53053	6.22017	3.43043	1.77666	0.953656	84.1588	108.974	59.3439	0.54457	-0.87681	0.181417	MYC	v-myc myelocytomatosis viral oncogene homolog
NM_001030954.1	3.64663	2.36101	4.3625	4.35266	3.54476	2.55635	229.264	219.688	238.84	1.08718	0.120591	0.809073	MTSS1	metastasis suppressor 1
NM_001030955.1	64.6009	57.8869	53.6313	51.6859	46.5466	45.3764	2756.79	2948.27	2565.31	0.870107	-0.200735	0.373847	RNF139	ring finger protein 139
NM_001030956.1	173.683	176.869	103.211	18.7762	4.50241	20.438	8383.79	15216.3	1551.31	0.101951	-3.29406	6.94e-10	FBXO32	F-box protein 32
NM_001030957.1	50.3328	53.0767	69.2429	62.8213	77.0302	50.8602	1961.82	1801.13	2122.51	1.17843	0.236864	0.326883	HIGD1A	HIG1 hypoxia inducible domain family, member 1A
NM_001030958.2	17.0597	18.0173	21.2485	19.3679	16.7273	19.7361	1160.33	1128.56	1192.1	1.0563	0.0790252	0.711365	IBA57	IBA57, iron-sulfur cluster assembly homolog (S. cerevisiae)
NM_001030959.1	17.7331	15.714	21.5725	18.2743	16.4205	20.2056	1646	1591.05	1700.95	1.06908	0.0963644	0.647905	JMJD4	jumonji domain containing 4
NM_001030960.2	17.4625	8.1216	9.80505	16.6924	16.3051	17.6515	1178.09	921.923	1434.25	1.55572	0.637579	0.0130085	KLHL18	kelch-like 18 (Drosophila)
NM_001030962.1	6.12829	2.70198	3.35707	2.62603	2.55134	2.64172	321.582	378.698	264.466	0.698355	-0.517968	0.147896	MYD88	myeloid differentiation primary response gene (88)
NM_001030963.1	30.4397	29.6955	33.2148	25.0942	26.5948	29.592	1712.97	1775.41	1650.53	0.929663	-0.10522	0.714481	GORASP1	golgi reassembly stacking protein 1, 65kDa
NM_001030964.1	3.51406	3.58482	4.48906	2.93199	2.476	3.72329	309.942	336.56	283.324	0.841822	-0.248413	0.493713	WDR48	WD repeat domain 48
NM_001030965.2	14.4332	13.6043	11.8569	13.5089	13.1793	14.7301	650.927	617.803	684.05	1.10723	0.146955	0.564035	PRKAG2	protein kinase, AMP-activated, gamma 2 non-catalytic subunit, transcript variant 3
NM_001030966.1	85.9904	76.9831	129.031	305.9	275.043	261.104	13501.9	6602.32	20401.6	3.09006	1.62763	6.46e-13	INSIG1	insulin induced gene 1
NM_001030967.1	12.6268	13.4661	10.2997	12.0148	9.25202	8.45717	1118.77	1199.58	1037.95	0.865256	-0.208801	0.376026	UBE3C	ubiquitin protein ligase E3C
NM_001030969.1	28.9713	11.7295	12.0215	12.7205	9.89906	15.9281	1363.58	1516.62	1210.55	0.79819	-0.325196	0.498607	KLF6	Kruppel-like factor 6
NM_001030970.1	21.2549	21.0659	19.6388	21.2375	20.7801	21.5703	2642.56	2524.95	2760.18	1.09316	0.128508	0.558249	CUL2	cullin 2
NM_001030971.1	9.93056	8.26063	7.51205	11.0796	9.80159	11.1046	783.075	672.021	894.128	1.33051	0.411975	0.116939	PIP4K2A	phosphatidylinositol-5-phosphate 4-kinase, type II, alpha
NM_001030973.1	19.9247	11.8007	15.0959	13.6641	11.9089	11.0001	1244.15	1349.93	1138.38	0.843289	-0.2459	0.274663	KRIT1	KRIT1, ankyrin repeat containing
NM_001030974.1	2.45591	1.663	2.39743	2.04132	1.98249	1.51358	167.225	174.576	159.874	0.915783	-0.126922	0.701532	C2H7ORF64	chromosome 2 open reading frame, human C7orf64
NM_001030975.1	31.627	30.7152	27.657	31.9737	32.3291	33.1328	2029.64	1884.85	2174.42	1.15363	0.206184	0.366465	FAM133B	family with sequence similarity 133, member B
NM_001030977.1	3.15673	9.19635	12.9264	7.35684	3.6973	7.75554	504.268	566.194	442.342	0.781255	-0.356134	0.621607	ASNS	asparagine synthetase (glutamine-hydrolyzing)
NM_001030979.1	10.2228	6.68415	6.64172	8.01868	7.65726	6.48442	480.516	477.427	483.604	1.01294	0.0185462	0.988495	ANKMY2	ankyrin repeat and MYND domain containing 2
NM_001030981.2	2.70714	3.94523	3.37034	5.64454	5.81683	4.55183	532.569	396.772	668.366	1.68451	0.752328	0.00740249	HDAC9	histone deacetylase 9
NM_001030982.1	2.07979	2.33704	2.64908	3.03478	2.53134	1.2656	125.195	123.763	126.626	1.02313	0.0329913	0.998314	CDCA7L	cell division cycle associated 7-like
NM_001030983.1	5.8982	3.55499	4.27728	4.45033	3.0121	4.84867	332.829	338.229	327.429	0.968069	-0.0468184	0.88298	FAM126A	family with sequence similarity 126, member A
NM_001030984.1	8.85099	7.98078	9.34446	9.00745	9.61591	10.3169	293.161	268.647	317.676	1.1825	0.241846	0.43465	NUPL2	nucleoporin like 2
NM_001030985.1	335.001	313.115	353.198	313.463	323.943	327.808	12718.8	12530.8	12906.7	1.03	0.0426401	0.818834	HNRNPA2B1	heterogeneous nuclear ribonucleoprotein A2/B1
NM_001030986.1	5.05767	3.4213	4.9786	4.87749	4.67699	3.83026	313.062	302.252	323.873	1.07153	0.0996741	0.804435	SNX10	sorting nexin 10
NM_001030987.1	2.29843	8.66297	4.38264	9.63864	7.08046	11.6326	125.885	87.0446	164.726	1.89243	0.920241	0.0503858	HOXA6	homeobox A6
NM_001030988.1	27.6609	28.6725	27.0626	25.5872	23.7773	24.5761	1755.83	1807.06	1704.6	0.943298	-0.0842138	0.744764	NGLY1	N-glycanase 1
NM_001030989.1	126.06	123.904	133.47	148.503	126.322	122.377	4863.93	4624.29	5103.56	1.10364	0.14227	0.540655	SH3BP5	SH3-domain binding protein 5 (BTK-associated)
NM_001030990.1	44.9639	53.6241	38.0342	37.8655	45.4781	27.6115	2493.72	2683.02	2304.43	0.858892	-0.219452	0.435179	CDV3	CDV3 homolog (mouse)
NM_001030993.1	38.785	38.8683	38.4817	38.387	36.8933	35.6703	4464.57	4425.88	4503.25	1.01748	0.0250016	0.903095	PDCD6IP	programmed cell death 6 interacting protein
NM_001030994.1	2.43389	1.54852	2.34071	1.72546	2.03137	1.77413	162.726	167.438	158.015	0.943724	-0.0835633	0.822242	ELMO1	engulfment and cell motility 1
NM_001030998.1	39.9351	26.3577	31.2267	35.4273	38.4741	24.1273	1715.88	1648.34	1783.41	1.08194	0.113623	0.734917	GMPR	guanosine monophosphate reductase
NM_001030999.1	24.2325	28.2856	27.8624	23.1272	25.4183	29.9418	1002.94	984.357	1021.52	1.03775	0.0534624	0.746701	PAK1IP1	PAK1 interacting protein 1
NM_001031002.1	15.2368	12.6733	18.6166	12.5619	13.6406	12.5908	505.069	532.821	477.317	0.895831	-0.158702	0.585096	KDSR	3-ketodihydrosphingosine reductase
NM_001031003.1	8.16837	7.25456	7.59622	5.41152	7.57876	6.06844	393.457	417.238	369.677	0.886008	-0.174608	0.575463	DAP	death-associated protein
NM_001031004.1	5.66972	6.13812	7.1331	6.6121	4.90083	5.47999	365.027	373.811	356.242	0.953002	-0.0694494	0.827706	NSUN2	NOP2/Sun RNA methyltransferase family, member 2
NM_001031005.2	2.88375	2.28618	2.53067	2.79187	1.93094	3.09665	162.23	155.434	169.026	1.08744	0.120942	0.739764	RPRD1A	regulation of nuclear pre-mRNA domain containing 1A
NM_001031006.1	21.9601	18.34	16.9651	16.5399	20.5456	16.9222	1263.12	1257.14	1269.1	1.00952	0.0136628	0.964083	CCDC127	coiled-coil domain containing 127
NM_001031008.2	6.88033	6.74428	7.84318	7.02805	6.31081	5.89424	500.548	512.063	489.033	0.955025	-0.0663902	0.810074	TEX10	testis expressed 10
NM_001031009.1	5.09361	11.9352	8.15791	15.4814	22.5348	8.97735	809.751	550.339	1069.16	1.94273	0.958088	0.0917101	STX17	syntaxin 17
NM_001031010.1	3.40742	2.47101	3.67774	6.16945	4.69588	5.04312	119.044	85.3815	152.706	1.78852	0.838765	0.0603379	GMNN	geminin, DNA replication inhibitor
NM_001031011.1	18.3181	17.0438	19.1635	21.8359	22.6823	21.8833	1024.67	890.72	1158.62	1.30077	0.379366	0.129213	SLMO1	slowmo homolog 1 (Drosophila)
NM_001031012.1	7.65797	7.40233	10.4468	12.6809	10.2405	6.54963	277.162	248.346	305.978	1.23206	0.301072	0.413634	TUBB6	tubulin, beta 6 class V
NM_001031013.2	22.043	17.0973	18.2804	15.3621	11.793	12.0259	349.622	403.976	295.268	0.730904	-0.452246	0.131336	C2H18ORF1	chromosome 2 open reading frame, human C18orf1
NM_001031014.1	50.9028	38.6475	44.8497	39.835	40.5223	45.6232	2465.16	2456.55	2473.77	1.00701	0.0100736	0.943752	C2H18ORF19	chromosome 2 open reading frame, human C18orf19
NM_001031017.1	61.4929	45.0322	30.6397	32.1486	29.821	37.1144	2717.01	3062	2372.02	0.774663	-0.368358	0.230172	MAPRE2	microtubule-associated protein, RP/EB family, member 2
NM_001031018.1	19.9753	17.4571	19.907	18.7018	20.6676	19.6942	2434.8	2315.94	2553.66	1.10265	0.140971	0.531739	UBE2V2	ubiquitin-conjugating enzyme E2 variant 2
NM_001031019.1	56.1631	65.9494	55.065	36.4483	25.8859	38.034	3688.81	4611.22	2766.4	0.599928	-0.73714	0.00209204	PCMTD1	protein-L-isoaspartate (D-aspartate) O-methyltransferase domain containing 1
NM_001031021.1	1.21045	0.881189	0.904801	0.932416	0.829221	0.795817	68.6095	71.6183	65.6008	0.915978	-0.126616	0.805265	TMEM68	transmembrane protein 68
NM_001031022.1	10.2487	7.99688	8.83521	7.03844	7.44406	7.68247	481.089	512.115	450.064	0.878834	-0.186338	0.525789	SDR16C5	short chain dehydrogenase/reductase family 16C, member 5
NM_001031023.1	0.831979	1.42234	0.86269	0.759352	0.918786	0.582516	53.1749	60.2558	46.0941	0.764973	-0.386519	0.541706	UBXN2B	UBX domain protein 2B
NM_001031024.1	66.1651	52.8212	56.6741	44.7468	41.9587	39.8934	1911.62	2157.37	1665.88	0.772181	-0.372988	0.108844	SDCBP	syndecan binding protein (syntenin)
NM_001031026.1	31.3854	38.5958	35.5081	31.1034	29.9139	30.5637	1875.18	1953.41	1796.96	0.919907	-0.120441	0.653501	TIMM17A	translocase of inner mitochondrial membrane 17 homolog A (yeast)
NM_001031027.1	66.0426	51.8725	49.3029	57.3908	62.6782	62.0734	1687.82	1557.08	1818.57	1.16793	0.22396	0.348559	ADIPOR1	adiponectin receptor 1
NM_001031028.1	455.49	453.457	841.701	774.344	674.632	579.493	29382.1	26237.6	32526.6	1.2397	0.309987	0.308804	MYBPH	myosin binding protein H
NM_001031029.1	11.6749	8.81105	11.4562	9.09175	8.73152	9.02196	1203.02	1264.63	1141.42	0.902577	-0.147878	0.548014	KDM5B	lysine (K)-specific demethylase 5B
NM_001031030.1	15.1575	9.30624	15.084	13.0179	12.723	14.1168	745.921	713.993	777.849	1.08944	0.123581	0.644269	ZC3H11A	zinc finger CCCH-type containing 11A
NM_001031032.1	1.28123	1.0287	1.41092	1.10536	1.08089	0.892807	78.4735	83.0777	73.8692	0.889158	-0.169488	0.732348	CHAC2	ChaC, cation transport regulator homolog 2 (E. coli)
NM_001031033.1	13.2331	11.3078	14.3555	12.9363	12.9105	12.9147	1051.14	1016.71	1085.57	1.06773	0.0945475	0.699681	XRN2	5'-3' exoribonuclease 2
NM_001031034.1	2.13675	1.08199	2.46712	1.32505	1.26037	1.22606	124.406	144.274	104.538	0.724577	-0.464789	0.268372	PYGB	phosphorylase, glycogen; brain
NM_001031035.1	5.85019	2.9334	4.49785	3.88092	4.33247	3.63921	354.745	360.453	349.037	0.968329	-0.0464308	0.829328	PTK7	PTK7 protein tyrosine kinase 7
NM_001031036.2	0.939081	3.30766	5.76005	3.18569	4.05105	4.94276	87.2726	76.2515	98.2936	1.28907	0.366332	0.452908	C1D	C1D nuclear receptor corepressor, transcript variant 2
NM_001031037.1	4.02387	2.49968	2.77701	2.09438	2.20724	1.51588	247.582	295.714	199.45	0.67447	-0.568173	0.0789545	SERTAD2	SERTA domain containing 2
NM_001031038.1	4.19787	6.37493	6.13628	3.85417	6.06709	4.58338	323.101	336.743	309.459	0.918976	-0.1219	0.763952	LBH	limb bud and heart development homolog (mouse)
NM_001031039.1	11.3038	11.0291	13.0039	13.6538	14.728	11.0518	1309.4	1195.5	1423.3	1.19054	0.251622	0.319762	LCLAT1	lysocardiolipin acyltransferase 1
NM_001031040.1	75.9075	83.3345	74.3809	77.2021	83.6303	91.9935	6183.13	5750.54	6615.71	1.15045	0.202197	0.320767	EHD3	EH-domain containing 3
NM_001031041.2	3.78704	3.21051	3.71493	3.74303	3.3158	3.46037	133.888	130.605	137.17	1.05027	0.0707544	0.875614	TRMT6	tRNA methyltransferase 6 homolog (S. cerevisiae)
NM_001031042.1	1.00178	0.810521	1.05956	1.02163	0.705694	0.842169	64.7366	66.0003	63.4729	0.961706	-0.0563329	0.918382	LIN9	lin-9 homolog (C. elegans)
NM_001031043.1	10.9101	10.7548	9.83147	9.8914	10.8923	9.38391	810.953	802.818	819.089	1.02027	0.028947	0.909853	ACBD3	acyl-CoA binding domain containing 3
NM_001031044.1	48.5876	54.2921	54.4896	52.2086	67.6762	59.4325	4682.32	4232.7	5131.94	1.21245	0.277925	0.194056	DUSP10	dual specificity phosphatase 10
NM_001031046.1	1.60161	1.44197	1.58461	1.54864	1.35416	1.44681	174.859	174.458	175.26	1.0046	0.00661591	0.990334	GPATCH2	G patch domain containing 2
NM_001031047.1	11.6065	9.95406	10.2523	10.4712	10.1882	10.4998	519.33	507.226	531.433	1.04772	0.0672589	0.808849	ANGEL2	angel homolog 2 (Drosophila)
NM_001031049.1	7.73865	4.72862	5.70462	3.31756	4.49881	3.90303	285.661	336.639	234.682	0.697134	-0.520492	0.108956	LPGAT1	lysophosphatidylglycerol acyltransferase 1
NM_001031051.1	3.747	3.91307	5.02297	5.25814	4.07321	4.18747	293.83	274.982	312.677	1.13708	0.185338	0.574135	DIEXF	digestive organ expansion factor homolog (zebrafish)
NM_001031052.1	65.4603	64.8471	67.2388	62.6308	60.1366	61.81	6683.2	6696.77	6669.63	0.995948	-0.00585839	0.997575	PPM1B	protein phosphatase, Mg2+/Mn2+ dependent, 1B
NM_001031053.1	1.38055	1.38748	1.40949	1.20655	1.6575	0.724309	82.9574	86.5631	79.3516	0.916691	-0.125493	0.772193	PREPL	prolyl endopeptidase-like
NM_001031054.1	38.7917	27.9834	29.4249	29.4859	30.2379	33.4145	1695.8	1661.94	1729.65	1.04074	0.0576115	0.802473	CRIPT	cysteine-rich PDZ-binding protein
NM_001031055.1	3.75134	1.77383	2.09011	4.55882	5.38725	2.37515	200.348	145.444	255.252	1.75499	0.811462	0.103207	TTC7A	tetratricopeptide repeat domain 7A
NM_001031056.1	2.83559	2.52881	2.52223	2.09452	2.13535	2.3473	182.805	193.226	172.385	0.892143	-0.164653	0.684245	AARS2	alanyl-tRNA synthetase 2, mitochondrial (putative)
NM_001031057.1	89.0628	89.0346	91.0946	86.5401	73.4013	69.5879	5373.93	5634.27	5113.59	0.907588	-0.139891	0.518544	FAM98A	family with sequence similarity 98, member A
NM_001031058.1	30.7792	24.4666	27.5572	27.8198	23.7417	23.9924	1451.1	1467.6	1434.6	0.977515	-0.0328088	0.864568	YIPF4	Yip1 domain family, member 4
NM_001031059.1	3.18285	2.85603	2.9665	3.24846	3.16051	3.59129	268.012	244.993	291.031	1.18791	0.24843	0.438965	NANP	N-acetylneuraminic acid phosphatase
NM_001031060.1	9.09125	9.12163	10.8703	9.59728	8.44761	9.22188	728.761	728.846	728.677	0.999768	-0.000334022	0.980552	CEBPZ	CCAAT/enhancer binding protein (C/EBP), zeta
NM_001031061.1	10.9359	10.1019	11.4553	13.7987	9.35617	10.0983	607.029	580.556	633.503	1.0912	0.125915	0.680237	SPAST	spastin
NM_001031062.1	1.32183	1.00359	1.1496	1.14603	0.975911	0.84856	57.8404	60.2484	55.4323	0.920063	-0.120196	0.821208	GPR137B	G protein-coupled receptor 137B
NM_001031063.1	22740.2	14203.1	16957.8	18723	22193.9	21030.6	493371	440268	546474	1.24123	0.31177	0.159408	ACTA1	actin, alpha 1, skeletal muscle
NM_001031064.1	10.6292	14.5576	12.3524	10.4518	11.888	12.4982	377.817	381.379	374.255	0.981321	-0.0272023	1	PDCD2	programmed cell death 2
NM_001031065.1	8.67592	7.44278	9.62928	7.67095	7.88008	9.78727	369.13	359.041	379.22	1.0562	0.078887	0.748865	C3H6ORF120	chromosome 3 open reading frame, human C6orf120
NM_001031066.1	10.0956	11.1636	12.5402	15.1049	9.41347	8.8919	599.568	585.497	613.638	1.04806	0.0677272	0.864539	C5H11ORF46	chromosome 5 open reading frame, human C11orf46
NM_001031067.1	19.8592	15.3039	16.1143	18.7267	17.3452	16.066	1534.17	1468.19	1600.15	1.08988	0.124167	0.643452	LIN7B	lin-7 homolog B (C. elegans)
NM_001031069.1	26.9537	29.8343	26.0617	23.2122	28.793	25.6311	1410.35	1413.4	1407.31	0.995692	-0.00622913	0.977339	EPM2A	epilepsy, progressive myoclonus type 2A, Lafora disease (laforin)
NM_001031070.1	8.85142	4.65685	4.20314	5.51715	4.46713	4.80919	418.832	440.102	397.562	0.90334	-0.14666	0.604942	ZBTB2	zinc finger and BTB domain containing 2
NM_001031074.1	183.344	130.703	156.662	130.633	112.65	97.3417	8925.49	10044.6	7806.34	0.777164	-0.363709	0.0827522	SERINC1	serine incorporator 1
NM_001031075.2	30.7426	25.2324	22.426	22.5077	26.1475	27.0343	606.949	596.768	617.13	1.03412	0.0484048	0.838593	RWDD1	RWD domain containing 1
NM_001031076.1	19.7914	23.9105	19.8627	21.5078	26.8804	26.1526	525.518	468.548	582.487	1.24317	0.314029	0.233807	GTF3C6	general transcription factor IIIC, polypeptide 6, alpha 35kDa
NM_001031077.1	5.73631	3.93033	5.82988	6.14549	5.51085	4.18179	292.765	278.719	306.811	1.10079	0.138535	0.734516	OSTM1	osteopetrosis associated transmembrane protein 1
NM_001031079.1	18.0736	20.3178	15.8131	19.0635	19.7542	19.3666	1940.24	1814.92	2065.56	1.1381	0.18663	0.406057	USP45	ubiquitin specific peptidase 45
NM_001031080.1	11.8476	9.95871	14.2977	15.4448	12.594	16.6111	915.12	786.723	1043.52	1.32641	0.407526	0.103308	PNISR	PNN-interacting serine/arginine-rich protein
NM_001031082.1	2.40062	3.09344	2.46088	2.57581	3.40782	3.61671	163.884	143.728	184.04	1.28048	0.356683	0.318299	ORC3	origin recognition complex, subunit 3
NM_001031083.1	27.3523	35.2429	33.2518	30.7284	34.9708	25.6682	2357.07	2346.19	2367.95	1.00928	0.0133238	0.944921	SYNCRIP	synaptotagmin binding, cytoplasmic RNA interacting protein
NM_001031085.1	4.14677	3.18915	3.05821	3.92799	3.20483	2.78811	260.095	257.466	262.724	1.02042	0.0291664	0.992569	FAM46A	family with sequence similarity 46, member A
NM_001031086.1	1.68043	1.57769	1.42819	1.5733	1.22293	1.41018	104.354	106.63	102.079	0.957313	-0.0629368	0.89673	SLC17A5	solute carrier family 17 (anion/sugar transporter), member 5
NM_001031087.1	6.05099	4.3328	3.70081	3.64393	4.24209	3.94625	460.498	484.053	436.942	0.902673	-0.147725	0.600717	CLN8	ceroid-lipofuscinosis, neuronal 8 (epilepsy, progressive with mental retardation)
NM_001031088.1	2.03215	1.74796	1.54964	0.987252	1.73549	1.61987	130.842	139.88	121.805	0.870781	-0.199618	0.679864	TSSC1	tumor suppressing subtransferable candidate 1
NM_001031089.1	46.2538	48.5003	48.363	43.8963	45.9009	53.3624	2429.71	2352.82	2506.59	1.06535	0.0913306	0.629292	ADI1	acireductone dioxygenase 1
NM_001031090.1	5.11024	3.01356	5.21489	4.34355	5.83182	2.09342	248.298	248.902	247.694	0.995146	-0.0070196	0.898891	MBOAT2	membrane bound O-acyltransferase domain containing 2
NM_001031091.1	1.05319	0.824807	1.01271	1.4959	1.44356	1.24044	35.3462	27.9076	42.7847	1.53308	0.616435	0.419874	MYCN	v-myc myelocytomatosis viral related oncogene, neuroblastoma derived
NM_001031092.1	168.088	164.684	143.39	151.058	174.243	133.039	3061.23	3023.13	3099.33	1.02521	0.0359169	0.892436	LAPTM4A	lysosomal protein transmembrane 4 alpha
NM_001031093.1	2.49777	1.76081	2.53064	1.82565	1.99321	1.75437	191.328	202.965	179.69	0.885327	-0.175718	0.624628	C3H2ORF43	chromosome 3 open reading frame, human C2orf43
NM_001031094.1	165.876	144.138	162.859	163.326	170.125	168.254	7870.35	7370.6	8370.1	1.13561	0.183463	0.400053	UBXN2A	UBX domain protein 2A
NM_001031096.1	2.65304	1.66089	1.78628	1.5831	1.30562	1.38001	209.325	238.556	180.095	0.754936	-0.405573	0.238798	ASXL2	additional sex combs like 2 (Drosophila)
NM_001031097.1	265.901	203.962	225.08	225.975	215.574	190.738	16144.1	16342.5	15945.6	0.975712	-0.0354731	0.825556	RAB10	RAB10, member RAS oncogene family
NM_001031100.1	4.34608	3.49727	4.47138	4.57042	4.34849	3.2201	299.374	291.073	307.675	1.05703	0.0800228	0.858029	INTS9	integrator complex subunit 9
NM_001031101.1	24.9742	14.921	21.0296	22.1923	16.54	20.2766	2159.31	2111.09	2207.52	1.04568	0.0644384	0.825904	MTMR9	myotubularin related protein 9
NM_001031102.1	1.08455	1.06844	1.28058	1.27086	1.33498	0.953744	79.4743	75.3955	83.5532	1.1082	0.148216	0.796951	SUPT3H	suppressor of Ty 3 homolog (S. cerevisiae)
NM_001031103.1	24.927	14.6935	18.479	12.6601	10.7817	12.2552	1000.54	1202.78	798.3	0.66371	-0.591375	0.0177326	TNFRSF21	tumor necrosis factor receptor superfamily, member 21
NM_001031104.1	1.86627	1.38599	2.16269	3.69579	1.79651	2.48854	260.697	201.969	319.426	1.58156	0.661349	0.0881179	MTR	5-methyltetrahydrofolate-homocysteine methyltransferase
NM_001031105.2	12.0889	8.04997	8.13174	9.81794	7.71048	7.88798	453.663	461.424	445.902	0.966362	-0.0493644	0.810329	CYTH1	cytohesin 1
NM_001031106.1	11.1355	7.8709	7.48606	8.16252	8.96822	7.47835	663.453	664.014	662.892	0.998311	-0.00243813	0.952626	PCYT2	phosphate cytidylyltransferase 2, ethanolamine
NM_001031107.1	6.0234	4.35219	5.36388	7.62137	4.0983	4.64894	580.921	549.401	612.441	1.11474	0.156711	0.678725	TMEM104	transmembrane protein 104
NM_001031108.1	9.28615	4.91003	6.91821	7.72767	6.99641	6.89551	689.669	653.951	725.387	1.10924	0.149567	0.633483	GGA3	golgi-associated, gamma adaptin ear containing, ARF binding protein 3
NM_001031109.2	27.1883	28.6695	25.7669	24.2976	24.7319	29.6591	1271.93	1255.81	1288.05	1.02567	0.0365618	0.814076	MRPS7	mitochondrial ribosomal protein S7
NM_001031110.1	1.03521	0.706607	0.752991	1.08964	1.08081	0.907794	45.4806	39.2165	51.7448	1.31947	0.399955	0.56866	SASH3	SAM and SH3 domain containing 3
NM_001031111.1	3.48233	3.23651	2.88197	2.97039	2.26173	3.51481	159.11	161.482	156.738	0.970625	-0.0430141	0.957358	PDZD11	PDZ domain containing 11
NM_001031112.1	19.7807	13.7337	15.5563	15.7085	15.4641	12.5601	1261.38	1288.37	1234.38	0.958093	-0.0617621	0.739222	MSN	moesin
NM_001031114.1	12.4065	11.1789	8.7141	7.72119	10.83	11.3067	472.549	475.369	469.729	0.988136	-0.017218	0.992813	CLIC2	chloride intracellular channel 2
NM_001031115.1	13.5775	10.7791	17.5595	12.8713	11.3547	11.67	827.496	862.172	792.82	0.919561	-0.120983	0.637978	DKC1	dyskeratosis congenita 1, dyskerin
NM_001031116.1	4.69806	4.94257	5.53698	6.7173	5.91523	4.98188	478.579	428.229	528.929	1.23515	0.304692	0.304234	KLHL13	kelch-like 9 (Drosophila)
NM_001031117.1	29.0443	25.3898	29.0999	25.05	21.7147	26.6434	1772.46	1827.08	1717.84	0.940206	-0.0889506	0.738917	MST4	serine/threonine protein kinase MST4
NM_001031118.1	7.39988	5.92691	7.0952	6.89729	6.33917	6.85311	458.516	446.118	470.915	1.05558	0.0780398	0.788594	FAM122A	family with sequence similarity 122A
NM_001031119.1	29.1898	16.9341	23.2333	23.7203	22.6937	25.3894	2079.82	1962.14	2197.5	1.11995	0.163435	0.504979	CHM	choroideremia (Rab escort protein 1)
NM_001031120.3	2.92246	1.25097	1.92709	1.64089	1.44775	1.3059	102.091	114.471	89.7102	0.783691	-0.351642	0.406868	HDX	highly divergent homeobox
NM_001031121.1	10.5697	8.56512	10.8258	10.2472	11.1757	10.3936	693.571	648.531	738.612	1.1389	0.187641	0.482658	VAMP7	vesicle-associated membrane protein 7
NM_001031122.1	3.17181	2.32725	3.71859	2.66654	2.92578	3.14694	152.024	150.307	153.741	1.02285	0.0325886	0.920988	CHIC1	cysteine-rich hydrophobic domain 1
NM_001031123.1	4.92435	3.63552	3.84384	3.52999	4.43025	4.44875	499.116	480.968	517.265	1.07547	0.104962	0.695513	USP12P1	ubiquitin specific peptidase 12 pseudogene 1
NM_001031124.1	6.03117	4.40572	6.00291	6.09791	5.76793	4.28412	152.946	149.077	156.816	1.05191	0.0730133	0.907963	UPRT	uracil phosphoribosyltransferase (FUR1) homolog (S. cerevisiae)
NM_001031125.2	36.0859	41.0515	40.4745	45.2071	44.0061	39.7089	2273.5	2101.44	2445.56	1.16375	0.218785	0.343106	42619	septin 6
NM_001031126.2	4.31553	2.39614	4.10565	3.32567	3.29195	2.36744	360.421	379.838	341.003	0.89776	-0.155598	0.544708	NRK	Nik related kinase
NM_001031127.1	26.7419	34.3631	26.0861	22.6394	29.6787	27.4232	1279.89	1300.96	1258.81	0.967604	-0.0475111	0.923246	VMA21	VMA21 vacuolar H+-ATPase homolog (S. cerevisiae)
NM_001031129.1	1.26278	1.12625	1.61295	1.29646	1.55129	1.10635	98.2029	95.5825	100.823	1.05483	0.0770097	0.888833	CTSO	cathepsin O
NM_001031131.1	2.19158	1.77939	1.99935	1.78937	2.30835	1.59524	162.132	160.426	163.837	1.02126	0.0303552	0.965306	SLC10A7	solute carrier family 10 (sodium/bile acid cotransporter family), member 7
NM_001031132.1	5.51839	5.32491	5.29101	3.95918	2.54535	3.93948	349.084	413.078	285.089	0.690158	-0.535001	0.0914876	SGK196	protein kinase-like protein SgK196
NM_001031133.1	15.7655	17.4031	17.9995	11.2403	7.1208	12.4497	1175.99	1434.33	917.651	0.639777	-0.644359	0.0130017	SLC20A2	solute carrier family 20 (phosphate transporter), member 2
NM_001031134.2	9.32303	8.03056	7.05395	7.09695	5.85652	5.94992	709.401	776.806	641.997	0.826458	-0.274987	0.287228	C4H4ORF29	chromosome 4 open reading frame, human C4orf29
NM_001031135.1	11.0223	7.48081	9.35009	7.38113	6.41207	6.09711	798.723	903.632	693.814	0.767806	-0.381187	0.128866	SEC24B	SEC24 family, member B (S. cerevisiae)
NM_001031136.1	10.2957	14.0656	13.6049	11.8821	11.7096	14.127	790.668	770.799	810.537	1.05155	0.0725225	0.696946	UFSP2	UFM1-specific peptidase 2
NM_001031139.1	24.3891	24.8082	28.5296	24.9281	23.9579	23.5059	2119.64	2127.16	2112.13	0.992936	-0.0102267	0.984145	USO1	USO1 vesicle docking protein homolog (yeast)
NM_001031140.1	3.16637	1.86152	2.14448	1.68042	1.77847	2.3829	157.907	168.1	147.715	0.878738	-0.186495	0.659194	PKD2	polycystic kidney disease 2 (autosomal dominant)
NM_001031141.1	18.2406	13.2705	17.3482	17.3833	15.2531	13.9217	1603.22	1584.5	1621.95	1.02364	0.033703	0.942281	SEC31A	SEC31 homolog A (S. cerevisiae)
NM_001031142.1	90.1274	74.9871	86.1898	74.0853	77.3268	81.9922	4442.1	4452.16	4432.04	0.99548	-0.00653549	0.997461	HNRPDL	heterogeneous nuclear ribonucleoprotein D-like
NM_001031143.1	29.9298	38.9904	33.8217	30.8827	32.5873	35.7768	1135.95	1123.57	1148.32	1.02202	0.0314239	0.821816	HNRNPD	heterogeneous nuclear ribonucleoprotein D (AU-rich element RNA binding protein 1, 37kDa)
NM_001031144.2	1.0539	1.35272	1.33971	1.6911	1.0202	1.93311	44.8988	38.7704	51.0272	1.31614	0.39631	0.523819	FAM175A	family with sequence similarity 175, member A
NM_001031145.1	23.8441	13.082	11.5329	10.8052	15.5639	9.40253	751.75	835.63	667.871	0.799243	-0.323294	0.362639	AGPAT9	1-acylglycerol-3-phosphate O-acyltransferase 9
NM_001031146.1	26.2614	22.5209	23.9761	25.6886	28.5002	29.9303	1315.42	1175.61	1455.23	1.23785	0.307835	0.195658	TMEM66	transmembrane protein 66
NM_001031147.1	6.08915	4.87963	6.37827	5.21601	5.00323	5.37624	602.486	613.583	591.388	0.963828	-0.0531527	0.859023	YTHDC1	YTH domain containing 1
NM_001031148.1	3.62873	3.19958	3.50457	4.06982	4.05415	3.61253	225.186	203.399	246.973	1.21423	0.280037	0.434316	METTL14	methyltransferase like 14
NM_001031149.1	152.354	172.905	171.628	198.627	185.327	201.093	20744.6	18434.3	23054.9	1.25065	0.322683	0.126619	PDLIM5	PDZ and LIM domain 5
NM_001031150.1	16.9341	16.6231	14.8575	12.7836	15.029	18.3415	925.711	917.801	933.62	1.01724	0.0246544	0.84006	RAP1GDS1	RAP1, GTP-GDP dissociation stimulator 1
NM_001031151.1	17.0127	15.8722	17.6192	19.307	17.9379	15.7291	1128.09	1064.31	1191.87	1.11985	0.163312	0.533241	METAP1	methionyl aminopeptidase 1
NM_001031152.2	54.8551	45.6145	49.9558	54.709	54.731	54.7488	1619.35	1493.12	1745.58	1.16908	0.225379	0.347926	ADH5	alcohol dehydrogenase 5 (class III), chi polypeptide
NM_001031153.1	105.884	124.319	118.781	91.2344	81.679	90.5679	4513.38	5012.33	4014.42	0.800909	-0.320289	0.176082	UBE2D3	ubiquitin-conjugating enzyme E2D 3
NM_001031155.1	121.273	126.779	86.1562	108.999	118.886	105.493	7246.67	7040.03	7453.32	1.05871	0.0823014	0.702803	SGCB	sarcoglycan, beta (43kDa dystrophin-associated glycoprotein)
NM_001031157.1	2.16942	1.91442	1.99329	1.90844	2.09688	2.58763	141.362	130.663	152.061	1.16376	0.218798	0.560569	PI4K2B	phosphatidylinositol 4-kinase type 2 beta
NM_001031158.1	6.76518	6.65992	7.03936	5.89347	6.75895	5.1997	608.298	630.302	586.293	0.930177	-0.104423	0.697548	SEPSECS	Sep (O-phosphoserine) tRNA:Sec (selenocysteine) tRNA synthase
NM_001031159.1	22.7977	18.1353	23.1851	20.4582	19.5553	15.0901	1290.06	1342.93	1237.19	0.921261	-0.118319	0.578615	DHX15	DEAH (Asp-Glu-Ala-His) box polypeptide 15
NM_001031160.1	1.1598	0.554665	1.40434	0.897819	0.757815	0.913627	55.9967	58.9475	53.0459	0.899884	-0.15219	0.800805	LCORL	ligand dependent nuclear receptor corepressor-like
NM_001031161.2	20.8922	14.5658	16.6931	10.4468	14.2209	13.1341	1221.53	1371.67	1071.39	0.781085	-0.356448	0.155603	TAPT1	transmembrane anterior posterior transformation 1
NM_001031163.1	7.26805	5.42525	5.51027	7.69247	6.05985	5.55523	136.436	127.63	145.242	1.13799	0.186489	0.699284	TMEM128	transmembrane protein 128
NM_001031165.1	1.90267	1.58947	1.94409	1.64811	1.67172	2.62137	168.586	155.07	182.103	1.17433	0.231841	0.492213	SH3BP2	SH3-domain binding protein 2
NM_001031166.1	1.51265	0.73709	0.593346	0.579203	0.62347	0.681029	34.2375	39.7829	28.6921	0.721217	-0.471494	0.52304	TNIP2	TNFAIP3 interacting protein 2
NM_001031167.1	4.87961	3.52494	5.61974	4.64482	5.35626	4.90219	650.643	606.619	694.668	1.14515	0.195534	0.469623	WHSC2	Wolf-Hirschhorn syndrome candidate 2
NM_001031168.1	7.10043	7.2057	6.72164	5.20412	5.08423	5.53664	448.678	497.932	399.424	0.802165	-0.31803	0.294982	TMEM129	transmembrane protein 129
NM_001031169.1	18.5879	13.4044	12.7995	11.1698	10.0117	9.05941	734.649	852.289	617.009	0.723943	-0.466053	0.0681345	RNF103	ring finger protein 103
NM_001031170.1	30.4833	26.3282	38.1752	32.5832	22.1922	29.2518	1322.7	1358.66	1286.74	0.947059	-0.0784738	0.755407	RPIA	ribose 5-phosphate isomerase A
NM_001031171.1	1.5637	1.07868	0.811094	1.84929	1.29762	1.74882	57.7297	45.7013	69.758	1.52639	0.610123	0.314039	ZDHHC13	zinc finger, DHHC-type containing 13
NM_001031172.1	9.25665	7.8337	8.85271	7.51275	9.21323	8.19261	544.83	537.034	552.625	1.02903	0.0412875	0.872124	C5H11ORF2	chromosome 5 open reading frame, human C11orf2
NM_001031173.2	15.4666	13.6796	14.399	14.2556	14.093	13.0524	955.922	948.283	963.562	1.01611	0.0230597	0.938864	BET1L	blocked early in transport 1 homolog (S. cerevisiae)-like
NM_001031174.1	21.1461	18.4749	20.2542	18.6249	20.2224	16.8951	1245.1	1247.64	1242.57	0.995935	-0.00587607	0.966765	RIC8A	resistance to inhibitors of cholinesterase 8 homolog A (C. elegans)
NM_001031175.1	5.46349	5.07011	6.15267	5.66774	4.92326	5.76438	382.108	373.222	390.994	1.04762	0.0671129	0.804909	IGHMBP2	immunoglobulin mu binding protein 2
NM_001031177.1	27.94	40.3691	50.8953	35.3239	27.5797	27.4691	1034.34	1147.76	920.916	0.802357	-0.317684	0.311618	TALDO1	transaldolase 1
NM_001031179.1	51.6228	48.4872	46.9046	39.453	43.6861	60.0306	4725.36	4630.8	4819.91	1.04084	0.0577473	0.692698	FAR1	fatty acyl CoA reductase 1
NM_001031180.1	4.76716	3.70465	5.33873	3.2529	3.93983	3.38178	350.559	384.24	316.877	0.824687	-0.278082	0.371745	SWAP70	SWAP switching B-cell complex 70kDa subunit
NM_001031181.2	1.6696	1.01569	1.10965	0.968438	1.26083	0.735178	83.8557	91.0096	76.7018	0.842788	-0.246759	0.584879	WEE1	WEE1 homolog (S. pombe)
NM_001031182.1	10.9296	10.8538	9.30394	9.72921	8.37104	6.07739	850.605	931.541	769.669	0.826232	-0.275381	0.250942	PDE3B	phosphodiesterase 3B, cGMP-inhibited
NM_001031183.1	11.3662	13.046	10.5639	8.71537	8.5695	8.79323	1020.06	1139.56	900.556	0.790269	-0.339584	0.195885	PPP6R3	protein phosphatase 6, regulatory subunit 3
NM_001031186.1	17.3901	17.7734	18.1895	17.9189	20.6679	26.2285	858.545	747.874	969.215	1.29596	0.37402	0.118054	ORAOV1	oral cancer overexpressed 1
NM_001031187.1	33.1913	25.7488	27.1797	29.3133	28.125	24.6731	1959.42	1938.22	1980.62	1.02188	0.0312193	0.940552	PDHX	pyruvate dehydrogenase complex, component X
NM_001031190.1	73.0082	74.7	69.0678	61.3903	73.5111	71.0188	3436.73	3416.34	3457.11	1.01193	0.0171142	0.890895	PSMC3	proteasome (prosome, macropain) 26S subunit, ATPase, 3
NM_001031192.1	10.7354	6.371	10.3186	9.54913	10.1368	8.94013	991.782	931.607	1051.96	1.12919	0.175283	0.523897	DGKZ	diacylglycerol kinase, zeta
NM_001031193.1	1.44588	1.39214	1.56967	1.61052	1.26971	0.768328	74.3089	78.8241	69.7938	0.885436	-0.17554	0.695859	NUSAP1	nucleolar and spindle associated protein 1
NM_001031194.1	11.3324	9.34435	6.68351	6.18242	5.35223	6.17748	819.764	969.183	670.346	0.691661	-0.531863	0.0413931	VPS39	vacuolar protein sorting 39 homolog (S. cerevisiae)
NM_001031195.2	5.67366	13.9939	9.44506	10.3204	6.11501	10.3391	822.387	841.144	803.63	0.955401	-0.0658216	0.962912	PTGR2	prostaglandin reductase 2
NM_001031196.1	7.06947	6.05223	8.19104	7.58652	7.29625	5.97754	298.234	291.283	305.184	1.04772	0.0672575	0.865451	C5H14ORF169	chromosome 5 open reading frame, human C14orf169
NM_001031197.2	19.8954	16.2215	15.7223	19.7125	14.2287	31.0815	730.034	622.759	837.309	1.34452	0.427087	0.243564	SRSF5	serine/arginine-rich splicing factor 5
NM_001031198.1	6.57432	4.83148	5.64817	4.4763	5.30018	3.79885	438.027	472.192	403.862	0.855293	-0.225509	0.41145	C5H15ORF29	chromosome 5 open reading frame, human C15orf29
NM_001031200.1	3.34733	2.60739	3.53259	2.13246	3.21136	1.9893	222.484	243.142	201.826	0.830076	-0.268685	0.431366	C5H15ORF41	chromosome 5 open reading frame, human C15orf41
NM_001031201.1	2.40591	1.45324	2.3987	0.869088	0.818314	1.17738	165.449	221.159	109.739	0.4962	-1.01101	0.0109766	PRKD1	protein kinase D1
NM_001031202.1	59.3673	58.4549	49.1281	45.8908	43.9713	54.6394	3209.27	3340.06	3078.48	0.921685	-0.117654	0.664042	FAM177A1	family with sequence similarity 177, member A1
NM_001031203.1	16.9007	15.7446	16.9101	15.5739	16.8342	15.6336	456.937	448.953	464.921	1.03557	0.0504219	0.853134	NPC2	Niemann-Pick disease, type C2
NM_001031204.1	4.00216	3.24726	4.19458	3.75196	3.22719	4.75217	406.347	387.162	425.531	1.0991	0.136325	0.602112	TTLL5	tubulin tyrosine ligase-like family, member 5
NM_001031205.1	21.5096	17.6928	19.4474	18.5358	20.3559	17.2687	1443.6	1425.41	1461.79	1.02552	0.0363599	0.900121	ANGEL1	angel homolog 1 (Drosophila)
NM_001031206.1	6.39413	5.30033	3.8642	4.71403	3.02723	4.34686	182.125	199.106	165.144	0.829428	-0.269812	0.468425	TMED8	transmembrane emp24 protein transport domain containing 8
NM_001031207.2	24.9505	20.0467	22.5093	20.5029	19.2429	20.3268	2787.77	2853.64	2721.89	0.953833	-0.068192	0.767794	GTF2A1	general transcription factor IIA, 1, 19/37kDa
NM_001031208.2	8.01637	6.25012	7.51621	7.97676	6.81052	6.76841	611.331	593.272	629.389	1.06088	0.0852586	0.785813	CPSF2	cleavage and polyadenylation specific factor 2, 100kDa
NM_001031209.1	7.81706	5.11633	5.60736	7.02677	7.777	7.42201	410.09	357.815	462.366	1.29219	0.369818	0.223939	CCNK	cyclin K
NM_001031210.1	34.6673	32.4512	31.457	31.6255	36.0648	27.0926	1899.84	1875.77	1923.9	1.02566	0.0365508	0.902336	YY1	YY1 transcription factor
NM_001031211.1	5.7527	4.66029	5.26142	4.55646	3.86125	6.29826	536.994	535.006	538.982	1.00743	0.010682	0.900671	BAG5	BCL2-associated athanogene 5
NM_001031212.2	6.64386	5.79273	6.05544	6.49129	7.89609	6.64297	325.088	293.388	356.787	1.21609	0.282251	0.370792	CDCA4	cell division cycle associated 4
NM_001031213.1	17.7892	17.7751	17.6653	18.2035	12.9929	15.0259	1150.72	1196.55	1104.9	0.923408	-0.11496	0.638471	FBXO34	F-box protein 34
NM_001031214.1	5.1313	2.74789	2.8033	3.29039	2.94864	2.54412	157.855	167.117	148.593	0.889157	-0.169491	0.6091	GMFB	glia maturation factor, beta
NM_001031215.1	58.2584	42.6677	46.4526	27.8458	19.2207	22.2903	693.213	921.244	465.182	0.50495	-0.985788	0.000214436	CAT	catalase
NM_001031217.1	221.134	194.458	221.671	194.928	185.833	212.676	10735.6	10754.9	10716.4	0.99642	-0.0051738	0.983542	GHITM	growth hormone inducible transmembrane protein
NM_001031218.1	4.48873	2.67456	3.77861	3.53339	2.95904	2.83625	129.147	134.486	123.807	0.920593	-0.119365	0.743049	TSPAN14	tetraspanin 14
NM_001031221.1	38.5295	36.0613	38.9116	39.959	39.0832	33.8422	3409.33	3307.82	3510.84	1.06138	0.0859353	0.725618	CCDC6	coiled-coil domain containing 6
NM_001031222.1	22.7949	23.399	19.7143	11.6904	7.60139	6.85702	842.967	1186.98	498.956	0.420358	-1.25031	1.36e-06	SLC16A9	solute carrier family 16, member 9 (monocarboxylic acid transporter 9)
NM_001031223.1	13.8322	10.4074	13.4112	12.4888	13.4187	11.1125	1060.14	1031.36	1088.92	1.05581	0.0783541	0.787246	ERLIN1	ER lipid raft associated 1
NM_001031224.1	23.3647	19.3389	20.6268	23.5099	20.9525	20.802	1433.32	1363.29	1503.35	1.10273	0.141086	0.581113	DNAJB12	DnaJ (Hsp40) homolog, subfamily B, member 12
NM_001031226.1	21.5026	16.1119	16.697	13.1706	12.9416	9.50388	719.731	845.317	594.144	0.702865	-0.508681	0.0457599	PPIF	peptidylprolyl isomerase F
NM_001031227.1	45.1341	35.724	42.4179	49.1154	42.7183	39.7835	2381.03	2221.12	2540.94	1.14399	0.194074	0.438172	AP3M1	adaptor-related protein complex 3, mu 1 subunit
NM_001031229.1	9.61991	19.5834	44.0931	13.9138	11.2446	9.66975	456.845	607.268	306.421	0.504589	-0.986819	0.229714	ACTA2	actin, alpha 2, smooth muscle, aorta
NM_001031230.1	3.25667	1.19807	1.82482	1.16657	1.18168	0.761336	132.133	171.161	93.1046	0.543959	-0.87843	0.0614416	KIF11	kinesin family member 11
NM_001031232.1	2.44658	1.23935	1.68463	1.42287	1.18232	1.43254	111.213	122.443	99.9835	0.81657	-0.292352	0.497956	TMEM180	transmembrane protein 180
NM_001031233.1	18.7513	18.7778	17.1687	14.8551	20.4224	19.6671	1010.3	975.46	1045.14	1.07143	0.099535	0.638261	TRIM8	tripartite motif containing 8
NM_001031234.1	17.0991	10.7357	14.7674	11.2906	10.2383	16.7628	965.158	979.17	951.146	0.97138	-0.0418928	0.939768	NT5C2	5'-nucleotidase, cytosolic II
NM_001031235.1	3.72019	2.86174	3.49333	3.72465	3.45291	3.17466	310.571	295.517	325.624	1.10188	0.139969	0.688853	TAF5	TAF5 RNA polymerase II, TATA box binding protein (TBP)-associated factor, 100kDa
NM_001031236.1	4.14292	2.18894	3.04335	2.28624	2.27995	1.90579	243.048	278.052	208.045	0.748223	-0.418459	0.194598	SHOC2	soc-2 suppressor of clear homolog (C. elegans)
NM_001031238.1	7.23224	4.74864	6.67877	6.53599	6.72385	6.53699	332.334	309.927	354.74	1.14459	0.194832	0.549633	C6H10ORF46	chromosome 6 open reading frame, human C10orf46
NM_001031239.2	3.17486	2.38458	2.76208	2.86261	2.63939	2.33195	262.879	261.453	264.304	1.0109	0.0156443	1	FAM45A	family with sequence similarity 45, member A
NM_001031240.1	31.6659	28.4388	32.565	21.5041	22.0855	23.0426	2784.14	3147.44	2420.83	0.769144	-0.378675	0.110101	ACADSB	acyl-CoA dehydrogenase, short/branched chain
NM_001031241.1	7.92634	6.83344	8.91183	6.58349	5.13391	6.30223	471.855	519.927	423.783	0.815081	-0.294984	0.314299	FAM175B	family with sequence similarity 175, member B
NM_001031242.1	4.2339	2.35627	2.44258	4.89334	3.72448	3.61974	287.4	233.589	341.211	1.46073	0.546689	0.11695	TMEM194B	transmembrane protein 194B
NM_001031243.1	51.7357	57.3547	48.802	41.6924	44.3692	48.7484	3247.47	3405.84	3089.1	0.907001	-0.140824	0.59789	HIBCH	3-hydroxyisobutyryl-CoA hydrolase
NM_001031245.1	15.5196	17.059	18.6509	14.0374	17.4975	9.16599	1125.32	1219.86	1030.79	0.845004	-0.242969	0.33555	LANCL1	LanC lantibiotic synthetase component C-like 1 (bacterial)
NM_001031247.1	91.8132	92.4734	97.525	75.0687	81.1901	81.4994	6336.06	6670.64	6001.49	0.899688	-0.152504	0.53118	NDUFA10	NADH dehydrogenase (ubiquinone) 1 alpha subcomplex, 10, 42kDa
NM_001031248.1	153.013	110.88	101.451	122.753	149.937	92.7192	6024.41	5810.29	6238.52	1.0737	0.102593	0.761651	GLS	glutaminase
NM_001031249.1	5.52195	3.71487	4.21258	3.61108	3.71015	2.49485	316.006	354.004	278.007	0.785322	-0.348644	0.233327	STK17B	serine/threonine kinase 17b
NM_001031250.1	5.72056	5.72179	5.1472	4.31011	3.97912	5.36064	364.072	388.034	340.109	0.876492	-0.190187	0.586426	CWC22	CWC22 spliceosome-associated protein homolog (S. cerevisiae)
NM_001031251.1	9.05009	7.68584	7.84752	8.71816	7.09048	7.42837	502.886	500.425	505.347	1.00983	0.014119	0.984556	PLEKHA3	pleckstrin homology domain containing, family A (phosphoinositide binding specific) member 3
NM_001031252.1	12.5392	11.3445	11.4881	13.5527	11.8393	10.8584	496.78	474.669	518.891	1.09316	0.128509	0.67952	RBM45	RNA binding motif protein 45
NM_001031254.2	136.782	154.661	147.726	162.713	133.151	164.615	5864.08	5550.37	6177.79	1.11304	0.154507	0.451282	OLA1	Obg-like ATPase 1
NM_001031256.2	53.663	62.2798	58.3235	52.9924	53.4074	61.0379	1896.3	1877.37	1915.23	1.02017	0.0288045	0.832335	PSMD14	proteasome (prosome, macropain) 26S subunit, non-ATPase, 14
NM_001031258.2	105.254	71.6976	137.842	146.744	163.339	197.425	5517.3	4023.87	7010.72	1.74228	0.800979	0.000837158	PRKAG3	protein kinase, AMP-activated, gamma 3 non-catalytic subunit
NM_001031259.1	9.7115	8.0381	9.93875	7.87775	9.17254	7.11285	338.2	349.529	326.871	0.935175	-0.0966913	0.743487	RNF25	ring finger protein 25
NM_001031260.1	3.57305	3.15747	2.44863	2.7059	3.24599	2.69423	141.305	140.94	141.67	1.00518	0.00745945	0.996779	UMPS	uridine monophosphate synthetase
NM_001031261.1	12.3677	11.1462	9.26993	9.31908	8.35967	8.23703	565.945	614.128	517.762	0.843085	-0.24625	0.366382	INSIG2	insulin induced gene 2
NM_001031262.1	14.2698	15.3979	11.9121	11.1072	12.186	11.9048	877.08	923.668	830.491	0.899123	-0.15341	0.584201	CCDC93	coiled-coil domain containing 93
NM_001031263.2	6.10055	4.90233	5.02477	6.07274	4.20524	5.55777	454.385	441.891	466.879	1.05655	0.079359	0.795859	WDSUB1	WD repeat, sterile alpha motif and U-box domain containing 1
NM_001031264.1	11.5541	14.0391	13.3655	12.1151	12.1042	9.86905	938.892	974.275	903.509	0.927366	-0.108789	0.673788	NEK7	NIMA (never in mitosis gene a)-related kinase 7
NM_001031265.1	24.1857	25.2002	22.4778	25.6083	24.6013	24.7931	1791.12	1698.17	1884.06	1.10947	0.149866	0.513508	CDC73	cell division cycle 73, Paf1/RNA polymerase II complex component, homolog (S. cerevisiae)
NM_001031266.2	14.7123	13.4404	13.6245	19.4527	15.5322	14.7099	887.683	782.814	992.551	1.26793	0.342472	0.201223	SEC22B	SEC22 vesicle trafficking protein homolog B (S. cerevisiae)
NM_001031268.1	5.89444	4.99046	4.02784	5.50121	5.18016	5.21065	578.921	541.531	616.312	1.13809	0.186617	0.511515	FAM20B	family with sequence similarity 20, member B
NM_001031271.1	3.33148	2.78981	2.80689	2.68929	3.26808	3.73267	263.851	243.814	283.889	1.16437	0.219548	0.477061	RGL1	ral guanine nucleotide dissociation stimulator-like 1
NM_001031272.1	3.18248	2.81165	3.44992	3.50716	3.88132	2.81424	196.466	182.191	210.74	1.1567	0.210016	0.590291	C8H1ORF27	chromosome 8 open reading frame, human C1orf27
NM_001031273.1	4.948	5.3616	7.66963	7.10196	8.26679	8.29317	489.674	406.883	572.466	1.40695	0.492576	0.0738774	SASS6	spindle assembly 6 homolog (C. elegans)
NM_001031274.1	1.95955	1.98966	3.29963	2.42159	2.98642	2.03717	117.854	112.482	123.226	1.09551	0.131604	0.772518	SLC35A3	solute carrier family 35 (UDP-N-acetylglucosamine (UDP-GlcNAc) transporter), member A3
NM_001031275.1	63.191	58.4549	65.0652	59.8467	52.5436	66.3677	4514.4	4463.19	4565.6	1.02295	0.0327301	0.837404	HCCS	holocytochrome c synthase
NM_001031278.1	31.6776	18.7517	24.6869	20.9156	26.5414	20.0226	1139.46	1155.95	1122.96	0.97146	-0.041773	0.815147	PIGK	phosphatidylinositol glycan anchor biosynthesis, class K
NM_001031280.1	6.73763	7.12185	7.11598	6.2441	6.98682	6.54314	556.464	555.445	557.483	1.00367	0.0052836	0.956639	EIF2B3	eukaryotic translation initiation factor 2B, subunit 3 gamma, 58kDa
NM_001031281.1	1.13169	1.10797	1.90531	1.01215	0.738862	1.5294	78.9447	85.3594	72.5299	0.8497	-0.234975	0.719257	MMACHC	methylmalonic aciduria (cobalamin deficiency) cblC type, with homocystinuria
NM_001031283.1	21.7084	26.0416	21.8849	19.0965	19.3343	15.5215	2181.76	2396.91	1966.61	0.820479	-0.285462	0.223772	EPS15	epidermal growth factor receptor pathway substrate 15
NM_001031284.1	81.5092	87.5419	68.7279	81.517	70.2538	76.2529	6167.11	6113.92	6220.31	1.0174	0.0248888	0.892584	NRD1	nardilysin (N-arginine dibasic convertase)
NM_001031285.1	32.2421	36.7492	31.0301	39.6201	32.0342	27.3703	2267.48	2214.11	2320.86	1.04821	0.0679312	0.80903	BTF3L4	basic transcription factor 3-like 4
NM_001031287.2	15.7448	12.9656	13.1723	10.1251	8.1356	7.85691	674.306	808.964	539.648	0.667086	-0.584056	0.0265896	CPT2	carnitine palmitoyltransferase 2
NM_001031288.1	0.903606	0.937748	1.16664	2.29164	1.78571	3.21741	148.265	82.506	214.024	2.59404	1.3752	0.00059205	DHCR24	24-dehydrocholesterol reductase
NM_001031289.1	99.745	68.4669	51.9797	27.5934	49.5933	59.4335	2282.44	2734.84	1830.04	0.669156	-0.579585	0.153139	JUN	jun proto-oncogene
NM_001031290.1	4.82604	4.79436	5.93668	6.02165	5.47124	4.64968	403.59	383.35	423.83	1.1056	0.144823	0.647552	USP1	ubiquitin specific peptidase 1
NM_001031291.1	21.7835	10.1596	16.5881	19.164	17.1694	14.5691	1152.22	1077.17	1227.27	1.13935	0.188208	0.540812	PDE4B	phosphodiesterase 4B, cAMP-specific
NM_001031292.1	6.97756	4.23767	6.37629	4.28135	4.72058	5.55136	285.884	301.833	269.936	0.894321	-0.161136	0.642231	MIER1	mesoderm induction early response 1 homolog (Xenopus laevis)
NM_001031293.1	105.18	103.859	115.61	109.293	110.9	102.275	8780.35	8527.14	9033.55	1.05939	0.0832304	0.69874	SERBP1	SERPINE1 mRNA binding protein 1
NM_001031294.1	7.74544	4.11057	7.1889	5.45932	6.98357	5.2254	435.959	434.513	437.406	1.00666	0.0095717	0.982046	WLS	wntless homolog (Drosophila)
NM_001031295.1	3.05489	3.2559	3.11328	2.95573	3.41108	2.4747	169.145	169.477	168.814	0.996086	-0.00565761	0.986173	LRRC40	leucine rich repeat containing 40
NM_001031296.1	20.9331	18.0783	23.2225	21.5641	19.3839	25.4151	1269.75	1185.22	1354.29	1.14266	0.192391	0.397437	SRSF11	serine/arginine-rich splicing factor 11
NM_001031297.1	18.55	21.1756	18.5126	17.8535	15.6644	19.1379	962.016	981.979	942.052	0.95934	-0.0598861	0.869817	ZRANB2	zinc finger, RAN-binding domain containing 2
NM_001031298.1	19.1543	19.3046	22.0089	21.5839	19.3758	26.5136	852.773	778.531	927.015	1.19072	0.251839	0.28816	CCDC101	coiled-coil domain containing 101
NM_001031299.1	8.675	7.86534	8.77969	16.0776	12.2414	11.5823	481.323	358.854	603.793	1.68256	0.750657	0.0108358	SLC35G2	solute carrier family 35, member G2
NM_001031300.2	63.9804	62.6482	64.5108	71.9982	73.2232	66.095	5889.71	5406.7	6372.72	1.17867	0.237161	0.289518	LOC424740	uncharacterized LOC424740
NM_001031301.1	8.01974	5.40624	5.35435	4.61499	4.65812	4.65882	487.59	542.308	432.871	0.798201	-0.325176	0.245129	SAP130	Sin3A-associated protein, 130kDa
NM_001031302.1	31.5123	19.0934	21.7125	14.5544	15.3581	16.5945	1884.93	2224.37	1545.49	0.694798	-0.525334	0.0263083	PLEKHB2	pleckstrin homology domain containing, family B (evectins) member 2
NM_001031304.1	26.6099	24.895	20.2478	11.0382	5.28868	6.85487	1443.93	2150.45	737.411	0.34291	-1.5441	1.79e-09	KLHL24	kelch-like 24 (Drosophila)
NM_001031305.2	2.00296	1.54195	1.37444	1.0768	1.50689	1.65729	100.025	103.985	96.0642	0.923826	-0.114308	0.845281	SLC9A9	solute carrier family 9, subfamily A (NHE9, cation proton antiporter 9), member 9
NM_001031306.1	2.07598	1.36184	0.954603	0.819558	1.01154	0.852094	65.7305	79.1641	52.2969	0.660613	-0.598122	0.274731	GK5	glycerol kinase 5 (putative)
NM_001031307.1	79.092	94.777	77.7699	76.7688	81.801	86.6194	4134.44	4068.15	4200.72	1.03259	0.0462654	0.771255	RNF7	ring finger protein 7
NM_001031310.1	11.3303	8.09164	10.3332	9.83355	9.09533	8.12779	876.464	886.184	866.745	0.978064	-0.0319995	0.855787	WDFY1	WD repeat and FYVE domain containing 1
NM_001031311.1	1.23611	0.678657	1.04457	1.00686	0.986381	0.979372	110.661	105.9	115.421	1.08991	0.124204	0.812347	PIK3CB	phosphoinositide-3-kinase, catalytic, beta polypeptide
NM_001031312.1	16.7069	11.3723	15.0015	16.0148	16.855	14.5374	262.835	240.538	285.131	1.18539	0.245359	0.488008	ING5	inhibitor of growth family, member 5
NM_001031313.1	104.614	105.281	117.484	150.886	137.938	122.639	6451.71	5516.67	7386.75	1.33899	0.421143	0.063034	PPP1R2	protein phosphatase 1, regulatory (inhibitor) subunit 2
NM_001031315.1	9.31305	4.00468	5.97892	4.10934	4.46062	3.15038	364.249	438.582	289.917	0.661033	-0.597206	0.0847361	CCDC50	coiled-coil domain containing 50
NM_001031316.1	11.6666	10.1581	12.1211	9.54814	10.9652	10.7077	713.719	718.988	708.45	0.985343	-0.0213025	0.965157	FYTTD1	forty-two-three domain containing 1
NM_001031317.1	16.8557	14.0882	25.221	14.8092	9.39289	14.7397	546.196	626.382	466.01	0.743972	-0.42668	0.194672	CHRND	cholinergic receptor, nicotinic, delta
NM_001031318.1	19.5303	17.7813	20.1735	22.6119	18.3069	17.561	1552.61	1488.83	1616.39	1.08568	0.118594	0.653669	DCUN1D1	DCN1, defective in cullin neddylation 1, domain containing 1 (S. cerevisiae)
NM_001031319.1	4.26879	3.65959	3.87047	4.34374	3.65461	4.31038	392.785	371.144	414.427	1.11662	0.159139	0.591718	PRKCI	protein kinase C, iota
NM_001031320.1	8.51811	7.99111	8.87984	6.6451	7.9769	7.76182	590.178	607.672	572.685	0.942424	-0.0855514	0.794913	TRIM59	tripartite motif containing 59
NM_001031321.1	17.4281	13.8953	16.8571	12.1105	13.4634	13.163	594.922	638.645	551.198	0.863074	-0.212444	0.450719	MFSD1	major facilitator superfamily domain containing 1
NM_001031322.3	117.485	107.45	94.0589	86.6594	87.2158	88.1229	8236.84	8779.74	7693.93	0.876328	-0.190457	0.401274	MBNL1	muscleblind-like (Drosophila), transcript variant 4
NM_001031323.1	19.9695	19.1211	21.5855	22.3889	23.0283	22.0804	1014.01	926.745	1101.27	1.18832	0.248924	0.316405	EIF2A	eukaryotic translation initiation factor 2A, 65kDa
NM_001031324.1	22.1226	20.0088	25.7323	29.3652	33.5112	25.1769	1266.08	1060.21	1471.95	1.38837	0.473387	0.0585222	SARNP	SAP domain containing ribonucleoprotein
NM_001031326.1	5.07264	4.78736	3.88367	5.09276	4.98255	5.66209	243.913	219.495	268.331	1.22249	0.289822	0.381558	CLK2	CDC-like kinase 2
NM_001031327.2	10.9532	8.06256	9.54238	10.3919	10.6028	12.3176	715.085	634.429	795.74	1.25426	0.326839	0.210123	RIT1	Ras-like without CAAX 1
NM_001031328.1	15.1132	7.03456	14.4469	11.6059	10.1016	11.13	783.732	793.253	774.212	0.975997	-0.0350519	0.852231	KIAA0907	KIAA0907
NM_001031329.1	7.30565	5.6714	7.21598	7.899	7.58193	7.17854	609.57	553.014	666.125	1.20454	0.268479	0.339968	KLHL20	kelch-like 20 (Drosophila)
NM_001031330.1	7.43523	4.80766	5.97121	5.07663	4.4371	4.60244	264.476	288.325	240.626	0.834565	-0.260903	0.413742	RBL2	retinoblastoma-like 2 (p130)
NM_001031331.1	2.17891	1.60667	2.06386	0.741123	2.62624	0.984414	48.7503	53.977	43.5236	0.806336	-0.310547	0.624147	CHIR-IG1-5	immunoglobulin-like receptor CHIR-AB1-like
NM_001031333.1	9.5639	8.16811	11.759	11.5719	8.80991	9.99938	681.964	648.506	715.421	1.10318	0.141672	0.605863	LOC425215	adenylate kinase isoenzyme 6
NM_001031334.1	9.56202	6.28078	7.1682	8.49674	6.12501	6.16974	835.029	847.06	822.998	0.971594	-0.0415752	0.794425	RRP1B	ribosomal RNA processing 1 homolog B (S. cerevisiae)
NM_001031335.1	19.2127	16.1654	10.247	8.89974	9.80815	13.0433	481.779	552.631	410.927	0.743583	-0.427434	0.213731	MORN4	MORN repeat containing 4
NM_001031336.1	10.8807	14.4043	16.5585	9.48379	7.62393	7.47739	475.264	585.762	364.766	0.622721	-0.683342	0.0190122	LAP3	leucine aminopeptidase 3
NM_001031337.1	4.11241	3.24704	4.30982	4.02753	3.90716	3.31284	442.247	434.761	449.733	1.03444	0.0488462	0.901851	STK3	serine/threonine kinase 3
NM_001031338.1	510.584	721.051	350.622	323.916	429.788	462.233	13494.8	14926.1	12063.5	0.808215	-0.307188	0.525478	BF2	Major histocompatibility complex class I antigen BF2
NM_001031339.1	1.54246	1.02351	1.09634	1.19302	0.985571	1.44952	104.021	100.559	107.483	1.06885	0.0960661	0.828627	NCKAP1L	NCK-associated protein 1-like
NM_001031340.1	3.3237	2.49195	3.14658	3.35523	2.75759	2.53945	290.745	285.645	295.846	1.03571	0.0506225	0.924624	CERK	ceramide kinase
NM_001031341.1	9.88055	7.65069	8.30992	6.95966	5.27173	6.46928	623.427	702.481	544.373	0.774929	-0.367863	0.174044	MYST2	MYST histone acetyltransferase 2
NM_001031343.1	55.0091	39.5188	42.7594	33.6399	42.0832	34.5643	1700.66	1824.74	1576.58	0.864004	-0.21089	0.364215	YWHAZ	tyrosine 3-monooxygenase/tryptophan 5-monooxygenase activation protein, zeta polypeptide
NM_001031344.1	14.2544	9.82088	13.1694	16.2643	12.4635	17.3208	780.533	669.761	891.305	1.33078	0.412272	0.114656	PEO1	progressive external ophthalmoplegia 1
NM_001031345.1	11.2188	7.78788	7.51049	10.3567	9.37716	10.3666	318.951	287.299	350.602	1.22034	0.28728	0.37751	CTSS	cathepsin S
NM_001031346.1	32.4864	32.8873	36.7356	38.7651	38.9768	37.8849	1456.45	1319.66	1593.23	1.2073	0.271784	0.252267	SNX27	sorting nexin family member 27
NM_001031347.1	49.1585	41.6823	51.7866	60.9084	48.5875	61.8029	2077.92	1817.89	2337.96	1.28608	0.362983	0.117659	CIRBP	cold inducible RNA binding protein
NM_001031348.1	40.2568	46.748	47.9427	39.0842	46.5087	46.7818	2023.6	1981.12	2066.08	1.04289	0.0605822	0.726723	VPS33B	vacuolar protein sorting 33 homolog B (yeast)
NM_001031349.1	5.53826	3.26619	3.0345	3.13439	2.97171	2.27382	162.193	184.033	140.352	0.762648	-0.39091	0.276612	EXT2	exostosin 2
NM_001031351.1	5.19543	4.0497	4.80599	4.83171	4.83993	5.27697	316.548	295.576	337.521	1.14191	0.191447	0.538897	TRMU	tRNA 5-methylaminomethyl-2-thiouridylate methyltransferase
NM_001031352.3	17.9913	16.0745	15.0485	12.2176	10.9218	10.6312	703.408	811.36	595.456	0.733899	-0.446347	0.0914177	PDK1	pyruvate dehydrogenase kinase, isozyme 1
NM_001031353.1	6.04266	4.44203	5.06526	6.14709	4.78981	5.30157	340.227	320.772	359.682	1.1213	0.165172	0.623664	ADRBK1	adrenergic, beta, receptor kinase 1
NM_001031354.1	14.8018	10.5851	13.3447	8.9724	10.2653	9.01602	731.336	819.348	643.324	0.785166	-0.348931	0.183056	NCLN	nicalin
NM_001031355.1	10.87	10.6329	8.99185	8.3101	10.1903	10.7139	462.589	457.679	467.499	1.02146	0.0306269	0.866879	FAM125A	family with sequence similarity 125, member A
NM_001031356.1	6.54445	5.87452	7.25356	13.3769	15.4935	12.1365	925.311	573.093	1277.53	2.22918	1.15651	8.91e-06	PLEKHO1	pleckstrin homology domain containing, family O member 1
NM_001031357.1	6.24329	3.80903	5.51896	6.22347	6.2557	5.80103	558.055	492.211	623.899	1.26754	0.342035	0.23895	LOH12CR1	loss of heterozygosity, 12, chromosomal region 1
NM_001031358.1	9.22474	7.27234	7.13068	7.2817	6.85129	6.88686	370.889	379.907	361.871	0.952525	-0.0701715	0.807326	CCNE1	cyclin E1
NM_001031359.2	26.6372	21.9771	32.4544	36.4516	40.7522	28.7326	788.799	656.808	920.79	1.40192	0.487401	0.0711969	MRPL28	mitochondrial ribosomal protein L28
NM_001031360.1	34.2938	61.6548	54.5212	84.8275	92.3055	66.702	2560.69	1895.49	3225.89	1.70188	0.767128	0.00527165	MTHFD2	methylenetetrahydrofolate dehydrogenase (NADP+ dependent) 2, methenyltetrahydrofolate cyclohydrolase
NM_001031362.1	42.6778	48.0314	52.5229	48.8288	56.3757	51.7551	2295.95	2119.77	2472.13	1.16623	0.221847	0.314527	PSMD3	proteasome (prosome, macropain) 26S subunit, non-ATPase, 3
NM_001031363.1	3.39518	3.43653	3.85155	3.50691	3.20455	3.61506	272.085	267.935	276.235	1.03098	0.044012	0.870252	MED24	mediator complex subunit 24
NM_001031365.1	135.089	102.143	112.969	126.079	123.755	110.339	5624.19	5347.49	5900.89	1.10349	0.142072	0.561609	CAPRIN1	cell cycle associated protein 1
NM_001031367.1	19.9841	20.0222	19.0275	15.2883	17.4968	17.9676	1710.22	1784.56	1635.88	0.916686	-0.125501	0.647052	DCTN1	dynactin 1
NM_001031368.1	24.3936	30.8252	36.5608	35.8739	32.7769	37.9557	784.721	702.641	866.8	1.23363	0.302912	0.217629	SRSF7	serine/arginine-rich splicing factor 7
NM_001031369.1	4.94272	5.03075	5.60102	4.87787	4.64653	4.99082	537.571	539.084	536.058	0.994387	-0.00812089	0.99518	TBL1XR1	transducin (beta)-like 1 X-linked receptor 1
NM_001031370.2	6.5005	7.0336	6.21566	7.23479	7.55963	5.68518	651.147	619.685	682.609	1.10154	0.139524	0.625275	SUV39H2	suppressor of variegation 3-9 homolog 2 (Drosophila)
NM_001031371.1	15.4354	12.3681	15.5243	14.5715	15.0845	13.855	1078.08	1038.05	1118.11	1.07713	0.107189	0.67986	PPP2R4	protein phosphatase 2A activator, regulatory subunit 4
NM_001031372.2	5.40518	2.40709	5.45546	3.81236	3.3403	5.27389	363.977	360.141	367.812	1.0213	0.0304055	0.910411	TAPBPL	TAP binding protein-like
NM_001031373.1	29.0646	25.8744	26.6943	25.8398	27.256	26.2612	1438.73	1410.99	1466.47	1.03932	0.0556388	0.809888	UBQLN4	ubiquilin 4
NM_001031374.1	115.005	110.472	114.989	108.547	102.638	114.815	2306.46	2281.71	2331.21	1.02169	0.0309622	0.860491	H2AFZ	H2A histone family, member Z
NM_001031375.1	12.6669	14.3096	13.6942	12.9508	13.5586	14.0432	1178.09	1144.07	1212.1	1.05946	0.0833309	0.690119	DNAJB14	DnaJ (Hsp40) homolog, subfamily B, member 14
NM_001031376.1	2.59698	2.68359	3.18706	2.52183	2.34782	3.44122	100.336	97.9265	102.745	1.0492	0.0692955	0.834311	EED	embryonic ectoderm development
NM_001031377.1	20.2147	18.0425	18.3142	15.4817	17.9835	14.0282	1129.91	1191.18	1068.65	0.89714	-0.156595	0.517262	FAM76A	family with sequence similarity 76, member A
NM_001031379.1	31.1879	27.1605	27.0988	28.6493	27.1861	30.9641	1569.36	1504.53	1634.19	1.08618	0.119267	0.599801	SGTA	small glutamine-rich tetratricopeptide repeat (TPR)-containing, alpha
NM_001031380.1	21.7663	18.3914	22.5489	20.6767	19.4136	19.4026	1069.84	1061.26	1078.43	1.01618	0.0231501	0.931466	PUF60	poly-U binding splicing factor 60KDa
NM_001031381.2	4.30778	3.54016	3.07807	2.94617	4.28503	2.79407	127.835	128.892	126.777	0.983588	-0.023874	0.943094	MANSC1	MANSC domain containing 1
NM_001031382.1	155.615	152.317	145.078	115.368	119.481	118.976	9962.81	10873.5	9052.17	0.832501	-0.264475	0.246935	OGDH	oxoglutarate (alpha-ketoglutarate) dehydrogenase (lipoamide)
NM_001031383.1	2.97242	1.64252	2.46738	1.57118	2.16434	3.1499	112.001	109.021	114.98	1.05466	0.0767802	0.816862	PGM2	phosphoglucomutase 2
NM_001031384.1	16.4444	19.9539	17.7422	17.7074	17.7262	18.1166	1472.22	1437.42	1507.02	1.04842	0.0682233	0.73254	SUPT5H	suppressor of Ty 5 homolog (S. cerevisiae)
NM_001031386.1	14.1807	13.3242	13.7363	12.1517	12.8148	11.0885	667.155	690.356	643.954	0.932785	-0.100383	0.706539	CIR1	corepressor interacting with RBPJ, 1
NM_001031387.1	82.4931	101.634	90.6644	62.4168	73.8166	67.9408	3550.25	3972.06	3128.45	0.787613	-0.344442	0.153094	IDH3B	isocitrate dehydrogenase 3 (NAD+) beta
NM_001031388.1	24.4321	18.6746	27.965	26.0084	24.7076	28.0667	1116.39	1018.58	1214.2	1.19206	0.253455	0.299368	NOP56	NOP56 ribonucleoprotein homolog (yeast)
NM_001031389.1	15.1885	22.013	14.9002	14.7579	17.394	26.3033	558.011	510.935	605.088	1.18427	0.244003	0.436407	RFXANK	regulatory factor X-associated ankyrin-containing protein
NM_001031390.1	16.3887	14.7815	17.4737	15.3594	16.3508	15.3582	938.174	922.117	954.23	1.03482	0.0493863	0.83703	PRPF3	PRP3 pre-mRNA processing factor 3 homolog (S. cerevisiae)
NM_001031391.2	586.125	615.207	621.951	536.132	529.47	513.081	22089.1	22991.8	21186.3	0.92147	-0.117991	0.610993	ATP5B	ATP synthase, H+ transporting, mitochondrial F1 complex, beta polypeptide
NM_001031392.1	31.2451	46.4136	42.9813	40.5102	38.0582	46.5877	1752.54	1672.9	1832.19	1.09522	0.131214	0.497537	SARS	seryl-tRNA synthetase
NM_001031393.1	3.14909	1.57152	2.69689	1.89308	2.44145	1.85547	55.5427	58.0587	53.0267	0.91333	-0.130792	0.813153	C15ORF23	chromosome 5 open reading frame, human C15orf23
NM_001031394.1	2.94871	2.46725	2.63987	2.48709	2.53899	1.66102	107.622	114.114	101.13	0.886223	-0.174259	0.667538	ALG10	asparagine-linked glycosylation 10, alpha-1,2-glucosyltransferase homolog (S. pombe)
NM_001031395.1	12.0995	9.86147	12.7272	12.5508	11.2512	11.0874	645.106	620.767	669.445	1.07841	0.108912	0.704583	ASH2L	ash2 (absent, small, or homeotic)-like (Drosophila)
NM_001031396.2	14.5338	12.795	11.1745	9.05556	9.69718	10.0158	1163.44	1294.1	1032.78	0.798075	-0.325405	0.20122	ADAM9	ADAM metallopeptidase domain 9
NM_001031397.1	13.9846	11.9192	13.1264	12.7083	12.7842	11.9597	777.843	767.486	788.2	1.02699	0.0384216	0.892575	IKBKB	inhibitor of kappa light polypeptide gene enhancer in B-cells, kinase beta
NM_001031398.1	29.6414	28.7603	29.9004	25.459	26.113	29.2636	2067.74	2091.76	2043.72	0.977037	-0.0335143	0.939197	DYM	dymeclin
NM_001031399.2	13.6446	11.987	12.097	11.0206	9.8522	10.8666	563.541	593.739	533.343	0.898278	-0.154766	0.58588	LMAN1	lectin, mannose-binding, 1
NM_001031400.1	29.2844	22.4458	29.0514	26.0923	24.6426	24.8857	1288.13	1284.62	1291.64	1.00546	0.00786226	0.98642	NARS	asparaginyl-tRNA synthetase
NM_001031401.1	3.56116	2.72439	1.48349	2.4573	1.48426	1.53954	127.864	146.007	109.721	0.751476	-0.4122	0.294906	HCLS1	hematopoietic cell-specific Lyn substrate 1
NM_001031402.1	7.81543	6.37933	6.9283	7.92152	8.18438	9.37371	791.345	689.83	892.86	1.29432	0.372193	0.144995	HDAC7	histone deacetylase 7
NM_001031403.1	42.5828	39.7402	41.9741	38.899	41.7964	43.8375	1659.8	1603.2	1716.39	1.0706	0.0984201	0.646749	SLC48A1	solute carrier family 48 (heme transporter), member 1
NM_001031405.2	27.7184	20.8081	25.6239	21.504	22.706	23.3789	2302.09	2325.56	2278.62	0.979814	-0.0294203	0.909591	COPA	coatomer protein complex, subunit alpha
NM_001031406.1	50.6463	41.7823	46.1136	41.9343	50.8571	50.7121	2029.51	1923.05	2135.97	1.11072	0.151497	0.494097	STUB1	STIP1 homology and U-box containing protein 1, E3 ubiquitin protein ligase
NM_001031407.1	85.7815	100.55	88.3107	89.5906	115.745	121.53	2386.28	2108.01	2664.55	1.26401	0.338011	0.11721	PSMA5	proteasome (prosome, macropain) subunit, alpha type, 5
NM_001031408.1	17.7979	11.8828	11.4432	11.7432	11.2831	11.8397	731.801	765.263	698.339	0.912548	-0.132027	0.597293	DDA1	DET1 and DDB1 associated 1
NM_001031409.1	2.55553	3.36942	3.27626	2.7935	3.90715	4.50055	123.251	107.564	138.938	1.29168	0.369243	0.341866	C3ORF64	chromosome 12 open reading frame, human C3orf64
NM_001031410.1	65.0048	70.7026	67.6159	54.5016	48.4864	54.1844	997.818	1095.61	900.026	0.821485	-0.283694	0.283427	TXN2	thioredoxin 2
NM_001031411.2	56.7384	51.8276	48.5332	53.2087	53.6559	52.9952	1737.38	1665.6	1809.15	1.08618	0.119267	0.610853	UBE2R2	ubiquitin-conjugating enzyme E2R 2
NM_001031412.1	38.9941	54.9616	42.9443	43.9244	47.037	56.4485	917.236	858.443	976.028	1.13697	0.185199	0.393194	C1H11ORF73	chromosome 1 open reading frame, human C11orf73
NM_001031413.1	43.3566	34.9621	36.4877	40.0083	42.0073	41.6334	988.536	917.751	1059.32	1.15426	0.206967	0.413816	DOHH	deoxyhypusine hydroxylase/monooxygenase
NM_001031414.1	7.32527	5.5599	6.77367	7.00223	5.36986	6.24897	323.607	321.214	326	1.0149	0.0213385	0.966191	LYSMD3	LysM, putative peptidoglycan-binding, domain containing 3
NM_001031415.1	2.6637	2.29387	2.33243	2.33758	2.0724	2.95193	134.502	129.518	139.486	1.07697	0.106972	0.767077	ARSK	arylsulfatase family, member K
NM_001031417.1	19.3343	18.4755	19.7305	21.716	21.1381	18.8104	1203.98	1123.53	1284.43	1.14321	0.193096	0.444725	PRRC1	proline-rich coiled-coil 1
NM_001031418.1	5.82145	3.93084	3.77091	4.0493	3.56441	4.34325	341.116	349.458	332.774	0.952257	-0.0705778	0.816761	SGTB	small glutamine-rich tetratricopeptide repeat (TPR)-containing, beta
NM_001031419.2	17.1146	13.239	13.0346	14.1172	11.9386	13.2177	855.066	868.36	841.771	0.969381	-0.044865	0.846626	SLC30A5	solute carrier family 30 (zinc transporter), member 5
NM_001031420.1	67.3238	31.8711	53.0737	23.9776	18.9407	16.6405	1621.18	2276.06	966.298	0.424549	-1.236	0.000238032	PLIN2	perilipin 2
NM_001031421.1	4.96072	4.1807	4.42613	4.31116	3.87032	3.37154	448.843	469.743	427.943	0.911016	-0.134452	0.612336	HAUS6	HAUS augmin-like complex, subunit 6
NM_001031422.1	2.35013	2.04855	2.42624	1.80044	1.70581	2.18369	123.92	131.07	116.77	0.890895	-0.166673	0.734549	PIP5K1B	phosphatidylinositol-4-phosphate 5-kinase, type I, beta
NM_001031423.1	6.33827	5.01345	7.29692	4.2237	4.84536	5.10025	301.706	332.055	271.358	0.817209	-0.291223	0.388164	ABHD17B	family with sequence similarity 108, member B1
NM_001031424.1	114.711	107.363	110.194	55.5468	51.241	53.7246	4309.79	5687.72	2931.87	0.515473	-0.956032	3.14e-05	ZFAND5	zinc finger, AN1-type domain 5
NM_001031426.1	6.44098	5.11914	6.10453	3.89937	4.4993	4.08213	96.8584	110.193	83.5244	0.757986	-0.399757	0.403438	OSTF1	osteoclast stimulating factor 1
NM_001031427.1	5.09784	3.16121	4.20737	4.4088	3.52194	4.1842	395.825	386.64	405.01	1.04751	0.0669672	0.851764	GNAQ	guanine nucleotide binding protein (G protein), q polypeptide
NM_001031428.1	29.4096	26.7873	27.4671	23.4714	25.2465	28.511	1369.4	1378.56	1360.24	0.986715	-0.0192944	0.989616	DAZAP1	DAZ associated protein 1
NM_001031432.2	3.98894	2.44922	3.68811	3.58079	2.74219	3.02665	314.326	314.768	313.883	0.997187	-0.00406362	0.953237	GNE	glucosamine (UDP-N-acetyl)-2-epimerase/N-acetylmannosamine kinase
NM_001031433.1	1.71966	1.50608	1.81201	1.21997	1.34852	1.30004	163.422	179.346	147.498	0.82242	-0.282052	0.482456	IDUA	iduronidase, alpha-L-
NM_001031434.1	11.7184	11.5647	11.1079	10.344	10.3377	11.6543	850.479	849.249	851.709	1.0029	0.00417293	0.944851	RNF20	ring finger protein 20, E3 ubiquitin protein ligase
NM_001031435.1	7.72657	5.58902	6.1951	4.91456	4.35747	4.9404	233.745	262.159	205.331	0.783231	-0.35249	0.306557	PTGR1	prostaglandin reductase 1
[truncated: 9,635 more rows]
