# Supplementary material for: High concentrations of atmospheric ammonia induce alterations of gene expression in the breast muscle of broilers (Gallus gallus) based on RNA-Seq
Source: BMC Genomics. 2016 Aug 11;17:598. doi: 10.1186/s12864-016-2961-2 (PMC4982197; doi:10.1186/s12864-016-2961-2)
Supplement: Additional file 5: Table S4. — Differentially expressed genes in chickens between control and treatment groups. (XLSX 41 kb) [file 12864_2016_2961_MOESM5_ESM.xlsx]

## Sheet:  DEGs 267
transcripts	baseMean_Control	baseMean_Treatment	gene symbol	FoldChange	log2FoldChange	pval	padj	gene_product
NM_001199909.1	35732.3	1175.88	PDK4	0.0329079	-4.92542	1.81e-20	1.06e-16	pyruvate dehydrogenase kinase, isozyme 4
XM_004940680.1	4781.36	203.864	FHL1	0.0426374	-4.55174	2.42e-35	7.09e-31	four and a half LIM domains 1, transcript variant X4
NM_001277411.1	11970.1	663.149	CA3	0.0554007	-4.17395	2.65e-08	2.58e-05	carbonic anhydrase III, muscle specific
NM_001167752.2	747.116	43.2585	MB	0.0579007	-4.11028	0.0199863	0.717178	myoglobin
XM_004937471.1	3538.06	272.873	PFKFB3	0.0771249	-3.69666	0.00021342	0.0478717	6-phosphofructo-2-kinase/fructose-2,6-biphosphatase 3, transcript variant X9
XM_004937841.1	3290.83	264.58	MYBPC1	0.0803991	-3.63668	1.1e-05	0.00488136	myosin binding protein C, slow type, transcript variant X1
XM_416332.4	8254.41	697.91	MYBPC1	0.0845499	-3.56405	4.27e-07	0.000297085	myosin binding protein C, slow type, transcript variant X2
NM_001005431.1	2667.17	234.855	FKBP5	0.088054	-3.50547	0.0304818	0.856737	FK506 binding protein 5
NM_001030956.1	15216.3	1551.31	FBXO32	0.101951	-3.29406	6.94e-10	1.01e-06	F-box protein 32
XM_416965.4	1644.39	193.055	METTL21C	0.117402	-3.09047	5.68e-28	8.31e-24	methyltransferase like 21C
NM_001199656.1	8628.49	1051.27	CHAC1	0.121837	-3.03698	8.54e-05	0.0252365	ChaC, cation transport regulator homolog 1 (E. coli)
XM_003643820.2	481.249	59.5072	LOC100859853	0.123652	-3.01565	6.65e-09	7.78e-06	growth arrest and DNA damage-inducible protein GADD45 beta-like
XM_004946528.1	1740.42	218.692	SLC43A2	0.125655	-2.99246	0.000517235	0.0874367	solute carrier family 43, member 2, transcript variant X3
NM_204390.2	2046.74	258.445	SGMS1	0.126272	-2.9854	0.0191191	0.699797	sphingomyelin synthase 1
NM_205446.1	29040.6	3775.9	TPM2	0.130021	-2.94318	0.000181487	0.0429067	tropomyosin 2 (beta)
XM_415803.4	2560.64	341.578	SLC43A2	0.133396	-2.90622	0.00448889	0.345803	solute carrier family 43, member 2, transcript variant X2
XM_001234113.3	3995.74	553.246	FHL1	0.138459	-2.85247	1.38e-20	1.01e-16	four and a half LIM domains 1, transcript variant X1
XM_004934887.1	700.404	97.0762	KCTD20	0.1386	-2.851	0.011504	0.545277	potassium channel tetramerisation domain containing 20, transcript variant X11
XM_427836.4	1654.86	268.489	HSPB7	0.162243	-2.62377	2.01e-06	0.00117835	heat shock 27kDa protein family, member 7 (cardiovascular)
XM_421732.4	2183.83	364.851	C6H10ORF26	0.167069	-2.58148	9.09e-07	0.00059062	chromosome 6 open reading frame, human C10orf26, transcript variant X3
XM_004934885.1	1926.01	341.847	KCTD20	0.17749	-2.49419	0.000320964	0.0629972	potassium channel tetramerisation domain containing 20, transcript variant X9
XM_428114.4	714.216	127.253	ACACB	0.178171	-2.48866	9.74e-09	1.1e-05	acetyl-CoA carboxylase beta
NM_001113709.1	94120.7	16801.2	MYH1C	0.178507	-2.48594	0.01098	0.539412	myosin, heavy chain 1C, skeletal muscle (similar to human myosin, heavy chain 1, skeletal muscle, adult)
NM_001012898.1	987.791	180.459	CPT1A	0.182689	-2.45254	1.8e-05	0.00719581	carnitine palmitoyltransferase 1A (liver)
XM_004940332.1	9613.64	1780.91	SESN1	0.185248	-2.43247	0.00173341	0.199581	sestrin 1, transcript variant X14
XM_004936594.1	1151.93	214.227	BCAR3	0.185972	-2.42685	0.00165987	0.19263	breast cancer anti-estrogen resistance 3, transcript variant X4
XM_421337.4	23464.4	4453.76	ASB2	0.189809	-2.39738	5.47e-09	6.66e-06	ankyrin repeat and SOCS box containing 2, transcript variant X3
XM_004938512.1	173.321	36.4271	FHL2	0.210171	-2.25036	0.0383518	0.940939	four and a half LIM domains 2, transcript variant X9
NM_001113291.1	2185.09	467.24	PNPLA2	0.213831	-2.22546	0.00725683	0.435782	patatin-like phospholipase domain containing 2
XM_004948921.1	322.122	69.7686	LOC425795	0.216591	-2.20696	0.0161496	0.658709	ectoderm-neural cortex protein 1-like, transcript variant X2
NM_204456.1	346.117	76.0328	FGFRL1	0.219673	-2.18657	0.000420112	0.0753753	fibroblast growth factor receptor-like 1
XM_422383.4	281.932	62.6857	ELTD1	0.222344	-2.16914	6.32e-08	5.78e-05	EGF, latrophilin and seven transmembrane domain containing 1, transcript variant X2
NM_001278097.1	1330.36	304.741	ATP5C1	0.229066	-2.12616	4.56e-15	1.9e-11	ATP synthase, H+ transporting, mitochondrial F1 complex, gamma polypeptide 1, transcript variant 2
NM_205493.1	8623.64	1996.51	GLUL	0.231516	-2.11081	1.84e-13	5.99e-10	glutamate-ammonia ligase
NM_001039282.1	1363.35	322.665	GRB10	0.236671	-2.07904	0.00170987	0.197648	growth factor receptor-bound protein 10
XM_004934772.1	455.72	110.825	GRAMD4	0.243186	-2.03987	0.0398725	0.958151	GRAM domain containing 4, transcript variant X3
NM_001277827.1	850.945	208.953	MYOZ2	0.245554	-2.02589	0.0379156	0.939534	myozenin 2
XM_417950.3	1702.91	422.54	KCTD20	0.248129	-2.01084	0.0200198	0.717499	potassium channel tetramerisation domain containing 20, transcript variant X8
XM_001231518.3	8569.79	2141.79	PLA2G15	0.249923	-2.00044	3.23e-11	7.27e-08	phospholipase A2, group XV
XM_003642387.2	1007.7	268.332	ELN	0.266282	-1.90897	0.0058209	0.400547	elastin (supravalvular aortic stenosis, Williams-Beuren syndrome), transcript variant 2
NM_001012598.1	1292.63	345.423	ELOVL1	0.267225	-1.90387	2.37e-12	6.3e-09	ELOVL fatty acid elongase 1
XM_003642386.2	477.073	130.164	ELN	0.27284	-1.87387	1.26e-05	0.00519358	elastin (supravalvular aortic stenosis, Williams-Beuren syndrome), transcript variant 1
XM_004948913.1	2618.97	719.19	ARRDC2	0.274608	-1.86455	0.00096152	0.130789	arrestin domain containing 2, transcript variant X3
NM_204328.1	992.188	276.691	FOXO1	0.278869	-1.84234	0.0135376	0.603518	forkhead box O1
XM_004935100.1	11891.4	3334.64	LOC100859798	0.280424	-1.83432	0.0253211	0.802293	protein FAM134B-like, transcript variant X2
XM_004946662.1	867.726	243.853	LOC101747587	0.281025	-1.83123	0.000691308	0.107998	polyubiquitin-C-like, transcript variant X1
XM_419796.3	9372.54	2676.84	SESN1	0.285604	-1.80791	0.0074146	0.440731	sestrin 1, transcript variant X8
XM_003643627.2	129.417	37.5251	LOC100859778	0.289956	-1.78609	0.000453497	0.0794347	serine/threonine-protein kinase SIK3-like
XM_414262.4	483.492	141.227	MAPKAPK3	0.292097	-1.77548	0.00629275	0.411703	mitogen-activated protein kinase-activated protein kinase 3, transcript variant X3
NM_204624.1	167.408	49.0198	MOXD1	0.292816	-1.77193	0.022429	0.761829	monooxygenase, DBH-like 1
NM_001006417.1	418.535	123.265	KLF11	0.294516	-1.76358	0.000255019	0.0544381	Kruppel-like factor 11
NM_001005798.1	1190.55	357.584	SNTB1	0.300352	-1.73527	9.54e-08	8.07e-05	syntrophin, beta 1 (dystrophin-associated protein A1, 59kDa, basic component 1)
XM_004934886.1	945.144	287.124	KCTD20	0.303789	-1.71886	0.00363603	0.309659	potassium channel tetramerisation domain containing 20, transcript variant X10
NM_001080875.2	980.328	300.518	SDHB	0.306548	-1.70581	0.0292948	0.843458	succinate dehydrogenase [ubiquinone] iron-sulfur subunit, mitochondrial-like, transcript variant 1
XM_426664.4	722.933	223.057	ACOT11	0.308545	-1.69645	0.00402761	0.330863	acyl-CoA thioesterase 11, transcript variant X7
XM_004940858.1	125.497	38.7306	MTMR1	0.308617	-1.69611	0.0010655	0.140998	myotubularin related protein 1, transcript variant X11
XM_004943775.1	249.648	78.7326	AQP9	0.315374	-1.66486	0.0404258	0.963107	aquaporin 9, transcript variant X3
NM_001012886.1	1067.18	337.27	TMEM164	0.316039	-1.66182	0.0326355	0.888664	transmembrane protein 164
NM_204258.1	453.384	145.192	SEMA3F	0.320241	-1.64277	7.95e-05	0.0242262	sema domain, immunoglobulin domain (Ig), short basic domain, secreted, (semaphorin) 3F
XM_004936666.1	455.842	146.453	ELTD1	0.321281	-1.63809	0.0173103	0.673364	EGF, latrophilin and seven transmembrane domain containing 1, transcript variant X3
NM_205180.1	396.756	127.804	FGF1	0.322122	-1.63432	0.0204512	0.724256	fibroblast growth factor 1 (acidic)
NM_204107.1	17005	5548.26	UCP3	0.326273	-1.61585	0.00134425	0.1691	uncoupling protein 3 (mitochondrial, proton carrier)
NM_001010842.1	4517.31	1475.63	HSP25	0.326662	-1.61413	0.000354701	0.0669241	heat shock protein 25
XM_004934698.1	499.803	163.501	ASB11	0.327131	-1.61206	0.00011864	0.0318453	ankyrin repeat and SOCS box containing 11, transcript variant X1
XM_419840.4	2645.44	880.8	PM20D2	0.33295	-1.58662	8.42e-06	0.00430347	peptidase M20 domain containing 2
XM_004936462.1	182.341	62.3148	LOC423536	0.341749	-1.54899	0.0134228	0.600205	potassium channel, subfamily K, member 16-like, transcript variant X3
XM_001234495.3	6831.03	2339.28	FOXO3	0.342449	-1.54604	0.0153462	0.640226	forkhead box O3
NM_001031304.1	2150.45	737.411	KLHL24	0.34291	-1.5441	1.79e-09	2.37e-06	kelch-like 24 (Drosophila)
XM_004943616.1	172.705	59.4284	TRIP4	0.344103	-1.53909	0.00256409	0.255928	thyroid hormone receptor interactor 4, transcript variant X6
NM_001168009.1	4955.11	1722.49	CTSL2	0.347619	-1.52442	7.54e-11	1.38e-07	cathepsin L2
XM_004946064.1	6336.46	2226.48	MYH1G	0.351376	-1.50891	0.00399436	0.329056	myosin, heavy chain 1G, skeletal muscle (similar to human myosin, heavy chain 1, skeletal muscle, adult), transcript variant X2
XM_004943129.1	425.146	150.143	GLRX2	0.353156	-1.50162	0.00114902	0.150014	glutaredoxin 2, transcript variant X6
NM_204618.1	1076.5	382.892	NFIL3	0.355683	-1.49134	0.00828962	0.470738	nuclear factor, interleukin 3 regulated
XM_004939552.1	260.16	92.9195	LRRFIP2	0.357163	-1.48535	0.00360292	0.309659	leucine rich repeat (in FLII) interacting protein 2, transcript variant X3
XM_004941082.1	894.149	322.36	ASB5	0.360522	-1.47184	0.0202263	0.720484	ankyrin repeat and SOCS box containing 5, transcript variant X5
XM_421520.4	262.493	95.176	PLAC9	0.362584	-1.46361	0.000142587	0.0353386	placenta-specific 9, transcript variant X2
XM_004936829.1	102.612	37.5579	ACOT11	0.366018	-1.45002	0.0293429	0.843458	acyl-CoA thioesterase 11, transcript variant X10
XM_419650.2	1153.73	426.414	FBXO30	0.369595	-1.43598	0.00311545	0.292024	F-box protein 30, transcript variant X5
NM_205520.4	3718.34	1375.62	ATP1B1	0.369956	-1.43457	9.42e-10	1.31e-06	ATPase, Na+/K+ transporting, beta 1 polypeptide
XM_418495.3	12160.4	4503.32	KBTBD5	0.370326	-1.43313	1.65e-10	2.69e-07	kelch repeat and BTB (POZ) domain containing 5
XM_414618.4	10404.8	3882.47	MYOT	0.373144	-1.4222	0.00023084	0.0503801	myotilin
XM_004938191.1	129.457	48.3267	B4GALT4	0.373303	-1.42158	0.00509726	0.374546	UDP-Gal:betaGlcNAc beta 1,4- galactosyltransferase, polypeptide 4, transcript variant X5
NM_001012578.1	3095.43	1158.75	ACSL1	0.374344	-1.41756	3.08e-09	3.91e-06	acyl-CoA synthetase long-chain family member 1
XM_004942661.1	251.836	94.4897	EEF1B2	0.375203	-1.41426	0.0190672	0.698773	eukaryotic translation elongation factor 1 beta 2, transcript variant X2
NM_001006419.1	490.506	185.029	LOC421975	0.37722	-1.40652	0.0103017	0.525784	WD repeat-containing protein C2orf44 homolog
XM_004940678.1	355.058	133.963	FHL1	0.3773	-1.40622	5.01e-05	0.0167789	four and a half LIM domains 1, transcript variant X2
XM_416381.4	335.864	127.887	B4GALNT3	0.38077	-1.39301	6.14e-05	0.0193006	beta-1,4-N-acetyl-galactosaminyl transferase 3
XM_004946696.1	1269.02	483.785	ULK2	0.381228	-1.39127	0.00186208	0.20649	unc-51-like kinase 2 (C. elegans), transcript variant X4
XM_003640514.2	808.626	309.659	SMPX	0.382945	-1.38479	0.00143547	0.176388	small muscle protein, X-linked, transcript variant X2
NR_103454.1	657.157	254.166	ABHD5	0.386766	-1.37047	0.00048068	0.0822075	abhydrolase domain containing 5, transcript variant 2
XM_003643019.2	3137.02	1217.1	KLF9	0.387979	-1.36595	0.00361836	0.309659	Kruppel-like factor 9
XM_004945779.1	127.881	49.7892	LRSAM1	0.38934	-1.3609	0.00642243	0.415596	leucine rich repeat and sterile alpha motif containing 1, transcript variant X4
XM_004940330.1	5037.92	1985.39	SESN1	0.394088	-1.34341	0.00467178	0.354874	sestrin 1, transcript variant X12
XM_004935922.1	138.261	54.5116	RCAN2	0.394266	-1.34276	0.00612725	0.405411	regulator of calcineurin 2, transcript variant X5
XM_004934889.1	1810.24	716.003	KCTD20	0.39553	-1.33814	1.72e-07	0.000135628	potassium channel tetramerisation domain containing 20, transcript variant X13
XM_416974.4	335.651	133.16	DOCK9	0.396723	-1.3338	0.0329527	0.89198	dedicator of cytokinesis 9, transcript variant X7
XM_004946436.1	163.724	65.4328	GTF2IRD1	0.399652	-1.32318	0.00336063	0.300582	GTF2I repeat domain containing 1, transcript variant X3
XM_004936502.1	197.956	79.1153	MAP4K5	0.399661	-1.32315	0.00149528	0.180701	mitogen-activated protein kinase kinase kinase kinase 5, transcript variant X11
NM_205274.1	838.436	337.067	MYH11	0.402018	-1.31467	0.039785	0.956835	myosin, heavy chain 11, smooth muscle
XM_003642546.2	327.358	131.73	LOXL2	0.402402	-1.31329	0.0110924	0.540791	lysyl oxidase-like 2
NM_001030731.1	567.305	228.936	CD36	0.40355	-1.30918	2.59e-05	0.00996413	CD36 molecule (thrombospondin receptor)
XM_004942094.1	1424.55	581.818	NOLC1	0.408421	-1.29187	0.00701334	0.427266	nucleolar and coiled-body phosphoprotein 1, transcript variant X3
XM_428503.4	4293.44	1754.74	ABRA	0.408704	-1.29087	0.00432132	0.338873	actin-binding Rho activating protein
XM_417289.4	659.677	270.787	C1H10ORF47	0.410484	-1.2846	0.00371488	0.312189	chromosome 1 open reading frame, human C10orf47, transcript variant X3
NM_001277474.1	239.607	98.527	FBLN5	0.411203	-1.28208	0.000992745	0.133792	fibulin 5
XM_418438.4	101.575	41.9871	FAM49B	0.41336	-1.27453	0.0185382	0.691519	family with sequence similarity 49, member B, transcript variant X6
XM_416600.4	70.7406	29.6439	C1H3ORF26	0.41905	-1.2548	0.046854	1	chromosome 1 open reading frame, human C3orf26, transcript variant X5
NM_001031222.1	1186.98	498.956	SLC16A9	0.420358	-1.25031	1.36e-06	0.000865383	solute carrier family 16, member 9 (monocarboxylic acid transporter 9)
XM_416310.4	1116.84	470.408	NUAK1	0.421195	-1.24744	0.00082636	0.119638	NUAK family, SNF1-like kinase, 1
XR_210723.1	146.61	61.9085	LOC101752089	0.422267	-1.24377	0.0104656	0.532292	uncharacterized LOC101752089
NM_001007081.1	182.923	77.2813	ESRRG	0.42248	-1.24305	0.00279064	0.271138	estrogen-related receptor gamma
NM_001031420.1	2276.06	966.298	PLIN2	0.424549	-1.236	0.000238032	0.0511855	perilipin 2
NM_001079477.1	2699.74	1148.5	SLC26A5	0.425412	-1.23307	0.0168463	0.66939	solute carrier family 26, member 5 (prestin)
XM_004950114.1	87.7675	37.4388	LOC101749569	0.426568	-1.22915	0.0335956	0.897262	glycerophosphocholine phosphodiesterase GPCPD1-like
XM_004936372.1	133.371	56.9287	KLC1	0.426843	-1.22822	0.0207118	0.727356	kinesin light chain 1, transcript variant X9
NM_001030541.1	1167.03	498.455	POSTN	0.427115	-1.2273	0.00077664	0.115367	periostin, osteoblast specific factor
XM_425995.4	423.005	181.003	CREB5	0.427897	-1.22466	0.000137741	0.0348657	cAMP responsive element binding protein 5, transcript variant X3
XM_004941914.1	173.443	74.2502	SMTNL1	0.428096	-1.22399	0.00698014	0.427266	smoothelin-like 1
XM_004944462.1	304.684	130.453	SLC38A3	0.42816	-1.22378	0.0113675	0.540791	solute carrier family 38, member 3, transcript variant X6
XM_004947739.1	1113.37	476.821	TRIM63	0.42827	-1.22341	8.72e-06	0.00432386	tripartite motif containing 63, E3 ubiquitin protein ligase, transcript variant X13
XR_213972.1	80.0606	34.3383	LOC101747543	0.428904	-1.22127	0.0411343	0.966592	uncharacterized LOC101747543
NM_204567.1	590.804	254.267	FKBP1B	0.430374	-1.21634	0.00469024	0.354932	FK506 binding protein 1B, 12.6 kDa
XM_420322.4	390.419	168.515	COL4A6	0.431625	-1.21215	0.00124832	0.15942	collagen, type IV, alpha 6, transcript variant X3
XM_003643000.2	590.47	255.35	KIAA1432	0.432452	-1.20939	0.022078	0.757831	KIAA1432, transcript variant X1
XM_416781.4	177.898	77.2947	SRPX	0.43449	-1.20261	0.00441112	0.343093	sushi-repeat containing protein, X-linked, transcript variant X4
XM_004935077.1	608.839	265.628	COL15A1	0.436285	-1.19666	0.00110147	0.14445	collagen, type XV, alpha 1, transcript variant X5
NM_001039602.1	269.669	117.831	SLC27A1	0.436947	-1.19447	0.00159858	0.188869	solute carrier family 27 (fatty acid transporter), member 1
XM_001234018.3	1580.67	690.994	SMPX	0.437152	-1.19379	0.0203982	0.723963	small muscle protein, X-linked, transcript variant X1
NM_001252068.1	100.008	43.7781	SLC25A22	0.437747	-1.19183	0.0256093	0.805315	solute carrier family 25 (mitochondrial carrier: glutamate), member 22
XM_426398.3	119.159	52.4103	OLFML1	0.439837	-1.18496	0.0251581	0.799728	olfactomedin-like 1
XM_004940101.1	163.889	72.3307	LOC101751004	0.44134	-1.18004	0.00542196	0.385803	protein scribble homolog
XM_424369.4	18743.1	8295.13	TRIM63	0.442569	-1.17603	7.13e-08	6.32e-05	tripartite motif containing 63, E3 ubiquitin protein ligase, transcript variant X7
XM_422662.4	1845.83	817.502	KLHL30	0.442891	-1.17498	1.47e-06	0.000916551	kelch-like 30 (Drosophila), transcript variant X2
NM_001013611.2	104.058	46.2114	CLDN1	0.444094	-1.17106	0.0270559	0.818807	claudin 1
XM_420664.4	662.358	294.217	PPP3CA	0.444197	-1.17073	6.77e-05	0.0210497	protein phosphatase 3 (formerly 2B), catalytic subunit, alpha isoform, transcript variant X4
NM_204570.2	1303.06	579.123	CBFB	0.444434	-1.16996	0.00723718	0.435496	core-binding factor, beta subunit
XM_419425.4	431.886	192.413	FLVCR1	0.445518	-1.16644	0.0342411	0.903661	feline leukemia virus subgroup C cellular receptor 1
NM_205111.1	2027.71	906.706	TSC22D1	0.447158	-1.16114	0.00125823	0.159987	TSC22 domain family, member 1, transcript variant 2
XM_416537.4	3567.87	1601.2	TBX15	0.448782	-1.15591	0.00571281	0.397485	T-box 15
XM_418690.3	717.253	322.545	ARL4A	0.449695	-1.15298	0.00604153	0.405411	ADP-ribosylation factor-like 4A, transcript variant X3
XM_004944604.1	92.5695	42.147	SLC41A3	0.455301	-1.13511	0.0347091	0.90793	solute carrier family 41, member 3, transcript variant X3
NM_001277826.1	514.948	235.277	SGMS2	0.456894	-1.13007	0.0466455	1	sphingomyelin synthase 2
XM_415846.4	1547.38	709.121	CENPV	0.458271	-1.12573	1.17e-05	0.00502715	centromere protein V
XM_418841.4	274.982	126.105	DPY19L1	0.458594	-1.12471	0.00229395	0.237055	dpy-19-like 1 (C. elegans), transcript variant X4
XM_414479.4	403.474	185.432	PPARGC1B	0.459589	-1.12158	0.000573546	0.0926704	peroxisome proliferator-activated receptor gamma, coactivator 1 beta
XM_004945322.1	1003.29	461.354	ABAT	0.45984	-1.1208	2.87e-05	0.010899	4-aminobutyrate aminotransferase, transcript variant X7
XM_421260.4	275.835	126.889	ALDH6A1	0.460019	-1.12023	0.00404477	0.331343	aldehyde dehydrogenase 6 family, member A1, transcript variant X2
XM_004949347.1	1053.75	486.085	PSD3	0.461291	-1.11625	0.023087	0.776196	pleckstrin and Sec7 domain containing 3, transcript variant X2
XM_420813.4	209.711	96.7611	HTRA3	0.461401	-1.11591	0.00493816	0.366539	HtrA serine peptidase 3, transcript variant 2
XM_422386.4	1488.05	694.47	DNAJB4	0.466699	-1.09943	1.03e-05	0.00468617	DnaJ (Hsp40) homolog, subfamily B, member 4, transcript variant X2
NM_204348.3	17869.5	8340.72	XIRP1	0.466757	-1.09926	0.00200483	0.214767	xin actin-binding repeat containing 1
XM_415161.3	3913.23	1833.94	PPTC7	0.46865	-1.09342	1.95e-06	0.00116482	PTC7 protein phosphatase homolog (S. cerevisiae), transcript variant X2
XM_004945537.1	135.025	63.3139	RILPL1	0.468903	-1.09264	0.0201248	0.71862	Rab interacting lysosomal protein-like 1, transcript variant X4
NM_001199453.1	479.184	224.965	THBS1	0.469477	-1.09087	0.000453602	0.0794347	thrombospondin 1
NM_204757.1	889.194	417.815	MAFF	0.469881	-1.08963	0.00678034	0.427266	v-maf musculoaponeurotic fibrosarcoma oncogene homolog F (avian)
NM_204300.1	1441.35	677.665	ENAH	0.470161	-1.08877	0.0307869	0.861484	enabled homolog (Drosophila)
XR_213394.1	3355.22	1583.92	SH2B2	0.472077	-1.0829	0.0148444	0.628759	SH2B adaptor protein 2, transcript variant X2
XM_004947913.1	170.091	80.3496	VPS11	0.472392	-1.08194	0.0154593	0.642197	vacuolar protein sorting 11 homolog (S. cerevisiae), transcript variant X9
XM_004946695.1	408.091	193.818	ULK2	0.474939	-1.07418	0.0254924	0.804235	unc-51-like kinase 2 (C. elegans), transcript variant X3
XM_004935079.1	514.237	245.017	COL15A1	0.476467	-1.06955	0.00988706	0.514044	collagen, type XV, alpha 1, transcript variant X7
NM_001012760.1	887.777	423.677	TSC22D1	0.477234	-1.06723	6.04e-05	0.0193006	TSC22 domain family, member 1, transcript variant 1
XM_004945991.1	317.938	152.171	CAMSAP1	0.478617	-1.06306	0.00179495	0.203463	calmodulin regulated spectrin-associated protein 1, transcript variant X7
XM_001231538.2	128.301	61.4417	AFMID	0.478888	-1.06224	0.0346427	0.907878	arylformamidase, transcript variant X1
XM_004935581.1	3230.2	1550.97	FBXO30	0.480146	-1.05846	0.0109313	0.539412	F-box protein 30, transcript variant X6
NM_001199588.1	1173.71	563.727	AMPD3	0.480297	-1.058	0.000126722	0.0334853	adenosine monophosphate deaminase 3
XM_414078.4	948.469	456.752	NFATC3	0.481568	-1.05419	0.00192082	0.211181	nuclear factor of activated T-cells, cytoplasmic, calcineurin-dependent 3
XM_004945389.1	471.086	227.046	CREBBP	0.481963	-1.05301	0.017752	0.677202	CREB binding protein, transcript variant X10
XM_004936801.1	1344.21	648.553	PODN	0.482478	-1.05146	0.00318302	0.295516	podocan, transcript variant X3
NM_205455.1	1356.69	654.944	TNS1	0.482753	-1.05064	0.0150424	0.632061	tensin 1
XM_417207.4	3890.54	1885.57	CTSC	0.484654	-1.04497	1.19e-05	0.00502715	cathepsin C
NM_001006359.1	268.217	130.054	IGF2BP3	0.484884	-1.04429	0.00695797	0.427266	insulin-like growth factor 2 mRNA binding protein 3
XM_001235196.2	245.202	118.914	KIAA1737	0.484964	-1.04405	0.00362354	0.309659	KIAA1737, transcript variant X1
XR_214127.1	443.572	215.245	LOC100857551	0.485255	-1.04318	0.000787178	0.116006	collagen alpha-1(I) chain-like
XM_421717.4	420.633	204.212	PPRC1	0.485487	-1.04249	0.00299056	0.282125	peroxisome proliferator-activated receptor gamma, coactivator-related 1, transcript variant X2
XM_003642395.2	520.365	252.661	GTF2IRD1	0.485545	-1.04232	0.00116336	0.15121	GTF2I repeat domain containing 1, transcript variant X1
NM_001277520.1	137.302	66.6889	ZFYVE21	0.485709	-1.04184	0.0232311	0.776461	zinc finger, FYVE domain containing 21, transcript variant 1
XM_004943846.1	890.06	432.658	ABHD2	0.4861	-1.04068	0.00236087	0.242259	abhydrolase domain containing 2, transcript variant X9
XM_004943844.1	1578.05	767.798	ABHD2	0.48655	-1.03934	0.00199613	0.214621	abhydrolase domain containing 2, transcript variant X7
NM_001077234.1	2798.86	1364.39	TSC22D3	0.487482	-1.03658	4.72e-05	0.0160373	TSC22 domain family, member 3
XM_004937040.1	93.2739	45.4701	KCNE4	0.48749	-1.03655	0.0495574	1	potassium voltage-gated channel, Isk-related family, member 4
NM_001114504.1	300.732	146.73	ART7B	0.48791	-1.03531	0.00723262	0.435496	GPI-anchored ADP-ribosyltransferase
NM_204395.2	479.321	235.965	RGS2	0.49229	-1.02242	0.00062822	0.0998494	regulator of G-protein signaling 2, 24kDa
NM_001031529.1	1590.71	784.53	CHMP6	0.493194	-1.01977	6.08e-05	0.0193006	charged multivesicular body protein 6
NM_205487.2	197.512	97.6093	TIMP3	0.494194	-1.01685	0.0101686	0.520806	TIMP metallopeptidase inhibitor 3
XM_424684.4	445.706	220.303	SLC25A42	0.494278	-1.01661	0.0043145	0.338873	solute carrier family 25, member 42, transcript variant X8
NM_001031201.1	221.159	109.739	PRKD1	0.4962	-1.01101	0.0109766	0.539412	protein kinase D1
XM_004950780.1	381.453	189.956	LOC101750403	0.49798	-1.00584	0.0019122	0.211027	collagen alpha-1(I) chain-like
NM_001030372.1	126.115	62.8232	TEC	0.498143	-1.00537	0.0414161	0.967423	tec protein tyrosine kinase
XM_004935410.1	187.37	93.3746	LTBP1	0.498343	-1.00479	0.0147449	0.628594	latent transforming growth factor beta binding protein 1, transcript variant X2
NM_001199490.1	67.2212	134.915	DHCR7	2.00703	1.00506	0.03129	0.867495	7-dehydrocholesterol reductase
XM_004949880.1	350.824	705.153	IVNS1ABP	2.00999	1.00719	0.0372833	0.93272	influenza virus NS1A binding protein, transcript variant X6
XM_418628.4	403.321	814.332	PTER	2.01907	1.01369	0.000212224	0.0478717	phosphotriesterase related, transcript variant X3
XM_004942264.1	519.917	1052.65	SH3PXD2A	2.02465	1.01767	0.00524287	0.380466	SH3 and PX domains 2A, transcript variant X9
XM_421233.4	682.515	1387.52	EGLN3	2.03296	1.02358	0.000430434	0.0767563	egl nine homolog 3 (C. elegans), transcript variant X2
NM_001079742.1	202.806	413.822	STARD4	2.04048	1.02891	0.0019593	0.21301	StAR-related lipid transfer (START) domain containing 4
XM_415929.4	342.839	701.074	PITPNM3	2.04491	1.03203	0.0410834	0.966592	PITPNM family member 3, transcript variant X8
XM_425075.4	598.824	1229.24	FSD2	2.05275	1.03756	0.000189848	0.0440642	fibronectin type III and SPRY domain containing 2, transcript variant X3
NM_001277506.1	87.8335	182.152	HSD17B7	2.07383	1.0523	0.0131672	0.592424	hydroxysteroid (17-beta) dehydrogenase 7, transcript variant 1
XM_003642378.2	113.618	236.363	LOC100857633	2.08033	1.05682	0.00611187	0.405411	outer dense fiber protein 3-like
XM_004936795.1	280.905	587.816	LOC772243	2.09258	1.06528	0.0287803	0.842117	envelope glycoprotein gp95-like
NM_205179.1	175.63	367.65	ALCAM	2.09332	1.06579	0.00162904	0.189919	activated leukocyte cell adhesion molecule
XR_211991.1	60.1736	126.641	LOC101748483	2.1046	1.07354	0.0245929	0.792356	uncharacterized LOC101748483
XM_004936550.1	132.35	279.464	S1PR1	2.11154	1.0783	0.0171886	0.673364	sphingosine-1-phosphate receptor 1, transcript variant X3
XM_004935003.1	2112	4464.7	AMPD1	2.11396	1.07995	9.87e-05	0.0280314	adenosine monophosphate deaminase 1, transcript variant X2
XM_004945305.1	193.426	409.049	CYTH3	2.11476	1.08049	0.000752468	0.112851	cytohesin 3, transcript variant X4
XM_003642151.2	1367.73	2897.85	MSS51	2.11874	1.08321	3.58e-06	0.00201264	MSS51 mitochondrial translational activator homolog (S. cerevisiae)
XM_004945307.1	227.702	487.085	CYTH3	2.13913	1.09703	0.000340482	0.0655091	cytohesin 3, transcript variant X6
XM_421498.3	103.757	225.084	FAM35A	2.16934	1.11726	0.0146348	0.625723	family with sequence similarity 35, member A, transcript variant X6
XM_004945261.1	211.62	464.324	TNRC6A	2.19415	1.13366	0.00286421	0.277363	trinucleotide repeat containing 6A, transcript variant X4
NM_001252130.1	137.436	302.119	NIM1	2.19826	1.13636	0.00108983	0.143569	serine/threonine-protein kinase NIM1
XM_004949729.1	164.491	364.16	LOC426881	2.21386	1.14656	0.0247647	0.793535	glycerol-3-phosphate dehydrogenase [NAD+], cytoplasmic-like, transcript variant X2
XM_004941651.1	136.444	302.625	TMEM87A	2.21794	1.14922	0.00101071	0.135589	transmembrane protein 87A, transcript variant X9
NM_001031356.1	573.093	1277.53	PLEKHO1	2.22918	1.15651	8.91e-06	0.00434199	pleckstrin homology domain containing, family O member 1
NM_001277670.1	1526.8	3452.02	ASB12	2.26095	1.17693	1e-05	0.00466041	ankyrin repeat and SOCS box containing 12
XR_214063.1	53.2258	120.899	LOC101752252	2.27143	1.1836	0.0241699	0.788142	uncharacterized LOC101752252
XM_417934.4	82.7113	188.202	DIXDC1	2.27541	1.18613	0.02953	0.845015	DIX domain containing 1, transcript variant X2
XM_004947078.1	175.366	401.969	C20H20ORF177	2.29217	1.19672	0.000872833	0.123314	chromosome 20 open reading frame, human C20orf177, transcript variant X1
XM_004938031.1	595.923	1367.45	PARVB	2.29468	1.19829	0.0469585	1	parvin, beta, transcript variant X6
XM_003643337.2	47.9339	110.051	LOC100859791	2.2959	1.19906	0.019464	0.707613	LIM and senescent cell antigen-like-containing domain protein 1-like
NM_001277544.1	126.273	290.852	RGS16	2.30336	1.20374	0.00182925	0.205755	regulator of G-protein signaling 16
XM_001235449.3	117.448	275.79	LDLRAD1	2.34818	1.23154	0.000724917	0.11158	low density lipoprotein receptor class A domain containing 1
XM_422316.4	244.022	574.855	LOC424473	2.35575	1.23619	4.39e-05	0.0154785	hornerin-like, transcript variant X2
XM_003641643.2	385.412	910.499	LOC100857214	2.3624	1.24025	0.000655557	0.103631	tubulin alpha-4A chain-like, transcript variant X1
XM_004940530.1	93.7403	221.807	YIPF6	2.36618	1.24256	0.00328016	0.300582	Yip1 domain family, member 6, transcript variant X1
XM_004946782.1	533.421	1270.9	KSR1	2.38254	1.2525	1.16e-05	0.00502715	kinase suppressor of ras 1, transcript variant X6
NM_001278152.1	41.74	99.7289	RHOF	2.38929	1.25658	0.0205864	0.725354	ras homolog family member F (in filopodia)
XM_003642059.2	97.9103	234.217	GM2A	2.39216	1.25831	0.00099031	0.133792	GM2 ganglioside activator, transcript variant X1
XM_004943787.1	81.577	195.318	NEDD4	2.39427	1.25959	0.00805814	0.461578	neural precursor cell expressed, developmentally down-regulated 4, transcript variant X5
XM_004941140.1	1274.27	3061.9	PPM1K	2.40286	1.26475	1.88e-07	0.00014454	protein phosphatase, Mg2+/Mn2+ dependent, 1K, transcript variant X3
NM_001005848.1	70.3451	172.173	HES1	2.44755	1.29134	0.00382052	0.320147	hairy and enhancer of split 1, (Drosophila), transcript variant 1
XM_415513.4	1868.42	4586.57	SLC25A25	2.45479	1.2956	1.65e-05	0.00670566	solute carrier family 25 (mitochondrial carrier; phosphate carrier), member 25, transcript variant X2
XM_004937549.1	340.58	837.068	ANO6	2.45778	1.29735	0.0312918	0.867495	anoctamin 6, transcript variant X4
XM_421655.4	497.684	1232.4	C6H10ORF71	2.47627	1.30817	0.018196	0.683987	chromosome 6 open reading frame, human C10orf71, transcript variant X2
XM_003642374.2	109.229	271.541	LOC100857295	2.48598	1.31381	0.000929048	0.128768	outer dense fiber protein 3-like
XM_003642792.2	52.7173	132.445	HOXB2	2.51237	1.32905	0.0490191	1	homeobox B2
NR_102331.1	27.8327	71.2184	PFDN1	2.5588	1.35547	0.0290971	0.842519	prefoldin subunit 1, transcript variant 5
NM_001031288.1	82.506	214.024	DHCR24	2.59404	1.3752	0.00059205	0.0946147	24-dehydrocholesterol reductase
XM_004948365.1	82.2177	214.86	LOC100857513	2.61331	1.38588	0.000742111	0.112362	tropomodulin-4-like, transcript variant X7
NM_001277797.1	73.3384	191.75	FAM179A	2.61459	1.38658	0.0023996	0.24374	family with sequence similarity 179, member A
NM_001278100.1	47.7032	124.779	C1H11ORF67	2.61575	1.38722	0.0179938	0.679882	chromosome 1 open reading frame, human C11orf67, transcript variant 1
XM_420603.4	280.945	738.504	SLC4A4	2.62864	1.39431	0.000128895	0.0334853	solute carrier family 4, sodium bicarbonate cotransporter, member 4, transcript variant 2
NM_001001603.1	40.6569	107.528	ST8SIA6	2.64477	1.40314	0.010596	0.536559	ST8 alpha-N-acetyl-neuraminide alpha-2,8-sialyltransferase 6
XM_426440.3	107.608	287.126	BAZ1A	2.66826	1.4159	0.000187825	0.0439435	bromodomain adjacent to zinc finger domain, 1A, transcript variant X4
XM_004942723.1	67.0291	181.438	MTX2	2.70685	1.43662	0.00703493	0.427266	metaxin 2, transcript variant X3
XM_414073.4	484.903	1315.45	OSGIN1	2.71282	1.43979	0.00464813	0.354874	oxidative stress induced growth inhibitor 1, transcript variant X4
XR_212825.1	21.9356	60.8355	LOC101747894	2.77336	1.47164	0.0299877	0.850426	LIM and senescent cell antigen-like-containing domain protein 1-like, transcript variant X2
NM_001006514.2	80.1589	224.132	LSS	2.79609	1.48341	0.000287565	0.0585607	lanosterol synthase (2,3-oxidosqualene-lanosterol cyclase)
XM_001233027.3	58.8335	165.047	LOC770022	2.80532	1.48816	0.00118845	0.153788	histone H3.2-like
NM_001040643.1	17.1829	50.7391	HIST1H111L	2.95289	1.56213	0.038636	0.945531	histone cluster 1, H1.11L (similar to human histone cluster 1, class H1 genes)
NM_001079720.1	27.0198	80.5431	HIST1H2B7	2.98089	1.57574	0.0112549	0.540791	histone cluster 1, H2B-VII (similar to human histone cluster 1, class H2B, member N)
XR_210699.1	30.1412	90.4375	LOC772043	3.00046	1.58519	0.00627995	0.411703	uncharacterized LOC772043
NM_001012846.1	672.926	2033.63	ACSBG2	3.02207	1.59554	2.89e-10	4.45e-07	acyl-CoA synthetase bubblegum family member 2
NM_001030966.1	6602.32	20401.6	INSIG1	3.09006	1.62763	6.46e-13	1.89e-09	insulin induced gene 1
XM_417826.4	121.881	382.763	MFSD2A	3.14047	1.65098	4.63e-05	0.0159138	major facilitator superfamily domain containing 2A
NM_001079481.1	19740	62009.2	ACTC1	3.1413	1.65136	3.96e-12	9.64e-09	actin, alpha, cardiac muscle 1
XM_004943740.1	355.566	1186.12	FBXL22	3.33587	1.73806	1.07e-10	1.83e-07	F-box and leucine-rich repeat protein 22
XM_003642377.2	174.829	587.102	DNAJC30	3.35816	1.74767	0.000176303	0.0422927	DnaJ (Hsp40) homolog, subfamily C, member 30, transcript variant X1
XM_004946388.1	174.829	587.102	DNAJC30	3.35816	1.74767	0.000176303	0.0422927	DnaJ (Hsp40) homolog, subfamily C, member 30, transcript variant X2
NM_001001766.1	187.842	636.853	LIMS1	3.39036	1.76144	0.000221052	0.0486066	LIM and senescent cell antigen-like domains 1
XM_419574.4	652.873	2216.33	C1ORF96	3.39474	1.7633	0.000210084	0.0478717	chromosome 3 open reading frame, human C1orf96
XM_004944616.1	812.874	2909.32	LOC770936	3.57905	1.83958	0.00205108	0.21892	serine/threonine-protein kinase SRPK3-like, transcript variant X2
NM_001007477.3	46.0943	185.955	LOC396531	4.03422	2.01229	0.00449646	0.345803	parvalbumin
NM_204672.1	62.8189	299.25	SNCG	4.7637	2.25208	1.15e-08	1.22e-05	synuclein, gamma (breast cancer-specific protein 1)
XM_417174.4	3085.53	14780.7	DCUN1D5	4.79033	2.26012	6.9e-11	1.35e-07	DCN1, defective in cullin neddylation 1, domain containing 5 (S. cerevisiae), transcript variant X2
XM_004938015.1	46.0441	268.092	CYB5R3	5.82251	2.54164	0.00334435	0.300582	cytochrome b5 reductase 3, transcript variant X8
XM_419014.3	693.205	4867.96	SBK2	7.0224	2.81196	9.47e-06	0.0045414	SH3-binding domain kinase family, member 2
XM_004950318.1	60.9247	693.248	LOC101748351	11.3788	3.50827	3.21e-18	1.56e-14	spindle and kinetochore-associated protein 1-like
